# Supplementary material for: Mesenchymal stromal cell-derived extracellular vesicles afford neuroprotection by modulating PI3K/AKT pathway and calcium oscillations
Source: Int J Biol Sci. 2022 Aug 21;18(14):5345–68. doi: 10.7150/ijbs.73747 (PMC9461662; doi:10.7150/ijbs.73747)
Supplement: Supplementary file 2 — Supplementary table 1. [file ijbsv18p5345s2.xlsx]

## Sheet: all proteins
Protein IDs	Majority protein IDs	Peptide counts (all)	Peptide counts (razor+unique)	Peptide counts (unique)	Fasta headers	Number of proteins	Peptides	Razor + unique peptides	Unique peptides	Peptides 01_20191010_KS_ves4-1_4uL-2ug_1_20191012022456	Peptides 02_20191010_KS_ves4-1_4uL-2ug_2_20191012034921	Peptides 04_20191010_KS_ves4-2_5uL-2ug_1	Peptides 05_20191010_KS_ves4-2_5uL-2ug_2	Peptides 07_20191010_KS_ves3-1_5uL-2ug_1	Peptides 08_20191010_KS_ves3-1_5uL-2ug_2	Peptides 10_20191010_KS_ves3-2_14uL-2ug_1	Peptides 11_20191010_KS_ves3-2_14uL-2ug_2	Razor + unique peptides 01_20191010_KS_ves4-1_4uL-2ug_1_20191012022456	Razor + unique peptides 02_20191010_KS_ves4-1_4uL-2ug_2_20191012034921	Razor + unique peptides 04_20191010_KS_ves4-2_5uL-2ug_1	Razor + unique peptides 05_20191010_KS_ves4-2_5uL-2ug_2	Razor + unique peptides 07_20191010_KS_ves3-1_5uL-2ug_1	Razor + unique peptides 08_20191010_KS_ves3-1_5uL-2ug_2	Razor + unique peptides 10_20191010_KS_ves3-2_14uL-2ug_1	Razor + unique peptides 11_20191010_KS_ves3-2_14uL-2ug_2	Unique peptides 01_20191010_KS_ves4-1_4uL-2ug_1_20191012022456	Unique peptides 02_20191010_KS_ves4-1_4uL-2ug_2_20191012034921	Unique peptides 04_20191010_KS_ves4-2_5uL-2ug_1	Unique peptides 05_20191010_KS_ves4-2_5uL-2ug_2	Unique peptides 07_20191010_KS_ves3-1_5uL-2ug_1	Unique peptides 08_20191010_KS_ves3-1_5uL-2ug_2	Unique peptides 10_20191010_KS_ves3-2_14uL-2ug_1	Unique peptides 11_20191010_KS_ves3-2_14uL-2ug_2	Sequence coverage [%]	Unique + razor sequence coverage [%]	Unique sequence coverage [%]	Mol. weight [kDa]	Sequence length	Sequence lengths	Q-value	Score	Sequence coverage 01_20191010_KS_ves4-1_4uL-2ug_1_20191012022456 [%]	Sequence coverage 02_20191010_KS_ves4-1_4uL-2ug_2_20191012034921 [%]	Sequence coverage 04_20191010_KS_ves4-2_5uL-2ug_1 [%]	Sequence coverage 05_20191010_KS_ves4-2_5uL-2ug_2 [%]	Sequence coverage 07_20191010_KS_ves3-1_5uL-2ug_1 [%]	Sequence coverage 08_20191010_KS_ves3-1_5uL-2ug_2 [%]	Sequence coverage 10_20191010_KS_ves3-2_14uL-2ug_1 [%]	Sequence coverage 11_20191010_KS_ves3-2_14uL-2ug_2 [%]
sp|A5D8V6|VP37C_HUMAN	sp|A5D8V6|VP37C_HUMAN	1	1	1	sp|A5D8V6|VP37C_HUMAN Vacuolar protein sorting-associated protein 37C OS=Homo sapiens OX=9606 GN=VPS37C PE=1 SV=2	1	1	1	1	1	0	0	0	1	1	1	1	1	0	0	0	1	1	1	1	1	0	0	0	1	1	1	1	3.1	3.1	3.1	38.658	355	355	0	2.3432	3.1	0	0	0	3.1	3.1	3.1	3.1
sp|A6NGW2|STRCL_HUMAN;sp|Q7RTU9|STRC_HUMAN	sp|A6NGW2|STRCL_HUMAN;sp|Q7RTU9|STRC_HUMAN	1;1	1;1	1;1	sp|A6NGW2|STRCL_HUMAN Putative stereocilin-like protein OS=Homo sapiens OX=9606 GN=STRCP1 PE=5 SV=1;sp|Q7RTU9|STRC_HUMAN Stereocilin OS=Homo sapiens OX=9606 GN=STRC PE=2 SV=1	2	1	1	1	0	0	1	1	0	0	0	0	0	0	1	1	0	0	0	0	0	0	1	1	0	0	0	0	0.7	0.7	0.7	192.43	1772	1772;1775	0.006575	1.3719	0	0	0.7	0.7	0	0	0	0
sp|P30046|DOPD_HUMAN;sp|A6NHG4|DDTL_HUMAN	sp|P30046|DOPD_HUMAN;sp|A6NHG4|DDTL_HUMAN	1;1	1;1	1;1	sp|P30046|DOPD_HUMAN D-dopachrome decarboxylase OS=Homo sapiens OX=9606 GN=DDT PE=1 SV=3;sp|A6NHG4|DDTL_HUMAN D-dopachrome decarboxylase-like protein OS=Homo sapiens OX=9606 GN=DDTL PE=2 SV=1	2	1	1	1	0	0	0	0	0	0	1	1	0	0	0	0	0	0	1	1	0	0	0	0	0	0	1	1	11	11	11	12.712	118	118;134	0	2.6144	0	0	0	0	0	0	11	11
sp|B1AJZ9|FHAD1_HUMAN	sp|B1AJZ9|FHAD1_HUMAN	1	1	1	sp|B1AJZ9|FHAD1_HUMAN Forkhead-associated domain-containing protein 1 OS=Homo sapiens OX=9606 GN=FHAD1 PE=2 SV=2	1	1	1	1	1	1	1	1	1	1	1	1	1	1	1	1	1	1	1	1	1	1	1	1	1	1	1	1	1.1	1.1	1.1	161.9	1412	1412	0.0026403	1.9008	1.1	1.1	1.1	1.1	1.1	1.1	1.1	1.1
sp|Q99613|EIF3C_HUMAN;sp|B5ME19|EIFCL_HUMAN	sp|Q99613|EIF3C_HUMAN;sp|B5ME19|EIFCL_HUMAN	4;4	4;4	4;4	sp|Q99613|EIF3C_HUMAN Eukaryotic translation initiation factor 3 subunit C OS=Homo sapiens OX=9606 GN=EIF3C PE=1 SV=1;sp|B5ME19|EIFCL_HUMAN Eukaryotic translation initiation factor 3 subunit C-like protein OS=Homo sapiens OX=9606 GN=EIF3CL PE=1 SV=1	2	4	4	4	3	2	2	1	3	2	4	4	3	2	2	1	3	2	4	4	3	2	2	1	3	2	4	4	5.1	5.1	5.1	105.34	913	913;914	0	10.203	3.4	2.3	2.3	1.2	4.1	2.3	5.1	5.1
sp|E9PAV3|NACAM_HUMAN;sp|Q13765|NACA_HUMAN;sp|Q9BZK3|NACP4_HUMAN	sp|E9PAV3|NACAM_HUMAN;sp|Q13765|NACA_HUMAN	4;4;1	4;4;1	4;4;1	sp|E9PAV3|NACAM_HUMAN Nascent polypeptide-associated complex subunit alpha, muscle-specific form OS=Homo sapiens OX=9606 GN=NACA PE=1 SV=1;sp|Q13765|NACA_HUMAN Nascent polypeptide-associated complex subunit alpha OS=Homo sapiens OX=9606 GN=NACA PE=1 SV=1	3	4	4	4	0	0	0	1	1	2	4	2	0	0	0	1	1	2	4	2	0	0	0	1	1	2	4	2	2.6	2.6	2.6	205.42	2078	2078;215;213	0	8.1447	0	0	0	0.7	0.7	1.3	2.6	1.3
sp|O00148|DX39A_HUMAN;sp|Q13838|DX39B_HUMAN	sp|O00148|DX39A_HUMAN;sp|Q13838|DX39B_HUMAN	2;2	2;2	2;2	sp|O00148|DX39A_HUMAN ATP-dependent RNA helicase DDX39A OS=Homo sapiens OX=9606 GN=DDX39A PE=1 SV=2;sp|Q13838|DX39B_HUMAN Spliceosome RNA helicase DDX39B OS=Homo sapiens OX=9606 GN=DDX39B PE=1 SV=1	2	2	2	2	2	0	1	1	1	2	2	2	2	0	1	1	1	2	2	2	2	0	1	1	1	2	2	2	4.7	4.7	4.7	49.129	427	427;428	0	3.3276	4.7	0	2.3	2.3	2.3	4.7	4.7	4.7
sp|O00151|PDLI1_HUMAN	sp|O00151|PDLI1_HUMAN	4	4	4	sp|O00151|PDLI1_HUMAN PDZ and LIM domain protein 1 OS=Homo sapiens OX=9606 GN=PDLIM1 PE=1 SV=4	1	4	4	4	1	2	0	0	3	3	3	3	1	2	0	0	3	3	3	3	1	2	0	0	3	3	3	3	12.8	12.8	12.8	36.071	329	329	0	9.4607	4	9.1	0	0	12.8	12.8	12.8	9.1
sp|O00154|BACH_HUMAN	sp|O00154|BACH_HUMAN	2	2	2	sp|O00154|BACH_HUMAN Cytosolic acyl coenzyme A thioester hydrolase OS=Homo sapiens OX=9606 GN=ACOT7 PE=1 SV=3	1	2	2	2	1	0	0	0	1	1	1	2	1	0	0	0	1	1	1	2	1	0	0	0	1	1	1	2	8.4	8.4	8.4	41.796	380	380	0	2.2517	3.2	0	0	0	3.2	3.2	3.2	8.4
sp|O00159|MYO1C_HUMAN	sp|O00159|MYO1C_HUMAN	35	35	34	sp|O00159|MYO1C_HUMAN Unconventional myosin-Ic OS=Homo sapiens OX=9606 GN=MYO1C PE=1 SV=4	1	35	35	34	21	14	19	20	26	23	17	24	21	14	19	20	26	23	17	24	21	14	19	20	25	23	17	24	37.8	37.8	37.2	121.68	1063	1063	0	88.854	26.2	16.3	21.8	25.7	30.6	25.5	19.2	27.2
sp|O00161|SNP23_HUMAN	sp|O00161|SNP23_HUMAN	6	6	6	sp|O00161|SNP23_HUMAN Synaptosomal-associated protein 23 OS=Homo sapiens OX=9606 GN=SNAP23 PE=1 SV=1	1	6	6	6	4	4	4	3	3	5	2	4	4	4	4	3	3	5	2	4	4	4	4	3	3	5	2	4	31.8	31.8	31.8	23.354	211	211	0	14.631	25.6	24.6	25.6	11.4	18.5	27	14.2	20.4
sp|O00186|STXB3_HUMAN	sp|O00186|STXB3_HUMAN	5	5	5	sp|O00186|STXB3_HUMAN Syntaxin-binding protein 3 OS=Homo sapiens OX=9606 GN=STXBP3 PE=1 SV=2	1	5	5	5	3	1	2	3	4	3	1	3	3	1	2	3	4	3	1	3	3	1	2	3	4	3	1	3	9.1	9.1	9.1	67.764	592	592	0	8.0574	5.1	1.5	3.4	5.1	6.6	5.1	1.5	5.7
sp|O00187|MASP2_HUMAN	sp|O00187|MASP2_HUMAN	2	2	2	sp|O00187|MASP2_HUMAN Mannan-binding lectin serine protease 2 OS=Homo sapiens OX=9606 GN=MASP2 PE=1 SV=4	1	2	2	2	1	2	2	2	1	2	1	2	1	2	2	2	1	2	1	2	1	2	2	2	1	2	1	2	3.9	3.9	3.9	75.702	686	686	0	4.0269	2	3.9	3.9	3.9	2	3.9	2	3.9
sp|O00194|RB27B_HUMAN;sp|P51159|RB27A_HUMAN	sp|O00194|RB27B_HUMAN;sp|P51159|RB27A_HUMAN	2;1	2;1	2;1	sp|O00194|RB27B_HUMAN Ras-related protein Rab-27B OS=Homo sapiens OX=9606 GN=RAB27B PE=1 SV=4;sp|P51159|RB27A_HUMAN Ras-related protein Rab-27A OS=Homo sapiens OX=9606 GN=RAB27A PE=1 SV=3	2	2	2	2	0	0	0	0	1	0	1	2	0	0	0	0	1	0	1	2	0	0	0	0	1	0	1	2	8.7	8.7	8.7	24.608	218	218;221	0	2.2566	0	0	0	0	5	0	5	8.7
sp|O00231|PSD11_HUMAN	sp|O00231|PSD11_HUMAN	11	11	11	sp|O00231|PSD11_HUMAN 26S proteasome non-ATPase regulatory subunit 11 OS=Homo sapiens OX=9606 GN=PSMD11 PE=1 SV=3	1	11	11	11	1	0	2	2	4	6	6	8	1	0	2	2	4	6	6	8	1	0	2	2	4	6	6	8	32	32	32	47.463	422	422	0	19.311	3.1	0	5.2	6.4	11.4	17.1	17.1	24.2
sp|O00232|PSD12_HUMAN	sp|O00232|PSD12_HUMAN	4	4	4	sp|O00232|PSD12_HUMAN 26S proteasome non-ATPase regulatory subunit 12 OS=Homo sapiens OX=9606 GN=PSMD12 PE=1 SV=3	1	4	4	4	2	1	1	1	3	2	4	3	2	1	1	1	3	2	4	3	2	1	1	1	3	2	4	3	9.6	9.6	9.6	52.904	456	456	0	7.1436	4.2	2	2	2	7	4.8	9.6	7
sp|O00233|PSMD9_HUMAN	sp|O00233|PSMD9_HUMAN	4	4	4	sp|O00233|PSMD9_HUMAN 26S proteasome non-ATPase regulatory subunit 9 OS=Homo sapiens OX=9606 GN=PSMD9 PE=1 SV=3	1	4	4	4	1	0	1	0	2	2	3	1	1	0	1	0	2	2	3	1	1	0	1	0	2	2	3	1	18.8	18.8	18.8	24.682	223	223	0	3.2682	4.5	0	4.5	0	8.5	9.4	14.8	4.5
sp|O00244|ATOX1_HUMAN	sp|O00244|ATOX1_HUMAN	2	2	2	sp|O00244|ATOX1_HUMAN Copper transport protein ATOX1 OS=Homo sapiens OX=9606 GN=ATOX1 PE=1 SV=1	1	2	2	2	0	0	0	1	2	0	0	1	0	0	0	1	2	0	0	1	0	0	0	1	2	0	0	1	38.2	38.2	38.2	7.4016	68	68	0.0026298	1.8837	0	0	0	25	38.2	0	0	13.2
sp|O00264|PGRC1_HUMAN	sp|O00264|PGRC1_HUMAN	6	6	5	sp|O00264|PGRC1_HUMAN Membrane-associated progesterone receptor component 1 OS=Homo sapiens OX=9606 GN=PGRMC1 PE=1 SV=3	1	6	6	5	2	2	3	3	1	3	4	4	2	2	3	3	1	3	4	4	2	2	3	3	1	3	3	3	40.5	40.5	35.9	21.671	195	195	0	9.2999	11.3	11.3	21.5	21.5	4.1	21.5	26.2	26.2
sp|O00299|CLIC1_HUMAN	sp|O00299|CLIC1_HUMAN	11	11	11	sp|O00299|CLIC1_HUMAN Chloride intracellular channel protein 1 OS=Homo sapiens OX=9606 GN=CLIC1 PE=1 SV=4	1	11	11	11	5	8	6	7	8	9	7	8	5	8	6	7	8	9	7	8	5	8	6	7	8	9	7	8	63.9	63.9	63.9	26.922	241	241	0	73.065	31.5	43.6	34.9	34.9	55.2	60.2	46.1	51.5
sp|O00303|EIF3F_HUMAN	sp|O00303|EIF3F_HUMAN	3	3	3	sp|O00303|EIF3F_HUMAN Eukaryotic translation initiation factor 3 subunit F OS=Homo sapiens OX=9606 GN=EIF3F PE=1 SV=1	1	3	3	3	0	0	0	0	1	2	1	1	0	0	0	0	1	2	1	1	0	0	0	0	1	2	1	1	12	12	12	37.563	357	357	0	7.6546	0	0	0	0	3.1	7.8	4.2	4.8
sp|O00391|QSOX1_HUMAN	sp|O00391|QSOX1_HUMAN	1	1	1	sp|O00391|QSOX1_HUMAN Sulfhydryl oxidase 1 OS=Homo sapiens OX=9606 GN=QSOX1 PE=1 SV=3	1	1	1	1	1	0	1	1	0	0	0	0	1	0	1	1	0	0	0	0	1	0	1	1	0	0	0	0	1.7	1.7	1.7	82.577	747	747	0.0031908	1.7059	1.7	0	1.7	1.7	0	0	0	0
sp|O00410|IPO5_HUMAN	sp|O00410|IPO5_HUMAN	12	12	12	sp|O00410|IPO5_HUMAN Importin-5 OS=Homo sapiens OX=9606 GN=IPO5 PE=1 SV=4	1	12	12	12	1	2	2	4	3	3	9	8	1	2	2	4	3	3	9	8	1	2	2	4	3	3	9	8	14.2	14.2	14.2	123.63	1097	1097	0	24.212	0.8	3.1	3.1	5.6	2.7	3.7	11.6	9.6
sp|O00429|DNM1L_HUMAN	sp|O00429|DNM1L_HUMAN	10	10	10	sp|O00429|DNM1L_HUMAN Dynamin-1-like protein OS=Homo sapiens OX=9606 GN=DNM1L PE=1 SV=2	1	10	10	10	4	6	4	3	5	3	2	3	4	6	4	3	5	3	2	3	4	6	4	3	5	3	2	3	15.8	15.8	15.8	81.876	736	736	0	13.802	6.4	9	6.2	4.9	8.7	4.8	3.3	4.9
sp|O00461|GOLI4_HUMAN	sp|O00461|GOLI4_HUMAN	5	5	5	sp|O00461|GOLI4_HUMAN Golgi integral membrane protein 4 OS=Homo sapiens OX=9606 GN=GOLIM4 PE=1 SV=1	1	5	5	5	1	0	2	2	0	0	2	3	1	0	2	2	0	0	2	3	1	0	2	2	0	0	2	3	10.3	10.3	10.3	81.879	696	696	0	10.204	2.4	0	4.3	4.5	0	0	3.6	6.6
sp|O00468|AGRIN_HUMAN	sp|O00468|AGRIN_HUMAN	29	29	29	sp|O00468|AGRIN_HUMAN Agrin OS=Homo sapiens OX=9606 GN=AGRN PE=1 SV=6	1	29	29	29	14	21	25	23	2	0	8	11	14	21	25	23	2	0	8	11	14	21	25	23	2	0	8	11	23.5	23.5	23.5	217.32	2068	2068	0	111	11	17.5	21	19.1	1.4	0	5.6	8.6
sp|O00471|EXOC5_HUMAN	sp|O00471|EXOC5_HUMAN	2	2	2	sp|O00471|EXOC5_HUMAN Exocyst complex component 5 OS=Homo sapiens OX=9606 GN=EXOC5 PE=1 SV=1	1	2	2	2	1	1	0	0	1	1	0	1	1	1	0	0	1	1	0	1	1	1	0	0	1	1	0	1	3.5	3.5	3.5	81.852	708	708	0	2.3177	2.1	2.1	0	0	2.1	2.1	0	1.4
sp|O00483|NDUA4_HUMAN	sp|O00483|NDUA4_HUMAN	2	2	2	sp|O00483|NDUA4_HUMAN Cytochrome c oxidase subunit NDUFA4 OS=Homo sapiens OX=9606 GN=NDUFA4 PE=1 SV=1	1	2	2	2	0	0	0	0	0	0	1	2	0	0	0	0	0	0	1	2	0	0	0	0	0	0	1	2	27.2	27.2	27.2	9.3697	81	81	0	3.4291	0	0	0	0	0	0	12.3	27.2
sp|O00505|IMA4_HUMAN	sp|O00505|IMA4_HUMAN	1	1	1	sp|O00505|IMA4_HUMAN Importin subunit alpha-4 OS=Homo sapiens OX=9606 GN=KPNA3 PE=1 SV=2	1	1	1	1	0	0	0	0	0	0	0	1	0	0	0	0	0	0	0	1	0	0	0	0	0	0	0	1	2.7	2.7	2.7	57.81	521	521	0.00068213	2.1544	0	0	0	0	0	0	0	2.7
sp|O00560|SDCB1_HUMAN	sp|O00560|SDCB1_HUMAN	9	9	9	sp|O00560|SDCB1_HUMAN Syntenin-1 OS=Homo sapiens OX=9606 GN=SDCBP PE=1 SV=1	1	9	9	9	8	8	8	7	8	8	7	8	8	8	8	7	8	8	7	8	8	8	8	7	8	8	7	8	54.4	54.4	54.4	32.444	298	298	0	142.1	47.7	47.7	47.7	41.3	47.7	47.7	41.3	51
sp|O15523|DDX3Y_HUMAN;sp|O00571|DDX3X_HUMAN	sp|O15523|DDX3Y_HUMAN;sp|O00571|DDX3X_HUMAN	5;5	4;4	4;4	sp|O15523|DDX3Y_HUMAN ATP-dependent RNA helicase DDX3Y OS=Homo sapiens OX=9606 GN=DDX3Y PE=1 SV=2;sp|O00571|DDX3X_HUMAN ATP-dependent RNA helicase DDX3X OS=Homo sapiens OX=9606 GN=DDX3X PE=1 SV=3	2	5	4	4	4	3	2	4	2	2	4	4	3	2	1	3	1	1	3	3	3	2	1	3	1	1	3	3	9.2	7.6	7.6	73.153	660	660;662	0	3.8825	7.4	4.8	3.2	7.4	3.2	3.5	6.7	6.7
sp|O00592|PODXL_HUMAN	sp|O00592|PODXL_HUMAN	5	5	5	sp|O00592|PODXL_HUMAN Podocalyxin OS=Homo sapiens OX=9606 GN=PODXL PE=1 SV=2	1	5	5	5	4	2	3	2	2	1	2	2	4	2	3	2	2	1	2	2	4	2	3	2	2	1	2	2	9.7	9.7	9.7	58.635	558	558	0	6.7748	7.3	3.4	6.1	3.9	4.5	2.3	2.9	2.9
sp|O00622|CCN1_HUMAN	sp|O00622|CCN1_HUMAN	10	10	10	sp|O00622|CCN1_HUMAN CCN family member 1 OS=Homo sapiens OX=9606 GN=CCN1 PE=1 SV=1	1	10	10	10	1	3	2	1	7	7	3	3	1	3	2	1	7	7	3	3	1	3	2	1	7	7	3	3	42	42	42	42.026	381	381	0	29.496	2.6	10.2	6.8	2.6	28.3	32.3	10.5	10.2
sp|O00629|IMA3_HUMAN	sp|O00629|IMA3_HUMAN	1	1	1	sp|O00629|IMA3_HUMAN Importin subunit alpha-3 OS=Homo sapiens OX=9606 GN=KPNA4 PE=1 SV=1	1	1	1	1	1	0	0	1	1	1	1	1	1	0	0	1	1	1	1	1	1	0	0	1	1	1	1	1	2.7	2.7	2.7	57.886	521	521	0	5.0328	2.7	0	0	2.7	2.7	2.7	2.7	2.7
sp|O00754|MA2B1_HUMAN	sp|O00754|MA2B1_HUMAN	3	3	3	sp|O00754|MA2B1_HUMAN Lysosomal alpha-mannosidase OS=Homo sapiens OX=9606 GN=MAN2B1 PE=1 SV=3	1	3	3	3	2	0	0	1	0	0	0	0	2	0	0	1	0	0	0	0	2	0	0	1	0	0	0	0	3.6	3.6	3.6	113.74	1011	1011	0.0076651	1.297	2.5	0	0	1.1	0	0	0	0
sp|O00764|PDXK_HUMAN	sp|O00764|PDXK_HUMAN	2	2	2	sp|O00764|PDXK_HUMAN Pyridoxal kinase OS=Homo sapiens OX=9606 GN=PDXK PE=1 SV=1	1	2	2	2	0	0	1	1	1	1	2	0	0	0	1	1	1	1	2	0	0	0	1	1	1	1	2	0	6.7	6.7	6.7	35.102	312	312	0.0013541	2.1051	0	0	3.5	3.5	3.5	3.5	6.7	0
sp|O14494|PLPP1_HUMAN	sp|O14494|PLPP1_HUMAN	1	1	1	sp|O14494|PLPP1_HUMAN Phospholipid phosphatase 1 OS=Homo sapiens OX=9606 GN=PLPP1 PE=1 SV=1	1	1	1	1	1	0	1	1	1	1	1	0	1	0	1	1	1	1	1	0	1	0	1	1	1	1	1	0	8.8	8.8	8.8	32.156	284	284	0.0074842	1.1878	8.8	0	8.8	8.8	8.8	8.8	8.8	0
sp|O14558|HSPB6_HUMAN	sp|O14558|HSPB6_HUMAN	2	2	2	sp|O14558|HSPB6_HUMAN Heat shock protein beta-6 OS=Homo sapiens OX=9606 GN=HSPB6 PE=1 SV=2	1	2	2	2	1	2	1	2	2	2	1	2	1	2	1	2	2	2	1	2	1	2	1	2	2	2	1	2	15	15	15	17.135	160	160	0	5.8526	8.1	15	8.1	15	15	15	8.1	15
sp|O14672|ADA10_HUMAN	sp|O14672|ADA10_HUMAN	24	24	24	sp|O14672|ADA10_HUMAN Disintegrin and metalloproteinase domain-containing protein 10 OS=Homo sapiens OX=9606 GN=ADAM10 PE=1 SV=1	1	24	24	24	17	18	16	17	20	21	14	15	17	18	16	17	20	21	14	15	17	18	16	17	20	21	14	15	35.4	35.4	35.4	84.141	748	748	0	146.89	25.4	30.6	28.2	26.7	31.8	31.1	24.9	22.9
sp|O14763|TR10B_HUMAN	sp|O14763|TR10B_HUMAN	3	3	3	sp|O14763|TR10B_HUMAN Tumor necrosis factor receptor superfamily member 10B OS=Homo sapiens OX=9606 GN=TNFRSF10B PE=1 SV=2	1	3	3	3	1	3	0	1	2	1	0	1	1	3	0	1	2	1	0	1	1	3	0	1	2	1	0	1	10.5	10.5	10.5	47.878	440	440	0	3.2709	4.3	10.5	0	3.4	7.7	4.3	0	4.3
sp|O14773|TPP1_HUMAN	sp|O14773|TPP1_HUMAN	2	2	2	sp|O14773|TPP1_HUMAN Tripeptidyl-peptidase 1 OS=Homo sapiens OX=9606 GN=TPP1 PE=1 SV=2	1	2	2	2	0	1	0	0	0	0	1	0	0	1	0	0	0	0	1	0	0	1	0	0	0	0	1	0	4.4	4.4	4.4	61.247	563	563	0.004899	1.4865	0	2	0	0	0	0	2.5	0
sp|O14786|NRP1_HUMAN	sp|O14786|NRP1_HUMAN	11	11	11	sp|O14786|NRP1_HUMAN Neuropilin-1 OS=Homo sapiens OX=9606 GN=NRP1 PE=1 SV=3	1	11	11	11	5	5	5	8	9	8	3	6	5	5	5	8	9	8	3	6	5	5	5	8	9	8	3	6	18.9	18.9	18.9	103.13	923	923	0	39.142	9.2	9.3	9.4	14.2	15.6	14.2	5.4	9.8
sp|O14817|TSN4_HUMAN	sp|O14817|TSN4_HUMAN	3	3	3	sp|O14817|TSN4_HUMAN Tetraspanin-4 OS=Homo sapiens OX=9606 GN=TSPAN4 PE=1 SV=1	1	3	3	3	1	1	1	1	1	3	2	1	1	1	1	1	1	3	2	1	1	1	1	1	1	3	2	1	16	16	16	26.118	238	238	0	20.766	9.7	9.7	9.7	9.7	9.7	16	12.6	9.7
sp|O14818|PSA7_HUMAN;sp|Q8TAA3|PSMA8_HUMAN	sp|O14818|PSA7_HUMAN;sp|Q8TAA3|PSMA8_HUMAN	8;4	8;4	8;4	sp|O14818|PSA7_HUMAN Proteasome subunit alpha type-7 OS=Homo sapiens OX=9606 GN=PSMA7 PE=1 SV=1;sp|Q8TAA3|PSMA8_HUMAN Proteasome subunit alpha-type 8 OS=Homo sapiens OX=9606 GN=PSMA8 PE=2 SV=3	2	8	8	8	2	1	2	3	3	5	7	6	2	1	2	3	3	5	7	6	2	1	2	3	3	5	7	6	39.9	39.9	39.9	27.887	248	248;256	0	22.606	14.5	8.9	14.5	16.9	14.5	24.6	39.5	32.3
sp|O14828|SCAM3_HUMAN	sp|O14828|SCAM3_HUMAN	3	3	3	sp|O14828|SCAM3_HUMAN Secretory carrier-associated membrane protein 3 OS=Homo sapiens OX=9606 GN=SCAMP3 PE=1 SV=3	1	3	3	3	1	0	0	0	2	0	1	3	1	0	0	0	2	0	1	3	1	0	0	0	2	0	1	3	13	13	13	38.287	347	347	0	13.564	3.7	0	0	0	8.4	0	4.6	13
sp|O14879|IFIT3_HUMAN	sp|O14879|IFIT3_HUMAN	3	3	3	sp|O14879|IFIT3_HUMAN Interferon-induced protein with tetratricopeptide repeats 3 OS=Homo sapiens OX=9606 GN=IFIT3 PE=1 SV=1	1	3	3	3	2	1	0	1	0	0	2	1	2	1	0	1	0	0	2	1	2	1	0	1	0	0	2	1	8.4	8.4	8.4	55.984	490	490	0	9.3606	6.3	3.5	0	2.9	0	0	4.9	2.9
sp|O14907|TX1B3_HUMAN	sp|O14907|TX1B3_HUMAN	2	2	2	sp|O14907|TX1B3_HUMAN Tax1-binding protein 3 OS=Homo sapiens OX=9606 GN=TAX1BP3 PE=1 SV=2	1	2	2	2	1	0	0	1	1	1	0	0	1	0	0	1	1	1	0	0	1	0	0	1	1	1	0	0	28.2	28.2	28.2	13.735	124	124	0.0013396	2.0388	14.5	0	0	13.7	14.5	13.7	0	0
sp|O14908|GIPC1_HUMAN	sp|O14908|GIPC1_HUMAN	4	4	4	sp|O14908|GIPC1_HUMAN PDZ domain-containing protein GIPC1 OS=Homo sapiens OX=9606 GN=GIPC1 PE=1 SV=2	1	4	4	4	1	1	3	2	3	3	2	2	1	1	3	2	3	3	2	2	1	1	3	2	3	3	2	2	16.8	16.8	16.8	36.049	333	333	0	9.6688	4.5	4.5	12.6	9	12.6	12.3	8.1	9
sp|O14936|CSKP_HUMAN	sp|O14936|CSKP_HUMAN	21	21	21	sp|O14936|CSKP_HUMAN Peripheral plasma membrane protein CASK OS=Homo sapiens OX=9606 GN=CASK PE=1 SV=3	1	21	21	21	7	5	6	7	14	11	12	11	7	5	6	7	14	11	12	11	7	5	6	7	14	11	12	11	26	26	26	105.12	926	926	0	34.434	8.6	6.6	7.1	8.9	18	13.8	13.2	14.3
sp|O14949|QCR8_HUMAN	sp|O14949|QCR8_HUMAN	1	1	1	sp|O14949|QCR8_HUMAN Cytochrome b-c1 complex subunit 8 OS=Homo sapiens OX=9606 GN=UQCRQ PE=1 SV=4	1	1	1	1	0	0	0	0	0	0	0	1	0	0	0	0	0	0	0	1	0	0	0	0	0	0	0	1	15.9	15.9	15.9	9.9062	82	82	0.0074713	1.1758	0	0	0	0	0	0	0	15.9
sp|P19105|ML12A_HUMAN;sp|O14950|ML12B_HUMAN	sp|P19105|ML12A_HUMAN;sp|O14950|ML12B_HUMAN	8;8	8;8	3;3	sp|P19105|ML12A_HUMAN Myosin regulatory light chain 12A OS=Homo sapiens OX=9606 GN=MYL12A PE=1 SV=2;sp|O14950|ML12B_HUMAN Myosin regulatory light chain 12B OS=Homo sapiens OX=9606 GN=MYL12B PE=1 SV=2	2	8	8	3	3	4	4	5	7	6	7	6	3	4	4	5	7	6	7	6	1	2	2	3	3	3	2	2	62.6	62.6	24	19.794	171	171;172	0	57.436	18.1	33.3	34.5	36.3	57.3	46.8	56.1	50.9
sp|O14964|HGS_HUMAN	sp|O14964|HGS_HUMAN	5	5	5	sp|O14964|HGS_HUMAN Hepatocyte growth factor-regulated tyrosine kinase substrate OS=Homo sapiens OX=9606 GN=HGS PE=1 SV=1	1	5	5	5	0	0	2	1	2	2	0	0	0	0	2	1	2	2	0	0	0	0	2	1	2	2	0	0	7.2	7.2	7.2	86.191	777	777	0	5.1969	0	0	3	1.5	3	3.1	0	0
sp|O14980|XPO1_HUMAN	sp|O14980|XPO1_HUMAN	8	8	8	sp|O14980|XPO1_HUMAN Exportin-1 OS=Homo sapiens OX=9606 GN=XPO1 PE=1 SV=1	1	8	8	8	2	1	1	2	5	3	4	1	2	1	1	2	5	3	4	1	2	1	1	2	5	3	4	1	8.3	8.3	8.3	123.38	1071	1071	0	7.3041	2.2	1.1	1.1	2.1	4.7	3.6	3.9	1.1
sp|O15031|PLXB2_HUMAN	sp|O15031|PLXB2_HUMAN	30	30	30	sp|O15031|PLXB2_HUMAN Plexin-B2 OS=Homo sapiens OX=9606 GN=PLXNB2 PE=1 SV=3	1	30	30	30	15	11	12	14	20	20	17	13	15	11	12	14	20	20	17	13	15	11	12	14	20	20	17	13	22.4	22.4	22.4	205.12	1838	1838	0	71.907	10.1	7.9	8.8	9.4	14.3	15	12.9	9.5
sp|O15067|PUR4_HUMAN	sp|O15067|PUR4_HUMAN	2	2	2	sp|O15067|PUR4_HUMAN Phosphoribosylformylglycinamidine synthase OS=Homo sapiens OX=9606 GN=PFAS PE=1 SV=4	1	2	2	2	0	1	1	1	1	0	1	0	0	1	1	1	1	0	1	0	0	1	1	1	1	0	1	0	1.4	1.4	1.4	144.73	1338	1338	0.0013333	1.9905	0	0.8	0.8	0.8	0.8	0	0.6	0
sp|O15118|NPC1_HUMAN	sp|O15118|NPC1_HUMAN	1	1	1	sp|O15118|NPC1_HUMAN NPC intracellular cholesterol transporter 1 OS=Homo sapiens OX=9606 GN=NPC1 PE=1 SV=2	1	1	1	1	0	1	0	0	0	0	0	0	0	1	0	0	0	0	0	0	0	1	0	0	0	0	0	0	0.9	0.9	0.9	142.17	1278	1278	0.0049628	1.5415	0	0.9	0	0	0	0	0	0
sp|O15126|SCAM1_HUMAN	sp|O15126|SCAM1_HUMAN	2	2	2	sp|O15126|SCAM1_HUMAN Secretory carrier-associated membrane protein 1 OS=Homo sapiens OX=9606 GN=SCAMP1 PE=1 SV=2	1	2	2	2	0	0	1	1	1	1	1	0	0	0	1	1	1	1	1	0	0	0	1	1	1	1	1	0	10.1	10.1	10.1	37.92	338	338	0	5.612	0	0	6.8	6.8	6.8	6.8	3.3	0
sp|O15127|SCAM2_HUMAN	sp|O15127|SCAM2_HUMAN	2	2	2	sp|O15127|SCAM2_HUMAN Secretory carrier-associated membrane protein 2 OS=Homo sapiens OX=9606 GN=SCAMP2 PE=1 SV=2	1	2	2	2	2	2	2	1	1	2	2	2	2	2	2	1	1	2	2	2	2	2	2	1	1	2	2	2	9.7	9.7	9.7	36.648	329	329	0	18.933	9.7	9.7	9.7	6.1	3.6	9.7	9.7	9.7
sp|O15143|ARC1B_HUMAN	sp|O15143|ARC1B_HUMAN	10	10	10	sp|O15143|ARC1B_HUMAN Actin-related protein 2/3 complex subunit 1B OS=Homo sapiens OX=9606 GN=ARPC1B PE=1 SV=3	1	10	10	10	3	2	4	2	5	7	8	6	3	2	4	2	5	7	8	6	3	2	4	2	5	7	8	6	40.6	40.6	40.6	40.949	372	372	0	47.185	13.2	8.3	15.3	9.4	21.5	27.2	33.3	24.2
sp|O15144|ARPC2_HUMAN	sp|O15144|ARPC2_HUMAN	11	11	11	sp|O15144|ARPC2_HUMAN Actin-related protein 2/3 complex subunit 2 OS=Homo sapiens OX=9606 GN=ARPC2 PE=1 SV=1	1	11	11	11	4	3	1	4	5	5	7	8	4	3	1	4	5	5	7	8	4	3	1	4	5	5	7	8	34.3	34.3	34.3	34.333	300	300	0	19.568	13.3	12	3.7	13.3	16.7	18.7	23.3	24.7
sp|O15145|ARPC3_HUMAN	sp|O15145|ARPC3_HUMAN	3	3	3	sp|O15145|ARPC3_HUMAN Actin-related protein 2/3 complex subunit 3 OS=Homo sapiens OX=9606 GN=ARPC3 PE=1 SV=3	1	3	3	3	3	2	3	3	3	3	3	3	3	2	3	3	3	3	3	3	3	2	3	3	3	3	3	3	19.7	19.7	19.7	20.546	178	178	0	7.1568	19.7	13.5	19.7	19.7	19.7	19.7	19.7	19.7
sp|O15162|PLS1_HUMAN	sp|O15162|PLS1_HUMAN	3	3	3	sp|O15162|PLS1_HUMAN Phospholipid scramblase 1 OS=Homo sapiens OX=9606 GN=PLSCR1 PE=1 SV=1	1	3	3	3	1	1	2	2	1	1	2	2	1	1	2	2	1	1	2	2	1	1	2	2	1	1	2	2	9.4	9.4	9.4	35.049	318	318	0	4.4902	4.1	4.1	7.2	7.2	3.1	4.1	6.3	6.3
sp|O15173|PGRC2_HUMAN	sp|O15173|PGRC2_HUMAN	6	5	5	sp|O15173|PGRC2_HUMAN Membrane-associated progesterone receptor component 2 OS=Homo sapiens OX=9606 GN=PGRMC2 PE=1 SV=1	1	6	5	5	1	0	0	1	0	0	6	4	1	0	0	1	0	0	5	3	1	0	0	1	0	0	5	3	36.3	32.3	32.3	23.818	223	223	0	7.9926	3.6	0	0	6.3	0	0	36.3	26.9
sp|O15212|PFD6_HUMAN	sp|O15212|PFD6_HUMAN	2	2	2	sp|O15212|PFD6_HUMAN Prefoldin subunit 6 OS=Homo sapiens OX=9606 GN=PFDN6 PE=1 SV=1	1	2	2	2	0	0	0	0	1	1	2	2	0	0	0	0	1	1	2	2	0	0	0	0	1	1	2	2	17.1	17.1	17.1	14.582	129	129	0	3.5047	0	0	0	0	9.3	9.3	17.1	17.1
sp|O15230|LAMA5_HUMAN	sp|O15230|LAMA5_HUMAN	32	32	32	sp|O15230|LAMA5_HUMAN Laminin subunit alpha-5 OS=Homo sapiens OX=9606 GN=LAMA5 PE=1 SV=8	1	32	32	32	15	14	25	20	1	0	7	6	15	14	25	20	1	0	7	6	15	14	25	20	1	0	7	6	11.8	11.8	11.8	399.73	3695	3695	0	68.818	5.8	5.3	9	7.5	0.4	0	2.6	2.4
sp|O15258|RER1_HUMAN	sp|O15258|RER1_HUMAN	2	2	2	sp|O15258|RER1_HUMAN Protein RER1 OS=Homo sapiens OX=9606 GN=RER1 PE=1 SV=1	1	2	2	2	1	1	1	1	1	1	2	2	1	1	1	1	1	1	2	2	1	1	1	1	1	1	2	2	14.8	14.8	14.8	22.958	196	196	0	4.3026	9.7	9.7	9.7	9.7	9.7	9.7	14.8	14.8
sp|O15260|SURF4_HUMAN	sp|O15260|SURF4_HUMAN	2	2	2	sp|O15260|SURF4_HUMAN Surfeit locus protein 4 OS=Homo sapiens OX=9606 GN=SURF4 PE=1 SV=3	1	2	2	2	1	1	0	1	0	0	1	2	1	1	0	1	0	0	1	2	1	1	0	1	0	0	1	2	9.7	9.7	9.7	30.394	269	269	0	12.011	6.7	6.7	0	6.7	0	0	6.7	9.7
sp|O15269|SPTC1_HUMAN	sp|O15269|SPTC1_HUMAN	1	1	1	sp|O15269|SPTC1_HUMAN Serine palmitoyltransferase 1 OS=Homo sapiens OX=9606 GN=SPTLC1 PE=1 SV=1	1	1	1	1	0	0	1	0	0	0	0	0	0	0	1	0	0	0	0	0	0	0	1	0	0	0	0	0	2.5	2.5	2.5	52.743	473	473	0.0054446	1.4307	0	0	2.5	0	0	0	0	0
sp|O15294|OGT1_HUMAN	sp|O15294|OGT1_HUMAN	1	1	1	sp|O15294|OGT1_HUMAN UDP-N-acetylglucosamine--peptide N-acetylglucosaminyltransferase 110 kDa subunit OS=Homo sapiens OX=9606 GN=OGT PE=1 SV=3	1	1	1	1	0	1	0	0	0	0	0	0	0	1	0	0	0	0	0	0	0	1	0	0	0	0	0	0	1.5	1.5	1.5	116.92	1046	1046	0.0049751	1.5547	0	1.5	0	0	0	0	0	0
sp|O15371|EIF3D_HUMAN	sp|O15371|EIF3D_HUMAN	3	3	3	sp|O15371|EIF3D_HUMAN Eukaryotic translation initiation factor 3 subunit D OS=Homo sapiens OX=9606 GN=EIF3D PE=1 SV=1	1	3	3	3	1	0	0	0	2	0	2	0	1	0	0	0	2	0	2	0	1	0	0	0	2	0	2	0	6.6	6.6	6.6	63.972	548	548	0	3.2172	2.2	0	0	0	4.4	0	4	0
sp|O15400|STX7_HUMAN	sp|O15400|STX7_HUMAN	2	2	2	sp|O15400|STX7_HUMAN Syntaxin-7 OS=Homo sapiens OX=9606 GN=STX7 PE=1 SV=4	1	2	2	2	1	0	0	1	0	1	0	0	1	0	0	1	0	1	0	0	1	0	0	1	0	1	0	0	10.3	10.3	10.3	29.815	261	261	0	5.5723	5	0	0	5.4	0	5	0	0
sp|O15427|MOT4_HUMAN	sp|O15427|MOT4_HUMAN	9	9	9	sp|O15427|MOT4_HUMAN Monocarboxylate transporter 4 OS=Homo sapiens OX=9606 GN=SLC16A3 PE=1 SV=1	1	9	9	9	7	8	6	7	6	7	7	6	7	8	6	7	6	7	7	6	7	8	6	7	6	7	7	6	21.3	21.3	21.3	49.469	465	465	0	20.124	14.8	18.5	13.8	14.8	12.5	14.8	17.4	12
sp|O15431|COPT1_HUMAN	sp|O15431|COPT1_HUMAN	2	2	2	sp|O15431|COPT1_HUMAN High affinity copper uptake protein 1 OS=Homo sapiens OX=9606 GN=SLC31A1 PE=1 SV=1	1	2	2	2	0	0	1	0	2	0	1	1	0	0	1	0	2	0	1	1	0	0	1	0	2	0	1	1	15.8	15.8	15.8	21.09	190	190	0	4.8325	0	0	10	0	15.8	0	5.8	5.8
sp|O15460|P4HA2_HUMAN	sp|O15460|P4HA2_HUMAN	9	9	9	sp|O15460|P4HA2_HUMAN Prolyl 4-hydroxylase subunit alpha-2 OS=Homo sapiens OX=9606 GN=P4HA2 PE=1 SV=1	1	9	9	9	1	1	1	1	5	4	8	3	1	1	1	1	5	4	8	3	1	1	1	1	5	4	8	3	22.4	22.4	22.4	60.901	535	535	0	18.458	2.1	2.6	2.1	2.1	12	8.8	20.6	7.3
sp|O15484|CAN5_HUMAN	sp|O15484|CAN5_HUMAN	6	6	6	sp|O15484|CAN5_HUMAN Calpain-5 OS=Homo sapiens OX=9606 GN=CAPN5 PE=1 SV=2	1	6	6	6	2	1	0	1	2	1	2	1	2	1	0	1	2	1	2	1	2	1	0	1	2	1	2	1	12.5	12.5	12.5	73.168	640	640	0	6.8031	5	1.6	0	2	3.9	1.6	4.4	1.6
sp|O15498|YKT6_HUMAN	sp|O15498|YKT6_HUMAN	1	1	1	sp|O15498|YKT6_HUMAN Synaptobrevin homolog YKT6 OS=Homo sapiens OX=9606 GN=YKT6 PE=1 SV=1	1	1	1	1	1	1	1	1	0	1	1	1	1	1	1	1	0	1	1	1	1	1	1	1	0	1	1	1	6.6	6.6	6.6	22.417	198	198	0	4.4997	6.6	6.6	6.6	6.6	0	6.6	6.6	6.6
sp|O15511|ARPC5_HUMAN	sp|O15511|ARPC5_HUMAN	4	4	3	sp|O15511|ARPC5_HUMAN Actin-related protein 2/3 complex subunit 5 OS=Homo sapiens OX=9606 GN=ARPC5 PE=1 SV=3	1	4	4	3	1	2	1	0	0	1	3	3	1	2	1	0	0	1	3	3	1	2	1	0	0	1	2	3	49	49	43.7	16.32	151	151	0	14.408	8.6	31.1	8.6	0	0	8.6	26.5	43.7
sp|O15525|MAFG_HUMAN	sp|O15525|MAFG_HUMAN	1	1	1	sp|O15525|MAFG_HUMAN Transcription factor MafG OS=Homo sapiens OX=9606 GN=MAFG PE=1 SV=1	1	1	1	1	0	1	0	0	0	0	0	0	0	1	0	0	0	0	0	0	0	1	0	0	0	0	0	0	6.8	6.8	6.8	17.849	162	162	0.0076246	1.273	0	6.8	0	0	0	0	0	0
sp|O15533|TPSN_HUMAN	sp|O15533|TPSN_HUMAN	2	2	2	sp|O15533|TPSN_HUMAN Tapasin OS=Homo sapiens OX=9606 GN=TAPBP PE=1 SV=1	1	2	2	2	0	1	0	0	1	1	2	1	0	1	0	0	1	1	2	1	0	1	0	0	1	1	2	1	8.7	8.7	8.7	47.625	448	448	0	4.5189	0	5.8	0	0	5.8	5.8	8.7	5.8
sp|O43149|ZZEF1_HUMAN	sp|O43149|ZZEF1_HUMAN	1	1	1	sp|O43149|ZZEF1_HUMAN Zinc finger ZZ-type and EF-hand domain-containing protein 1 OS=Homo sapiens OX=9606 GN=ZZEF1 PE=1 SV=6	1	1	1	1	0	1	0	0	0	0	0	0	0	1	0	0	0	0	0	0	0	1	0	0	0	0	0	0	0.5	0.5	0.5	331.07	2961	2961	0	4.9819	0	0.5	0	0	0	0	0	0
sp|O43169|CYB5B_HUMAN	sp|O43169|CYB5B_HUMAN	5	5	5	sp|O43169|CYB5B_HUMAN Cytochrome b5 type B OS=Homo sapiens OX=9606 GN=CYB5B PE=1 SV=3	1	5	5	5	5	4	4	4	2	2	2	4	5	4	4	4	2	2	2	4	5	4	4	4	2	2	2	4	52	52	52	16.694	150	150	0	27.492	52	39.3	49.3	49.3	30.7	30.7	30.7	49.3
sp|O43175|SERA_HUMAN	sp|O43175|SERA_HUMAN	10	10	10	sp|O43175|SERA_HUMAN D-3-phosphoglycerate dehydrogenase OS=Homo sapiens OX=9606 GN=PHGDH PE=1 SV=4	1	10	10	10	5	3	3	4	8	7	7	7	5	3	3	4	8	7	7	7	5	3	3	4	8	7	7	7	25.1	25.1	25.1	56.65	533	533	0	34.946	12.4	7.9	8.1	9.9	20.6	16.7	18.4	16.5
sp|O43237|DC1L2_HUMAN	sp|O43237|DC1L2_HUMAN	2	2	2	sp|O43237|DC1L2_HUMAN Cytoplasmic dynein 1 light intermediate chain 2 OS=Homo sapiens OX=9606 GN=DYNC1LI2 PE=1 SV=1	1	2	2	2	0	0	0	0	0	1	0	1	0	0	0	0	0	1	0	1	0	0	0	0	0	1	0	1	6.3	6.3	6.3	54.099	492	492	0.004917	1.5026	0	0	0	0	0	3.9	0	2.4
sp|O43242|PSMD3_HUMAN	sp|O43242|PSMD3_HUMAN	6	6	6	sp|O43242|PSMD3_HUMAN 26S proteasome non-ATPase regulatory subunit 3 OS=Homo sapiens OX=9606 GN=PSMD3 PE=1 SV=2	1	6	6	6	1	1	0	1	3	1	4	2	1	1	0	1	3	1	4	2	1	1	0	1	3	1	4	2	10.7	10.7	10.7	60.977	534	534	0	6.8659	1.9	1.9	0	1.9	7.5	2.8	7.1	3.9
sp|O43252|PAPS1_HUMAN	sp|O43252|PAPS1_HUMAN	3	2	2	sp|O43252|PAPS1_HUMAN Bifunctional 3-phosphoadenosine 5-phosphosulfate synthase 1 OS=Homo sapiens OX=9606 GN=PAPSS1 PE=1 SV=2	1	3	2	2	1	0	1	2	1	1	2	1	1	0	1	2	1	1	1	1	1	0	1	2	1	1	1	1	6.6	4.3	4.3	70.832	624	624	0.0075275	1.2154	2.1	0	2.1	4.3	2.1	2.1	4.3	2.1
sp|O43294|TGFI1_HUMAN	sp|O43294|TGFI1_HUMAN	11	11	11	sp|O43294|TGFI1_HUMAN Transforming growth factor beta-1-induced transcript 1 protein OS=Homo sapiens OX=9606 GN=TGFB1I1 PE=1 SV=2	1	11	11	11	2	5	2	3	7	3	4	2	2	5	2	3	7	3	4	2	2	5	2	3	7	3	4	2	46.9	46.9	46.9	49.814	461	461	0	29.145	5.2	17.4	8.9	8	28.9	15	23.6	11.3
sp|O43324|MCA3_HUMAN	sp|O43324|MCA3_HUMAN	1	1	1	sp|O43324|MCA3_HUMAN Eukaryotic translation elongation factor 1 epsilon-1 OS=Homo sapiens OX=9606 GN=EEF1E1 PE=1 SV=1	1	1	1	1	0	0	0	0	0	0	0	1	0	0	0	0	0	0	0	1	0	0	0	0	0	0	0	1	6.3	6.3	6.3	19.81	174	174	0.0073864	1.1304	0	0	0	0	0	0	0	6.3
sp|O43396|TXNL1_HUMAN	sp|O43396|TXNL1_HUMAN	2	2	2	sp|O43396|TXNL1_HUMAN Thioredoxin-like protein 1 OS=Homo sapiens OX=9606 GN=TXNL1 PE=1 SV=3	1	2	2	2	0	0	1	0	1	2	2	1	0	0	1	0	1	2	2	1	0	0	1	0	1	2	2	1	5.5	5.5	5.5	32.251	289	289	0.0050094	1.5943	0	0	2.4	0	2.4	5.5	5.5	2.4
sp|O43399|TPD54_HUMAN	sp|O43399|TPD54_HUMAN	2	2	2	sp|O43399|TPD54_HUMAN Tumor protein D54 OS=Homo sapiens OX=9606 GN=TPD52L2 PE=1 SV=2	1	2	2	2	0	0	0	0	1	1	2	1	0	0	0	0	1	1	2	1	0	0	0	0	1	1	2	1	16	16	16	22.237	206	206	0	23.205	0	0	0	0	9.2	9.2	16	6.8
sp|O43491|E41L2_HUMAN;sp|Q9H4G0|E41L1_HUMAN	sp|O43491|E41L2_HUMAN	15;1	15;1	13;0	sp|O43491|E41L2_HUMAN Band 4.1-like protein 2 OS=Homo sapiens OX=9606 GN=EPB41L2 PE=1 SV=1	2	15	15	13	5	5	8	7	5	5	5	6	5	5	8	7	5	5	5	6	4	4	7	5	3	3	3	4	20.3	20.3	18.1	112.59	1005	1005;881	0	49.181	5.5	5.7	9.6	9.1	5.5	6.3	7.3	8.1
sp|O43493|TGON2_HUMAN	sp|O43493|TGON2_HUMAN	4	4	4	sp|O43493|TGON2_HUMAN Trans-Golgi network integral membrane protein 2 OS=Homo sapiens OX=9606 GN=TGOLN2 PE=1 SV=4	1	4	4	4	1	0	3	2	0	0	3	1	1	0	3	2	0	0	3	1	1	0	3	2	0	0	3	1	13.5	13.5	13.5	45.879	437	437	0	5.3649	4.3	0	9.6	8.2	0	0	10.3	3.9
sp|O43504|LTOR5_HUMAN	sp|O43504|LTOR5_HUMAN	2	2	2	sp|O43504|LTOR5_HUMAN Ragulator complex protein LAMTOR5 OS=Homo sapiens OX=9606 GN=LAMTOR5 PE=1 SV=1	1	2	2	2	1	1	1	1	0	0	0	0	1	1	1	1	0	0	0	0	1	1	1	1	0	0	0	0	33	33	33	9.6138	91	91	0.0074799	1.1847	11	22	11	11	0	0	0	0
sp|O43505|B4GA1_HUMAN	sp|O43505|B4GA1_HUMAN	6	6	6	sp|O43505|B4GA1_HUMAN Beta-1,4-glucuronyltransferase 1 OS=Homo sapiens OX=9606 GN=B4GAT1 PE=1 SV=1	1	6	6	6	3	4	1	3	3	2	1	0	3	4	1	3	3	2	1	0	3	4	1	3	3	2	1	0	15.9	15.9	15.9	47.119	415	415	0	14.197	6.3	9.6	2.2	8.4	8.2	6	2.2	0
sp|O43633|CHM2A_HUMAN	sp|O43633|CHM2A_HUMAN	1	1	1	sp|O43633|CHM2A_HUMAN Charged multivesicular body protein 2a OS=Homo sapiens OX=9606 GN=CHMP2A PE=1 SV=1	1	1	1	1	0	0	0	0	0	0	0	1	0	0	0	0	0	0	0	1	0	0	0	0	0	0	0	1	8.1	8.1	8.1	25.104	222	222	0	2.5553	0	0	0	0	0	0	0	8.1
sp|O43657|TSN6_HUMAN	sp|O43657|TSN6_HUMAN	3	3	3	sp|O43657|TSN6_HUMAN Tetraspanin-6 OS=Homo sapiens OX=9606 GN=TSPAN6 PE=1 SV=1	1	3	3	3	1	1	0	1	3	2	2	2	1	1	0	1	3	2	2	2	1	1	0	1	3	2	2	2	15.5	15.5	15.5	27.563	245	245	0	8.9965	5.7	5.7	0	5.7	15.5	11	11	11
sp|O43681|ASNA_HUMAN	sp|O43681|ASNA_HUMAN	3	3	3	sp|O43681|ASNA_HUMAN ATPase ASNA1 OS=Homo sapiens OX=9606 GN=ASNA1 PE=1 SV=2	1	3	3	3	0	1	0	0	2	2	1	3	0	1	0	0	2	2	1	3	0	1	0	0	2	2	1	3	8	8	8	38.792	348	348	0	4.0809	0	2.9	0	0	5.2	5.2	2.9	8
sp|O43707|ACTN4_HUMAN;sp|Q9H254|SPTN4_HUMAN	sp|O43707|ACTN4_HUMAN	46;1	46;1	32;1	sp|O43707|ACTN4_HUMAN Alpha-actinin-4 OS=Homo sapiens OX=9606 GN=ACTN4 PE=1 SV=2	2	46	46	32	16	21	19	20	28	31	35	36	16	21	19	20	28	31	35	36	8	12	11	12	17	19	23	25	56.5	56.5	40.3	104.85	911	911;2564	0	221.48	22.1	29.1	25.4	28.6	38.3	41.5	47.1	48.1
sp|O43747|AP1G1_HUMAN	sp|O43747|AP1G1_HUMAN	1	1	1	sp|O43747|AP1G1_HUMAN AP-1 complex subunit gamma-1 OS=Homo sapiens OX=9606 GN=AP1G1 PE=1 SV=5	1	1	1	1	1	1	1	0	1	1	1	1	1	1	1	0	1	1	1	1	1	1	1	0	1	1	1	1	1.2	1.2	1.2	91.35	822	822	0.0026178	1.856	1.2	1.2	1.2	0	1.2	1.2	1.2	1.2
sp|O43760|SNG2_HUMAN	sp|O43760|SNG2_HUMAN	1	1	1	sp|O43760|SNG2_HUMAN Synaptogyrin-2 OS=Homo sapiens OX=9606 GN=SYNGR2 PE=1 SV=1	1	1	1	1	0	0	0	0	1	0	1	0	0	0	0	0	1	0	1	0	0	0	0	0	1	0	1	0	4.5	4.5	4.5	24.81	224	224	0.0075231	1.2109	0	0	0	0	4.5	0	4.5	0
sp|O43765|SGTA_HUMAN	sp|O43765|SGTA_HUMAN	3	3	3	sp|O43765|SGTA_HUMAN Small glutamine-rich tetratricopeptide repeat-containing protein alpha OS=Homo sapiens OX=9606 GN=SGTA PE=1 SV=1	1	3	3	3	2	0	0	2	2	2	2	0	2	0	0	2	2	2	2	0	2	0	0	2	2	2	2	0	11.2	11.2	11.2	34.063	313	313	0	2.7693	8.3	0	0	8.3	8.3	8.3	7	0
sp|O43776|SYNC_HUMAN	sp|O43776|SYNC_HUMAN	4	4	4	sp|O43776|SYNC_HUMAN Asparagine--tRNA ligase, cytoplasmic OS=Homo sapiens OX=9606 GN=NARS PE=1 SV=1	1	4	4	4	0	0	0	1	0	0	4	1	0	0	0	1	0	0	4	1	0	0	0	1	0	0	4	1	12.4	12.4	12.4	62.942	548	548	0	11.817	0	0	0	2.6	0	0	12.4	3.3
sp|O43795|MYO1B_HUMAN	sp|O43795|MYO1B_HUMAN	25	25	21	sp|O43795|MYO1B_HUMAN Unconventional myosin-Ib OS=Homo sapiens OX=9606 GN=MYO1B PE=1 SV=3	1	25	25	21	10	8	10	5	19	17	14	10	10	8	10	5	19	17	14	10	9	6	9	5	16	15	13	9	25.9	25.9	21.7	131.98	1136	1136	0	59.97	10.8	9.2	10.7	5	19.5	18.3	14.4	10.4
sp|O43813|LANC1_HUMAN	sp|O43813|LANC1_HUMAN	2	2	2	sp|O43813|LANC1_HUMAN Glutathione S-transferase LANCL1 OS=Homo sapiens OX=9606 GN=LANCL1 PE=1 SV=1	1	2	2	2	1	0	0	0	1	2	1	1	1	0	0	0	1	2	1	1	1	0	0	0	1	2	1	1	4.8	4.8	4.8	45.283	399	399	0.0088545	1.002	2	0	0	0	2	4.8	2	2
sp|O43852|CALU_HUMAN	sp|O43852|CALU_HUMAN	11	11	11	sp|O43852|CALU_HUMAN Calumenin OS=Homo sapiens OX=9606 GN=CALU PE=1 SV=2	1	11	11	11	5	5	3	3	7	7	10	7	5	5	3	3	7	7	10	7	5	5	3	3	7	7	10	7	43.8	43.8	43.8	37.106	315	315	0	38.778	22.2	23.2	14	14	26	29.8	39.7	26
sp|O43854|EDIL3_HUMAN	sp|O43854|EDIL3_HUMAN	22	22	22	sp|O43854|EDIL3_HUMAN EGF-like repeat and discoidin I-like domain-containing protein 3 OS=Homo sapiens OX=9606 GN=EDIL3 PE=1 SV=1	1	22	22	22	11	14	13	13	15	15	17	18	11	14	13	13	15	15	17	18	11	14	13	13	15	15	17	18	45.4	45.4	45.4	53.764	480	480	0	89.763	26.2	37.5	30	29.2	39.6	35	37.9	42.5
sp|O43865|SAHH2_HUMAN;sp|Q96HN2|SAHH3_HUMAN	sp|O43865|SAHH2_HUMAN;sp|Q96HN2|SAHH3_HUMAN	3;2	3;2	3;2	sp|O43865|SAHH2_HUMAN S-adenosylhomocysteine hydrolase-like protein 1 OS=Homo sapiens OX=9606 GN=AHCYL1 PE=1 SV=2;sp|Q96HN2|SAHH3_HUMAN Adenosylhomocysteinase 3 OS=Homo sapiens OX=9606 GN=AHCYL2 PE=1 SV=1	2	3	3	3	1	2	0	1	2	2	2	1	1	2	0	1	2	2	2	1	1	2	0	1	2	2	2	1	6.8	6.8	6.8	58.951	530	530;611	0	7.1955	1.5	3.8	0	1.5	3.8	3.8	5.3	2.3
sp|O60245|PCDH7_HUMAN	sp|O60245|PCDH7_HUMAN	2	2	2	sp|O60245|PCDH7_HUMAN Protocadherin-7 OS=Homo sapiens OX=9606 GN=PCDH7 PE=1 SV=2	1	2	2	2	0	0	1	0	1	0	0	0	0	0	1	0	1	0	0	0	0	0	1	0	1	0	0	0	2.3	2.3	2.3	116.07	1069	1069	0.0073906	1.135	0	0	1.2	0	1.1	0	0	0
sp|O60443|GSDME_HUMAN	sp|O60443|GSDME_HUMAN	1	1	1	sp|O60443|GSDME_HUMAN Gasdermin-E OS=Homo sapiens OX=9606 GN=GSDME PE=1 SV=2	1	1	1	1	0	0	0	0	0	0	1	0	0	0	0	0	0	0	1	0	0	0	0	0	0	0	1	0	2.8	2.8	2.8	54.554	496	496	0.004902	1.4888	0	0	0	0	0	0	2.8	0
sp|O60488|ACSL4_HUMAN;sp|O95573|ACSL3_HUMAN	sp|O60488|ACSL4_HUMAN	10;2	10;2	10;2	sp|O60488|ACSL4_HUMAN Long-chain-fatty-acid--CoA ligase 4 OS=Homo sapiens OX=9606 GN=ACSL4 PE=1 SV=2	2	10	10	10	6	5	4	5	7	8	1	1	6	5	4	5	7	8	1	1	6	5	4	5	7	8	1	1	21.9	21.9	21.9	79.187	711	711;720	0	21.776	12.9	13.1	9.3	11.7	16.7	17.9	2.5	2.5
sp|O60493|SNX3_HUMAN	sp|O60493|SNX3_HUMAN	2	2	2	sp|O60493|SNX3_HUMAN Sorting nexin-3 OS=Homo sapiens OX=9606 GN=SNX3 PE=1 SV=3	1	2	2	2	0	0	0	0	2	1	0	1	0	0	0	0	2	1	0	1	0	0	0	0	2	1	0	1	11.1	11.1	11.1	18.762	162	162	0	2.6666	0	0	0	0	11.1	6.2	0	6.2
sp|O60506|HNRPQ_HUMAN;sp|O43390|HNRPR_HUMAN	sp|O60506|HNRPQ_HUMAN	4;1	4;1	4;1	sp|O60506|HNRPQ_HUMAN Heterogeneous nuclear ribonucleoprotein Q OS=Homo sapiens OX=9606 GN=SYNCRIP PE=1 SV=2	2	4	4	4	0	0	0	0	0	2	2	3	0	0	0	0	0	2	2	3	0	0	0	0	0	2	2	3	7.9	7.9	7.9	69.602	623	623;633	0	6.3133	0	0	0	0	0	4.7	3.5	5
sp|O60565|GREM1_HUMAN;sp|Q9H772|GREM2_HUMAN	sp|O60565|GREM1_HUMAN	6;1	6;1	6;1	sp|O60565|GREM1_HUMAN Gremlin-1 OS=Homo sapiens OX=9606 GN=GREM1 PE=1 SV=1	2	6	6	6	2	1	1	1	6	6	2	2	2	1	1	1	6	6	2	2	2	1	1	1	6	6	2	2	37.5	37.5	37.5	20.697	184	184;168	0	23.45	15.2	8.2	8.2	8.2	37.5	37.5	15.2	15.2
sp|O60610|DIAP1_HUMAN	sp|O60610|DIAP1_HUMAN	2	2	2	sp|O60610|DIAP1_HUMAN Protein diaphanous homolog 1 OS=Homo sapiens OX=9606 GN=DIAPH1 PE=1 SV=2	1	2	2	2	1	0	0	0	0	1	1	0	1	0	0	0	0	1	1	0	1	0	0	0	0	1	1	0	1.9	1.9	1.9	141.35	1272	1272	0	2.8607	0.9	0	0	0	0	0.9	1	0
sp|O60664|PLIN3_HUMAN	sp|O60664|PLIN3_HUMAN	12	12	12	sp|O60664|PLIN3_HUMAN Perilipin-3 OS=Homo sapiens OX=9606 GN=PLIN3 PE=1 SV=3	1	12	12	12	1	1	1	2	3	3	8	8	1	1	1	2	3	3	8	8	1	1	1	2	3	3	8	8	42.2	42.2	42.2	47.074	434	434	0	28.5	3.7	3.7	3.7	7.1	10.4	11.1	27.4	27.9
sp|O60701|UGDH_HUMAN	sp|O60701|UGDH_HUMAN	16	16	16	sp|O60701|UGDH_HUMAN UDP-glucose 6-dehydrogenase OS=Homo sapiens OX=9606 GN=UGDH PE=1 SV=1	1	16	16	16	4	4	4	4	6	6	7	10	4	4	4	4	6	6	7	10	4	4	4	4	6	6	7	10	42.3	42.3	42.3	55.023	494	494	0	42.955	10.9	10.3	10.9	10.9	16.2	18.8	19.4	23.7
sp|O60716|CTND1_HUMAN	sp|O60716|CTND1_HUMAN	31	31	31	sp|O60716|CTND1_HUMAN Catenin delta-1 OS=Homo sapiens OX=9606 GN=CTNND1 PE=1 SV=1	1	31	31	31	19	21	19	20	22	21	19	16	19	21	19	20	22	21	19	16	19	21	19	20	22	21	19	16	36.7	36.7	36.7	108.17	968	968	0	112.13	24.8	26.4	25	28.3	27.9	27.4	24.2	20.4
sp|P41567|EIF1_HUMAN;sp|O60739|EIF1B_HUMAN	sp|P41567|EIF1_HUMAN;sp|O60739|EIF1B_HUMAN	1;1	1;1	1;1	sp|P41567|EIF1_HUMAN Eukaryotic translation initiation factor 1 OS=Homo sapiens OX=9606 GN=EIF1 PE=1 SV=1;sp|O60739|EIF1B_HUMAN Eukaryotic translation initiation factor 1b OS=Homo sapiens OX=9606 GN=EIF1B PE=1 SV=2	2	1	1	1	0	0	0	0	0	1	0	0	0	0	0	0	0	1	0	0	0	0	0	0	0	1	0	0	12.4	12.4	12.4	12.732	113	113;113	0	3.9114	0	0	0	0	0	12.4	0	0
sp|O60749|SNX2_HUMAN	sp|O60749|SNX2_HUMAN	2	1	1	sp|O60749|SNX2_HUMAN Sorting nexin-2 OS=Homo sapiens OX=9606 GN=SNX2 PE=1 SV=2	1	2	1	1	1	2	0	0	0	0	1	1	1	1	0	0	0	0	1	0	1	1	0	0	0	0	1	0	5	3.1	3.1	58.47	519	519	0	3.0139	3.1	5	0	0	0	0	3.1	1.9
sp|O60763|USO1_HUMAN;REV__sp|Q5VZ89|DEN4C_HUMAN	sp|O60763|USO1_HUMAN	8;1	8;1	8;1	sp|O60763|USO1_HUMAN General vesicular transport factor p115 OS=Homo sapiens OX=9606 GN=USO1 PE=1 SV=2	2	8	8	8	3	3	2	4	5	5	5	6	3	3	2	4	5	5	5	6	3	3	2	4	5	5	5	6	10.2	10.2	10.2	107.89	962	962;1909	0	15.019	4.4	4.4	2.5	4.5	5.2	6.3	6.4	7.6
sp|O60831|PRAF2_HUMAN	sp|O60831|PRAF2_HUMAN	1	1	1	sp|O60831|PRAF2_HUMAN PRA1 family protein 2 OS=Homo sapiens OX=9606 GN=PRAF2 PE=1 SV=1	1	1	1	1	1	1	0	0	0	0	1	1	1	1	0	0	0	0	1	1	1	1	0	0	0	0	1	1	6.2	6.2	6.2	19.258	178	178	0.0032446	1.798	6.2	6.2	0	0	0	0	6.2	6.2
sp|O60884|DNJA2_HUMAN	sp|O60884|DNJA2_HUMAN	3	3	3	sp|O60884|DNJA2_HUMAN DnaJ homolog subfamily A member 2 OS=Homo sapiens OX=9606 GN=DNAJA2 PE=1 SV=1	1	3	3	3	0	1	0	0	1	0	1	2	0	1	0	0	1	0	1	2	0	1	0	0	1	0	1	2	9	9	9	45.745	412	412	0.0013459	2.0694	0	3.2	0	0	2.4	0	2.4	5.8
sp|O60888|CUTA_HUMAN	sp|O60888|CUTA_HUMAN	1	1	1	sp|O60888|CUTA_HUMAN Protein CutA OS=Homo sapiens OX=9606 GN=CUTA PE=1 SV=2	1	1	1	1	0	0	1	0	1	1	0	0	0	0	1	0	1	1	0	0	0	0	1	0	1	1	0	0	6.7	6.7	6.7	19.116	179	179	0.005	1.5805	0	0	6.7	0	6.7	6.7	0	0
sp|O60911|CATL2_HUMAN	sp|O60911|CATL2_HUMAN	1	1	1	sp|O60911|CATL2_HUMAN Cathepsin L2 OS=Homo sapiens OX=9606 GN=CTSV PE=1 SV=2	1	1	1	1	1	1	1	0	1	1	0	0	1	1	1	0	1	1	0	0	1	1	1	0	1	1	0	0	4.2	4.2	4.2	37.329	334	334	0	4.1327	4.2	4.2	4.2	0	4.2	4.2	0	0
sp|O60925|PFD1_HUMAN	sp|O60925|PFD1_HUMAN	2	2	2	sp|O60925|PFD1_HUMAN Prefoldin subunit 1 OS=Homo sapiens OX=9606 GN=PFDN1 PE=1 SV=2	1	2	2	2	0	0	0	0	1	0	1	2	0	0	0	0	1	0	1	2	0	0	0	0	1	0	1	2	13.9	13.9	13.9	14.21	122	122	0	2.2574	0	0	0	0	8.2	0	5.7	13.9
sp|O60941|DTNB_HUMAN;sp|Q9Y4J8|DTNA_HUMAN	sp|O60941|DTNB_HUMAN;sp|Q9Y4J8|DTNA_HUMAN	1;1	1;1	1;1	sp|O60941|DTNB_HUMAN Dystrobrevin beta OS=Homo sapiens OX=9606 GN=DTNB PE=1 SV=1;sp|Q9Y4J8|DTNA_HUMAN Dystrobrevin alpha OS=Homo sapiens OX=9606 GN=DTNA PE=1 SV=2	2	1	1	1	0	1	0	1	1	1	0	0	0	1	0	1	1	1	0	0	0	1	0	1	1	1	0	0	2.4	2.4	2.4	71.355	627	627;743	0.0013532	2.1046	0	2.4	0	2.4	2.4	2.4	0	0
sp|O60942|MCE1_HUMAN	sp|O60942|MCE1_HUMAN	1	1	1	sp|O60942|MCE1_HUMAN mRNA-capping enzyme OS=Homo sapiens OX=9606 GN=RNGTT PE=1 SV=1	1	1	1	1	1	0	1	1	0	1	0	1	1	0	1	1	0	1	0	1	1	0	1	1	0	1	0	1	2	2	2	68.556	597	597	0.0031786	1.684	2	0	2	2	0	2	0	2
sp|O75044|SRGP2_HUMAN	sp|O75044|SRGP2_HUMAN	1	1	1	sp|O75044|SRGP2_HUMAN SLIT-ROBO Rho GTPase-activating protein 2 OS=Homo sapiens OX=9606 GN=SRGAP2 PE=1 SV=3	1	1	1	1	0	0	0	0	1	1	0	0	0	0	0	0	1	1	0	0	0	0	0	0	1	1	0	0	0.9	0.9	0.9	120.87	1071	1071	0.0049782	1.5552	0	0	0	0	0.9	0.9	0	0
sp|O75083|WDR1_HUMAN	sp|O75083|WDR1_HUMAN	24	24	24	sp|O75083|WDR1_HUMAN WD repeat-containing protein 1 OS=Homo sapiens OX=9606 GN=WDR1 PE=1 SV=4	1	24	24	24	11	12	14	13	19	21	18	17	11	12	14	13	19	21	18	17	11	12	14	13	19	21	18	17	55.9	55.9	55.9	66.193	606	606	0	198.51	24.8	28.4	29.9	26.2	39.4	45.5	46.2	39.9
sp|O75131|CPNE3_HUMAN;sp|Q8IYJ1|CPNE9_HUMAN;sp|Q96A23|CPNE4_HUMAN;sp|O95741|CPNE6_HUMAN;sp|Q86YQ8|CPNE8_HUMAN;sp|Q9HCH3|CPNE5_HUMAN;sp|Q9UBL6|CPNE7_HUMAN	sp|O75131|CPNE3_HUMAN	8;1;1;1;1;1;1	8;1;1;1;1;1;1	7;0;0;0;0;0;0	sp|O75131|CPNE3_HUMAN Copine-3 OS=Homo sapiens OX=9606 GN=CPNE3 PE=1 SV=1	7	8	8	7	2	1	2	1	4	3	6	3	2	1	2	1	4	3	6	3	2	1	2	1	3	3	5	3	19.2	19.2	17.5	60.13	537	537;553;557;557;564;593;633	0	18.003	4.7	1.7	4.7	1.7	8	6.3	15.8	6.3
sp|O75165|DJC13_HUMAN	sp|O75165|DJC13_HUMAN	4	4	4	sp|O75165|DJC13_HUMAN DnaJ homolog subfamily C member 13 OS=Homo sapiens OX=9606 GN=DNAJC13 PE=1 SV=5	1	4	4	4	1	1	0	2	0	0	0	2	1	1	0	2	0	0	0	2	1	1	0	2	0	0	0	2	2.1	2.1	2.1	254.41	2243	2243	0	6.7998	0.5	0.6	0	1	0	0	0	1.2
sp|O75173|ATS4_HUMAN	sp|O75173|ATS4_HUMAN	2	2	2	sp|O75173|ATS4_HUMAN A disintegrin and metalloproteinase with thrombospondin motifs 4 OS=Homo sapiens OX=9606 GN=ADAMTS4 PE=1 SV=3	1	2	2	2	1	1	0	1	1	1	1	1	1	1	0	1	1	1	1	1	1	1	0	1	1	1	1	1	4.8	4.8	4.8	90.196	837	837	0	4.7283	2.3	2.3	0	2.5	2.3	2.3	2.5	2.3
sp|O75191|XYLB_HUMAN	sp|O75191|XYLB_HUMAN	1	1	1	sp|O75191|XYLB_HUMAN Xylulose kinase OS=Homo sapiens OX=9606 GN=XYLB PE=1 SV=3	1	1	1	1	0	1	0	0	1	0	0	1	0	1	0	0	1	0	0	1	0	1	0	0	1	0	0	1	3	3	3	58.382	536	536	0	2.4616	0	3	0	0	3	0	0	3
sp|O75251|NDUS7_HUMAN	sp|O75251|NDUS7_HUMAN	1	1	1	sp|O75251|NDUS7_HUMAN NADH dehydrogenase [ubiquinone] iron-sulfur protein 7, mitochondrial OS=Homo sapiens OX=9606 GN=NDUFS7 PE=1 SV=3	1	1	1	1	0	0	0	0	0	0	0	1	0	0	0	0	0	0	0	1	0	0	0	0	0	0	0	1	4.2	4.2	4.2	23.563	213	213	0.0065321	1.3334	0	0	0	0	0	0	0	4.2
sp|O75298|RTN2_HUMAN	sp|O75298|RTN2_HUMAN	1	1	1	sp|O75298|RTN2_HUMAN Reticulon-2 OS=Homo sapiens OX=9606 GN=RTN2 PE=1 SV=1	1	1	1	1	0	0	1	0	0	0	0	1	0	0	1	0	0	0	0	1	0	0	1	0	0	0	0	1	1.7	1.7	1.7	59.263	545	545	0.0089636	1.0505	0	0	1.7	0	0	0	0	1.7
sp|O75326|SEM7A_HUMAN	sp|O75326|SEM7A_HUMAN	1	1	1	sp|O75326|SEM7A_HUMAN Semaphorin-7A OS=Homo sapiens OX=9606 GN=SEMA7A PE=1 SV=1	1	1	1	1	0	0	0	1	0	0	0	0	0	0	0	1	0	0	0	0	0	0	0	1	0	0	0	0	2	2	2	74.823	666	666	0.0049444	1.5246	0	0	0	2	0	0	0	0
sp|O75340|PDCD6_HUMAN	sp|O75340|PDCD6_HUMAN	6	6	6	sp|O75340|PDCD6_HUMAN Programmed cell death protein 6 OS=Homo sapiens OX=9606 GN=PDCD6 PE=1 SV=1	1	6	6	6	3	5	4	4	4	4	5	6	3	5	4	4	4	4	5	6	3	5	4	4	4	4	5	6	33	33	33	21.868	191	191	0	14.157	16.2	26.2	21.5	21.5	21.5	21.5	27.7	33
sp|O75348|VATG1_HUMAN	sp|O75348|VATG1_HUMAN	2	2	2	sp|O75348|VATG1_HUMAN V-type proton ATPase subunit G 1 OS=Homo sapiens OX=9606 GN=ATP6V1G1 PE=1 SV=3	1	2	2	2	0	0	0	1	1	1	2	1	0	0	0	1	1	1	2	1	0	0	0	1	1	1	2	1	16.9	16.9	16.9	13.757	118	118	0	3.3541	0	0	0	9.3	7.6	9.3	16.9	9.3
sp|O75351|VPS4B_HUMAN	sp|O75351|VPS4B_HUMAN	5	5	5	sp|O75351|VPS4B_HUMAN Vacuolar protein sorting-associated protein 4B OS=Homo sapiens OX=9606 GN=VPS4B PE=1 SV=2	1	5	5	5	0	0	0	0	2	1	2	2	0	0	0	0	2	1	2	2	0	0	0	0	2	1	2	2	16	16	16	49.301	444	444	0	7.8157	0	0	0	0	7.2	2.9	5.2	7.2
sp|O75367|H2AY_HUMAN;sp|Q9P0M6|H2AW_HUMAN	sp|O75367|H2AY_HUMAN	6;1	6;1	6;1	sp|O75367|H2AY_HUMAN Core histone macro-H2A.1 OS=Homo sapiens OX=9606 GN=H2AFY PE=1 SV=4	2	6	6	6	4	3	3	3	0	0	4	4	4	3	3	3	0	0	4	4	4	3	3	3	0	0	4	4	21.2	21.2	21.2	39.617	372	372;372	0	26.203	15.6	12.6	12.6	12.6	0	0	15.6	15.3
sp|O75368|SH3L1_HUMAN	sp|O75368|SH3L1_HUMAN	1	1	1	sp|O75368|SH3L1_HUMAN SH3 domain-binding glutamic acid-rich-like protein OS=Homo sapiens OX=9606 GN=SH3BGRL PE=1 SV=1	1	1	1	1	0	1	1	1	1	1	1	1	0	1	1	1	1	1	1	1	0	1	1	1	1	1	1	1	11.4	11.4	11.4	12.774	114	114	0	2.5343	0	11.4	11.4	11.4	11.4	11.4	11.4	11.4
sp|O75369|FLNB_HUMAN	sp|O75369|FLNB_HUMAN	55	47	45	sp|O75369|FLNB_HUMAN Filamin-B OS=Homo sapiens OX=9606 GN=FLNB PE=1 SV=2	1	55	47	45	19	15	13	14	28	28	26	30	14	11	9	11	22	23	22	27	12	10	7	10	21	22	20	25	27.7	25.4	24.1	278.16	2602	2602	0	119.62	9.1	8	5.6	6.4	13.5	14.8	12.5	16.1
sp|O75390|CISY_HUMAN	sp|O75390|CISY_HUMAN	4	4	4	sp|O75390|CISY_HUMAN Citrate synthase, mitochondrial OS=Homo sapiens OX=9606 GN=CS PE=1 SV=2	1	4	4	4	1	1	0	0	2	3	3	2	1	1	0	0	2	3	3	2	1	1	0	0	2	3	3	2	8.8	8.8	8.8	51.712	466	466	0	3.3378	2.4	2.4	0	0	4.7	6.4	6.7	4.3
sp|O75396|SC22B_HUMAN	sp|O75396|SC22B_HUMAN	3	3	3	sp|O75396|SC22B_HUMAN Vesicle-trafficking protein SEC22b OS=Homo sapiens OX=9606 GN=SEC22B PE=1 SV=4	1	3	3	3	1	1	1	1	1	1	2	2	1	1	1	1	1	1	2	2	1	1	1	1	1	1	2	2	16.7	16.7	16.7	24.593	215	215	0	17.049	4.7	6.5	4.7	4.7	4.7	4.7	11.2	10.2
sp|O75508|CLD11_HUMAN	sp|O75508|CLD11_HUMAN	1	1	1	sp|O75508|CLD11_HUMAN Claudin-11 OS=Homo sapiens OX=9606 GN=CLDN11 PE=1 SV=2	1	1	1	1	1	1	1	1	1	1	0	0	1	1	1	1	1	1	0	0	1	1	1	1	1	1	0	0	6.8	6.8	6.8	21.993	207	207	0	2.4328	6.8	6.8	6.8	6.8	6.8	6.8	0	0
sp|O75531|BAF_HUMAN	sp|O75531|BAF_HUMAN	3	3	3	sp|O75531|BAF_HUMAN Barrier-to-autointegration factor OS=Homo sapiens OX=9606 GN=BANF1 PE=1 SV=1	1	3	3	3	2	1	2	1	1	0	2	3	2	1	2	1	1	0	2	3	2	1	2	1	1	0	2	3	37.1	37.1	37.1	10.058	89	89	0	21.929	29.2	27	29.2	27	27	0	29.2	37.1
sp|P35813|PPM1A_HUMAN;sp|O75688|PPM1B_HUMAN	sp|P35813|PPM1A_HUMAN;sp|O75688|PPM1B_HUMAN	1;1	1;1	1;1	sp|P35813|PPM1A_HUMAN Protein phosphatase 1A OS=Homo sapiens OX=9606 GN=PPM1A PE=1 SV=1;sp|O75688|PPM1B_HUMAN Protein phosphatase 1B OS=Homo sapiens OX=9606 GN=PPM1B PE=1 SV=1	2	1	1	1	0	0	1	1	0	1	1	0	0	0	1	1	0	1	1	0	0	0	1	1	0	1	1	0	3.1	3.1	3.1	42.447	382	382;479	0.00323	1.7832	0	0	3.1	3.1	0	3.1	3.1	0
sp|O75695|XRP2_HUMAN	sp|O75695|XRP2_HUMAN	6	6	6	sp|O75695|XRP2_HUMAN Protein XRP2 OS=Homo sapiens OX=9606 GN=RP2 PE=1 SV=4	1	6	6	6	2	2	2	2	2	3	1	4	2	2	2	2	2	3	1	4	2	2	2	2	2	3	1	4	14.9	14.9	14.9	39.641	350	350	0	10.946	6.9	3.4	5.4	6.6	6.9	9.1	2.6	10.3
sp|O75718|CRTAP_HUMAN	sp|O75718|CRTAP_HUMAN	3	3	3	sp|O75718|CRTAP_HUMAN Cartilage-associated protein OS=Homo sapiens OX=9606 GN=CRTAP PE=1 SV=1	1	3	3	3	0	0	0	0	2	0	1	3	0	0	0	0	2	0	1	3	0	0	0	0	2	0	1	3	8	8	8	46.561	401	401	0	2.9049	0	0	0	0	4.7	0	2	8
sp|O75787|RENR_HUMAN	sp|O75787|RENR_HUMAN	1	1	1	sp|O75787|RENR_HUMAN Renin receptor OS=Homo sapiens OX=9606 GN=ATP6AP2 PE=1 SV=2	1	1	1	1	1	1	1	0	1	1	0	1	1	1	1	0	1	1	0	1	1	1	1	0	1	1	0	1	3.1	3.1	3.1	39.008	350	350	0	2.3269	3.1	3.1	3.1	0	3.1	3.1	0	3.1
sp|O75822|EIF3J_HUMAN	sp|O75822|EIF3J_HUMAN	1	1	1	sp|O75822|EIF3J_HUMAN Eukaryotic translation initiation factor 3 subunit J OS=Homo sapiens OX=9606 GN=EIF3J PE=1 SV=2	1	1	1	1	0	0	0	0	1	1	1	0	0	0	0	0	1	1	1	0	0	0	0	0	1	1	1	0	4.7	4.7	4.7	29.062	258	258	0	3.0106	0	0	0	0	4.7	4.7	4.7	0
sp|O75828|CBR3_HUMAN	sp|O75828|CBR3_HUMAN	2	1	1	sp|O75828|CBR3_HUMAN Carbonyl reductase [NADPH] 3 OS=Homo sapiens OX=9606 GN=CBR3 PE=1 SV=3	1	2	1	1	2	2	1	1	2	1	2	1	1	1	1	1	1	1	1	0	1	1	1	1	1	1	1	0	8.7	2.9	2.9	30.85	277	277	0.009901	0.97358	8.7	8.7	2.9	2.9	8.7	2.9	8.7	5.8
sp|O75829|CNMD_HUMAN	sp|O75829|CNMD_HUMAN	1	1	1	sp|O75829|CNMD_HUMAN Leukocyte cell-derived chemotaxin 1 OS=Homo sapiens OX=9606 GN=CNMD PE=1 SV=1	1	1	1	1	1	1	0	0	1	0	0	0	1	1	0	0	1	0	0	0	1	1	0	0	1	0	0	0	3.6	3.6	3.6	37.102	334	334	0	2.2333	3.6	3.6	0	0	3.6	0	0	0
sp|O75874|IDHC_HUMAN	sp|O75874|IDHC_HUMAN	11	11	10	sp|O75874|IDHC_HUMAN Isocitrate dehydrogenase [NADP] cytoplasmic OS=Homo sapiens OX=9606 GN=IDH1 PE=1 SV=2	1	11	11	10	6	5	7	6	7	8	6	6	6	5	7	6	7	8	6	6	6	5	6	6	7	8	6	6	29	29	26.8	46.659	414	414	0	25.009	18.4	13.3	17.1	17.4	20	22.7	18.4	17.9
sp|O75886|STAM2_HUMAN;sp|Q92783|STAM1_HUMAN	sp|O75886|STAM2_HUMAN;sp|Q92783|STAM1_HUMAN	1;1	1;1	1;1	sp|O75886|STAM2_HUMAN Signal transducing adapter molecule 2 OS=Homo sapiens OX=9606 GN=STAM2 PE=1 SV=1;sp|Q92783|STAM1_HUMAN Signal transducing adapter molecule 1 OS=Homo sapiens OX=9606 GN=STAM PE=1 SV=3	2	1	1	1	0	0	0	0	1	0	0	0	0	0	0	0	1	0	0	0	0	0	0	0	1	0	0	0	1.9	1.9	1.9	58.164	525	525;540	0.007589	1.2604	0	0	0	0	1.9	0	0	0
sp|O75891|AL1L1_HUMAN;sp|Q3SY69|AL1L2_HUMAN	sp|O75891|AL1L1_HUMAN	9;2	9;2	9;2	sp|O75891|AL1L1_HUMAN Cytosolic 10-formyltetrahydrofolate dehydrogenase OS=Homo sapiens OX=9606 GN=ALDH1L1 PE=1 SV=2	2	9	9	9	5	4	6	2	4	4	2	0	5	4	6	2	4	4	2	0	5	4	6	2	4	4	2	0	12	12	12	98.828	902	902;923	0	16.273	5.9	6.4	7.5	3.4	5.1	6.5	2.8	0
sp|O75901|RASF9_HUMAN	sp|O75901|RASF9_HUMAN	1	1	1	sp|O75901|RASF9_HUMAN Ras association domain-containing protein 9 OS=Homo sapiens OX=9606 GN=RASSF9 PE=2 SV=2	1	1	1	1	1	1	1	1	1	1	1	1	1	1	1	1	1	1	1	1	1	1	1	1	1	1	1	1	1.8	1.8	1.8	50.02	435	435	0.0075406	1.2214	1.8	1.8	1.8	1.8	1.8	1.8	1.8	1.8
sp|O75915|PRAF3_HUMAN	sp|O75915|PRAF3_HUMAN	2	2	2	sp|O75915|PRAF3_HUMAN PRA1 family protein 3 OS=Homo sapiens OX=9606 GN=ARL6IP5 PE=1 SV=1	1	2	2	2	1	1	2	2	0	0	2	0	1	1	2	2	0	0	2	0	1	1	2	2	0	0	2	0	10.6	10.6	10.6	21.614	188	188	0	3.2344	5.9	5.9	10.6	10.6	0	0	10.6	0
sp|O75935|DCTN3_HUMAN	sp|O75935|DCTN3_HUMAN	2	2	2	sp|O75935|DCTN3_HUMAN Dynactin subunit 3 OS=Homo sapiens OX=9606 GN=DCTN3 PE=1 SV=1	1	2	2	2	0	0	0	0	2	2	1	2	0	0	0	0	2	2	1	2	0	0	0	0	2	2	1	2	10.8	10.8	10.8	21.119	186	186	0.0031867	1.7022	0	0	0	0	10.8	10.8	4.8	10.8
sp|O75947|ATP5H_HUMAN	sp|O75947|ATP5H_HUMAN	3	3	3	sp|O75947|ATP5H_HUMAN ATP synthase subunit d, mitochondrial OS=Homo sapiens OX=9606 GN=ATP5PD PE=1 SV=3	1	3	3	3	0	0	0	0	1	1	2	3	0	0	0	0	1	1	2	3	0	0	0	0	1	1	2	3	24.8	24.8	24.8	18.491	161	161	0	6.2686	0	0	0	0	8.7	8.7	19.3	24.8
sp|O75954|TSN9_HUMAN	sp|O75954|TSN9_HUMAN	3	3	3	sp|O75954|TSN9_HUMAN Tetraspanin-9 OS=Homo sapiens OX=9606 GN=TSPAN9 PE=1 SV=1	1	3	3	3	2	2	2	2	3	3	3	3	2	2	2	2	3	3	3	3	2	2	2	2	3	3	3	3	20.1	20.1	20.1	26.779	239	239	0	48.287	10.9	10.9	10.9	10.9	20.1	20.1	20.1	20.1
sp|O75955|FLOT1_HUMAN	sp|O75955|FLOT1_HUMAN	17	17	17	sp|O75955|FLOT1_HUMAN Flotillin-1 OS=Homo sapiens OX=9606 GN=FLOT1 PE=1 SV=3	1	17	17	17	8	14	7	10	8	9	11	10	8	14	7	10	8	9	11	10	8	14	7	10	8	9	11	10	47.3	47.3	47.3	47.355	427	427	0	46.825	23.7	39.3	22	30.7	21.3	25.8	33	29.5
sp|O75976|CBPD_HUMAN	sp|O75976|CBPD_HUMAN	3	3	3	sp|O75976|CBPD_HUMAN Carboxypeptidase D OS=Homo sapiens OX=9606 GN=CPD PE=1 SV=2	1	3	3	3	2	0	1	2	0	0	0	0	2	0	1	2	0	0	0	0	2	0	1	2	0	0	0	0	2.8	2.8	2.8	152.93	1380	1380	0	2.2625	1.6	0	1.2	1.8	0	0	0	0
sp|O76024|WFS1_HUMAN	sp|O76024|WFS1_HUMAN	2	2	2	sp|O76024|WFS1_HUMAN Wolframin OS=Homo sapiens OX=9606 GN=WFS1 PE=1 SV=2	1	2	2	2	0	0	1	0	0	0	2	2	0	0	1	0	0	0	2	2	0	0	1	0	0	0	2	2	2.2	2.2	2.2	100.29	890	890	0.0032552	1.8087	0	0	0.9	0	0	0	2.2	2.2
sp|O76061|STC2_HUMAN	sp|O76061|STC2_HUMAN	1	1	1	sp|O76061|STC2_HUMAN Stanniocalcin-2 OS=Homo sapiens OX=9606 GN=STC2 PE=1 SV=1	1	1	1	1	0	0	0	0	1	1	0	1	0	0	0	0	1	1	0	1	0	0	0	0	1	1	0	1	4	4	4	33.248	302	302	0.0054945	1.4725	0	0	0	0	4	4	0	4
sp|O76074|PDE5A_HUMAN	sp|O76074|PDE5A_HUMAN	4	4	4	sp|O76074|PDE5A_HUMAN cGMP-specific 3,5-cyclic phosphodiesterase OS=Homo sapiens OX=9606 GN=PDE5A PE=1 SV=2	1	4	4	4	1	1	3	3	1	1	0	0	1	1	3	3	1	1	0	0	1	1	3	3	1	1	0	0	4.7	4.7	4.7	99.984	875	875	0	4.3669	1.1	1.1	3.2	3.8	1.1	1.1	0	0
sp|O94760|DDAH1_HUMAN	sp|O94760|DDAH1_HUMAN	3	2	2	sp|O94760|DDAH1_HUMAN N(G),N(G)-dimethylarginine dimethylaminohydrolase 1 OS=Homo sapiens OX=9606 GN=DDAH1 PE=1 SV=3	1	3	2	2	1	3	1	0	2	2	1	2	1	2	1	0	1	1	1	1	1	2	1	0	1	1	1	1	13.3	10.5	10.5	31.121	285	285	0	3.8121	3.9	13.3	3.9	0	6.7	6.7	3.9	6.7
sp|O94804|STK10_HUMAN	sp|O94804|STK10_HUMAN	6	6	4	sp|O94804|STK10_HUMAN Serine/threonine-protein kinase 10 OS=Homo sapiens OX=9606 GN=STK10 PE=1 SV=1	1	6	6	4	2	1	1	3	1	3	1	0	2	1	1	3	1	3	1	0	1	1	1	3	1	2	1	0	7.1	7.1	5.1	112.13	968	968	0	7.7591	2.2	1.4	1.3	3.8	1	3.2	1	0
sp|O94832|MYO1D_HUMAN	sp|O94832|MYO1D_HUMAN	10	10	10	sp|O94832|MYO1D_HUMAN Unconventional myosin-Id OS=Homo sapiens OX=9606 GN=MYO1D PE=1 SV=2	1	10	10	10	1	0	1	1	7	10	1	2	1	0	1	1	7	10	1	2	1	0	1	1	7	10	1	2	11.8	11.8	11.8	116.2	1006	1006	0	14.322	1.3	0	1.3	1.3	7.9	11.8	1.3	2.3
sp|O94855|SC24D_HUMAN	sp|O94855|SC24D_HUMAN	2	2	2	sp|O94855|SC24D_HUMAN Protein transport protein Sec24D OS=Homo sapiens OX=9606 GN=SEC24D PE=1 SV=2	1	2	2	2	0	0	0	0	1	0	1	0	0	0	0	0	1	0	1	0	0	0	0	0	1	0	1	0	3	3	3	113.01	1032	1032	0.0013441	2.0673	0	0	0	0	1.5	0	1.6	0
sp|O94905|ERLN2_HUMAN;sp|O75477|ERLN1_HUMAN	sp|O94905|ERLN2_HUMAN;sp|O75477|ERLN1_HUMAN	3;2	3;2	3;2	sp|O94905|ERLN2_HUMAN Erlin-2 OS=Homo sapiens OX=9606 GN=ERLIN2 PE=1 SV=1;sp|O75477|ERLN1_HUMAN Erlin-1 OS=Homo sapiens OX=9606 GN=ERLIN1 PE=1 SV=2	2	3	3	3	1	1	1	2	1	0	1	0	1	1	1	2	1	0	1	0	1	1	1	2	1	0	1	0	10.3	10.3	10.3	37.839	339	339;348	0	4.4683	3.5	3.5	3.5	7.1	3.2	0	3.5	0
sp|O94915|FRYL_HUMAN	sp|O94915|FRYL_HUMAN	2	2	2	sp|O94915|FRYL_HUMAN Protein furry homolog-like OS=Homo sapiens OX=9606 GN=FRYL PE=1 SV=2	1	2	2	2	0	0	0	1	0	0	1	1	0	0	0	1	0	0	1	1	0	0	0	1	0	0	1	1	0.8	0.8	0.8	339.59	3013	3013	0	2.723	0	0	0	0.4	0	0	0.4	0.4
sp|O94919|ENDD1_HUMAN	sp|O94919|ENDD1_HUMAN	2	2	2	sp|O94919|ENDD1_HUMAN Endonuclease domain-containing 1 protein OS=Homo sapiens OX=9606 GN=ENDOD1 PE=1 SV=2	1	2	2	2	2	2	2	2	0	0	1	1	2	2	2	2	0	0	1	1	2	2	2	2	0	0	1	1	4.8	4.8	4.8	55.016	500	500	0	4.5358	4.8	4.8	4.8	4.8	0	0	2.6	2.6
sp|Q00535|CDK5_HUMAN;sp|P06493|CDK1_HUMAN;sp|P24941|CDK2_HUMAN;sp|P11802|CDK4_HUMAN;sp|Q00526|CDK3_HUMAN;sp|Q00534|CDK6_HUMAN;sp|P50750|CDK9_HUMAN;sp|Q96Q40|CDK15_HUMAN;sp|O94921|CDK14_HUMAN;sp|Q07002|CDK18_HUMAN;sp|Q00536|CDK16_HUMAN;sp|Q00537|CDK17_HUMAN;sp|Q9NYV4|CDK12_HUMAN;sp|Q14004|CDK13_HUMAN	sp|Q00535|CDK5_HUMAN;sp|P06493|CDK1_HUMAN;sp|P24941|CDK2_HUMAN;sp|P11802|CDK4_HUMAN;sp|Q00526|CDK3_HUMAN;sp|Q00534|CDK6_HUMAN;sp|P50750|CDK9_HUMAN;sp|Q96Q40|CDK15_HUMAN;sp|O94921|CDK14_HUMAN;sp|Q07002|CDK18_HUMAN;sp|Q00536|CDK16_HUMAN;sp|Q00537|CDK17_HUMAN;sp|Q9NYV4|CDK12_HUMAN;sp|Q14004|CDK13_HUMAN	1;1;1;1;1;1;1;1;1;1;1;1;1;1	1;1;1;1;1;1;1;1;1;1;1;1;1;1	1;1;1;1;1;1;1;1;1;1;1;1;1;1	sp|Q00535|CDK5_HUMAN Cyclin-dependent-like kinase 5 OS=Homo sapiens OX=9606 GN=CDK5 PE=1 SV=3;sp|P06493|CDK1_HUMAN Cyclin-dependent kinase 1 OS=Homo sapiens OX=9606 GN=CDK1 PE=1 SV=3;sp|P24941|CDK2_HUMAN Cyclin-dependent kinase 2 OS=Homo sapiens OX=9606 GN	14	1	1	1	1	1	0	1	0	0	0	0	1	1	0	1	0	0	0	0	1	1	0	1	0	0	0	0	2.7	2.7	2.7	33.304	292	292;297;298;303;305;326;372;435;469;474;496;523;1490;1512	0	2.5639	2.7	2.7	0	2.7	0	0	0	0
sp|O94973|AP2A2_HUMAN	sp|O94973|AP2A2_HUMAN	5	1	1	sp|O94973|AP2A2_HUMAN AP-2 complex subunit alpha-2 OS=Homo sapiens OX=9606 GN=AP2A2 PE=1 SV=2	1	5	1	1	1	2	1	2	3	4	2	2	0	0	0	0	0	0	0	1	0	0	0	0	0	0	0	1	7.1	1.6	1.6	103.96	939	939	0.0054811	1.4686	1.1	2.3	1.1	3.3	4.6	5.5	3.3	2.7
sp|O94979|SC31A_HUMAN	sp|O94979|SC31A_HUMAN	7	7	7	sp|O94979|SC31A_HUMAN Protein transport protein Sec31A OS=Homo sapiens OX=9606 GN=SEC31A PE=1 SV=3	1	7	7	7	1	2	3	5	2	3	2	5	1	2	3	5	2	3	2	5	1	2	3	5	2	3	2	5	7	7	7	133.01	1220	1220	0	8.2718	1.1	2.3	2.5	4.8	1.9	3	1.9	5.2
sp|O95084|PRS23_HUMAN	sp|O95084|PRS23_HUMAN	4	4	4	sp|O95084|PRS23_HUMAN Serine protease 23 OS=Homo sapiens OX=9606 GN=PRSS23 PE=1 SV=1	1	4	4	4	1	1	4	3	2	1	1	2	1	1	4	3	2	1	1	2	1	1	4	3	2	1	1	2	12.5	12.5	12.5	43.001	383	383	0	8.9855	3.4	3.4	12.5	9.1	5.7	3.4	3.4	5.7
sp|O95136|S1PR2_HUMAN	sp|O95136|S1PR2_HUMAN	2	2	2	sp|O95136|S1PR2_HUMAN Sphingosine 1-phosphate receptor 2 OS=Homo sapiens OX=9606 GN=S1PR2 PE=1 SV=2	1	2	2	2	0	0	1	0	0	1	0	0	0	0	1	0	0	1	0	0	0	0	1	0	0	1	0	0	6.5	6.5	6.5	38.867	353	353	0.0076471	1.2915	0	0	3.4	0	0	3.1	0	0
sp|O95154|ARK73_HUMAN	sp|O95154|ARK73_HUMAN	1	1	1	sp|O95154|ARK73_HUMAN Aflatoxin B1 aldehyde reductase member 3 OS=Homo sapiens OX=9606 GN=AKR7A3 PE=1 SV=2	1	1	1	1	1	0	1	1	0	1	0	0	1	0	1	1	0	1	0	0	1	0	1	1	0	1	0	0	5.7	5.7	5.7	37.206	331	331	0	2.3925	5.7	0	5.7	5.7	0	5.7	0	0
sp|O95197|RTN3_HUMAN	sp|O95197|RTN3_HUMAN	2	2	2	sp|O95197|RTN3_HUMAN Reticulon-3 OS=Homo sapiens OX=9606 GN=RTN3 PE=1 SV=2	1	2	2	2	2	1	1	1	1	1	1	1	2	1	1	1	1	1	1	1	2	1	1	1	1	1	1	1	4.8	4.8	4.8	112.61	1032	1032	0	17.92	4.8	1.1	1.1	1.1	1.1	1.1	1.1	1.1
sp|O95297|MPZL1_HUMAN	sp|O95297|MPZL1_HUMAN	7	7	7	sp|O95297|MPZL1_HUMAN Myelin protein zero-like protein 1 OS=Homo sapiens OX=9606 GN=MPZL1 PE=1 SV=1	1	7	7	7	5	3	3	4	6	6	6	6	5	3	3	4	6	6	6	6	5	3	3	4	6	6	6	6	31.6	31.6	31.6	29.082	269	269	0	19.838	23.8	17.8	20.1	23.8	27.9	27.5	27.9	27.9
sp|O95336|6PGL_HUMAN	sp|O95336|6PGL_HUMAN	5	5	5	sp|O95336|6PGL_HUMAN 6-phosphogluconolactonase OS=Homo sapiens OX=9606 GN=PGLS PE=1 SV=2	1	5	5	5	0	1	1	0	2	2	1	1	0	1	1	0	2	2	1	1	0	1	1	0	2	2	1	1	25.2	25.2	25.2	27.547	258	258	0	5.7572	0	4.7	4.3	0	10.9	10.5	4.3	4.3
sp|O95340|PAPS2_HUMAN	sp|O95340|PAPS2_HUMAN	14	14	13	sp|O95340|PAPS2_HUMAN Bifunctional 3-phosphoadenosine 5-phosphosulfate synthase 2 OS=Homo sapiens OX=9606 GN=PAPSS2 PE=1 SV=2	1	14	14	13	1	4	4	3	3	3	11	10	1	4	4	3	3	3	11	10	1	4	4	3	3	3	10	10	28	28	25.7	69.5	614	614	0	28.926	1.8	7.3	8.6	6.2	5.4	5.2	22.5	19.7
sp|O95373|IPO7_HUMAN;sp|O15397|IPO8_HUMAN	sp|O95373|IPO7_HUMAN	3;1	3;1	3;1	sp|O95373|IPO7_HUMAN Importin-7 OS=Homo sapiens OX=9606 GN=IPO7 PE=1 SV=1	2	3	3	3	2	2	2	2	2	2	3	3	2	2	2	2	2	2	3	3	2	2	2	2	2	2	3	3	3.4	3.4	3.4	119.52	1038	1038;1037	0	5.2791	2.4	2.4	2.4	2.4	2.4	2.4	3.4	3.4
sp|O95394|AGM1_HUMAN	sp|O95394|AGM1_HUMAN	4	4	4	sp|O95394|AGM1_HUMAN Phosphoacetylglucosamine mutase OS=Homo sapiens OX=9606 GN=PGM3 PE=1 SV=1	1	4	4	4	1	2	1	0	2	2	2	2	1	2	1	0	2	2	2	2	1	2	1	0	2	2	2	2	7.4	7.4	7.4	59.851	542	542	0	2.2731	1.5	3.5	1.5	0	3.3	4.1	3.5	3.5
sp|O95396|MOCS3_HUMAN	sp|O95396|MOCS3_HUMAN	1	1	1	sp|O95396|MOCS3_HUMAN Adenylyltransferase and sulfurtransferase MOCS3 OS=Homo sapiens OX=9606 GN=MOCS3 PE=1 SV=1	1	1	1	1	0	1	0	1	0	0	0	1	0	1	0	1	0	0	0	1	0	1	0	1	0	0	0	1	2.2	2.2	2.2	49.669	460	460	0.004893	1.4792	0	2.2	0	2.2	0	0	0	2.2
sp|O95399|UTS2_HUMAN	sp|O95399|UTS2_HUMAN	1	1	1	sp|O95399|UTS2_HUMAN Urotensin-2 OS=Homo sapiens OX=9606 GN=UTS2 PE=1 SV=1	1	1	1	1	0	0	0	0	1	0	1	0	0	0	0	0	1	0	1	0	0	0	0	0	1	0	1	0	6.5	6.5	6.5	14.295	124	124	0.0089686	1.0517	0	0	0	0	6.5	0	6.5	0
sp|O95747|OXSR1_HUMAN	sp|O95747|OXSR1_HUMAN	5	5	5	sp|O95747|OXSR1_HUMAN Serine/threonine-protein kinase OSR1 OS=Homo sapiens OX=9606 GN=OXSR1 PE=1 SV=1	1	5	5	5	3	1	2	3	4	3	3	3	3	1	2	3	4	3	3	3	3	1	2	3	4	3	3	3	12.3	12.3	12.3	58.022	527	527	0	15.507	6.5	2.8	3.6	6.5	10.1	8.7	8	5.9
sp|O95782|AP2A1_HUMAN	sp|O95782|AP2A1_HUMAN	12	12	8	sp|O95782|AP2A1_HUMAN AP-2 complex subunit alpha-1 OS=Homo sapiens OX=9606 GN=AP2A1 PE=1 SV=3	1	12	12	8	3	6	2	5	6	8	6	7	3	6	2	5	6	8	6	7	2	4	1	3	3	4	4	6	14.2	14.2	8.9	107.54	977	977	0	19.885	3.3	6.8	2.1	6.7	7.8	9.8	7.8	7.6
sp|O95816|BAG2_HUMAN	sp|O95816|BAG2_HUMAN	2	2	2	sp|O95816|BAG2_HUMAN BAG family molecular chaperone regulator 2 OS=Homo sapiens OX=9606 GN=BAG2 PE=1 SV=1	1	2	2	2	0	1	0	0	1	1	0	0	0	1	0	0	1	1	0	0	0	1	0	0	1	1	0	0	10.9	10.9	10.9	23.772	211	211	0.0026473	1.9319	0	6.6	0	0	4.3	6.6	0	0
sp|O95819|M4K4_HUMAN;sp|Q8N4C8|MINK1_HUMAN;sp|Q9UKE5|TNIK_HUMAN	sp|O95819|M4K4_HUMAN	5;2;1	5;2;1	5;2;1	sp|O95819|M4K4_HUMAN Mitogen-activated protein kinase kinase kinase kinase 4 OS=Homo sapiens OX=9606 GN=MAP4K4 PE=1 SV=2	3	5	5	5	1	1	2	0	5	3	1	0	1	1	2	0	5	3	1	0	1	1	2	0	5	3	1	0	6.3	6.3	6.3	142.1	1239	1239;1332;1360	0	4.5336	0.6	0.6	2.3	0	6.3	4.6	0.6	0
sp|O95834|EMAL2_HUMAN	sp|O95834|EMAL2_HUMAN	5	5	5	sp|O95834|EMAL2_HUMAN Echinoderm microtubule-associated protein-like 2 OS=Homo sapiens OX=9606 GN=EML2 PE=1 SV=1	1	5	5	5	4	4	2	4	3	4	3	3	4	4	2	4	3	4	3	3	4	4	2	4	3	4	3	3	8.3	8.3	8.3	70.678	649	649	0	6.0227	7.1	7.1	3.7	7.1	5.2	6.5	4.9	5.5
sp|O95865|DDAH2_HUMAN	sp|O95865|DDAH2_HUMAN	6	6	5	sp|O95865|DDAH2_HUMAN N(G),N(G)-dimethylarginine dimethylaminohydrolase 2 OS=Homo sapiens OX=9606 GN=DDAH2 PE=1 SV=1	1	6	6	5	3	3	1	1	3	4	2	2	3	3	1	1	3	4	2	2	3	2	1	1	2	3	2	1	29.8	29.8	27	29.644	285	285	0	12.678	13.3	13.3	7.4	7.4	16.5	21.4	12.3	7.7
sp|O95954|FTCD_HUMAN	sp|O95954|FTCD_HUMAN	1	1	1	sp|O95954|FTCD_HUMAN Formimidoyltransferase-cyclodeaminase OS=Homo sapiens OX=9606 GN=FTCD PE=1 SV=2	1	1	1	1	0	0	0	1	0	0	0	0	0	0	0	1	0	0	0	0	0	0	0	1	0	0	0	0	2.4	2.4	2.4	58.926	541	541	0.0075581	1.2414	0	0	0	2.4	0	0	0	0
sp|O95967|FBLN4_HUMAN	sp|O95967|FBLN4_HUMAN	2	2	2	sp|O95967|FBLN4_HUMAN EGF-containing fibulin-like extracellular matrix protein 2 OS=Homo sapiens OX=9606 GN=EFEMP2 PE=1 SV=3	1	2	2	2	0	1	0	0	2	0	0	0	0	1	0	0	2	0	0	0	0	1	0	0	2	0	0	0	7.2	7.2	7.2	49.405	443	443	0	3.458	0	3.8	0	0	7.2	0	0	0
sp|O95980|RECK_HUMAN	sp|O95980|RECK_HUMAN	4	4	4	sp|O95980|RECK_HUMAN Reversion-inducing cysteine-rich protein with Kazal motifs OS=Homo sapiens OX=9606 GN=RECK PE=1 SV=1	1	4	4	4	1	1	3	2	3	2	2	1	1	1	3	2	3	2	2	1	1	1	3	2	3	2	2	1	5.6	5.6	5.6	106.46	971	971	0	9.6947	1	1	3.7	2.7	4	2.2	2.2	1.1
sp|O96000|NDUBA_HUMAN	sp|O96000|NDUBA_HUMAN	1	1	1	sp|O96000|NDUBA_HUMAN NADH dehydrogenase [ubiquinone] 1 beta subcomplex subunit 10 OS=Homo sapiens OX=9606 GN=NDUFB10 PE=1 SV=3	1	1	1	1	0	0	0	0	0	0	0	1	0	0	0	0	0	0	0	1	0	0	0	0	0	0	0	1	7	7	7	20.776	172	172	0	3.2222	0	0	0	0	0	0	0	7
sp|P00167|CYB5_HUMAN	sp|P00167|CYB5_HUMAN	2	2	2	sp|P00167|CYB5_HUMAN Cytochrome b5 OS=Homo sapiens OX=9606 GN=CYB5A PE=1 SV=2	1	2	2	2	0	1	0	0	0	0	1	0	0	1	0	0	0	0	1	0	0	1	0	0	0	0	1	0	25.4	25.4	25.4	15.33	134	134	0.0032489	1.8027	0	15.7	0	0	0	0	9.7	0
sp|P00338|LDHA_HUMAN	sp|P00338|LDHA_HUMAN	14	14	13	sp|P00338|LDHA_HUMAN L-lactate dehydrogenase A chain OS=Homo sapiens OX=9606 GN=LDHA PE=1 SV=2	1	14	14	13	9	9	9	8	10	7	10	7	9	9	9	8	10	7	10	7	8	8	8	7	9	6	9	6	44.3	44.3	40.7	36.688	332	332	0	34.278	38.3	25.6	28.3	24.7	30.4	24.1	28	21.7
sp|P00352|AL1A1_HUMAN	sp|P00352|AL1A1_HUMAN	9	9	9	sp|P00352|AL1A1_HUMAN Retinal dehydrogenase 1 OS=Homo sapiens OX=9606 GN=ALDH1A1 PE=1 SV=2	1	9	9	9	2	2	1	2	3	2	6	8	2	2	1	2	3	2	6	8	2	2	1	2	3	2	6	8	28.5	28.5	28.5	54.861	501	501	0	31.326	3.8	3.8	1.8	4	7.4	3.8	19	25.9
sp|P00367|DHE3_HUMAN;sp|P49448|DHE4_HUMAN	sp|P00367|DHE3_HUMAN	5;2	5;2	5;2	sp|P00367|DHE3_HUMAN Glutamate dehydrogenase 1, mitochondrial OS=Homo sapiens OX=9606 GN=GLUD1 PE=1 SV=2	2	5	5	5	0	0	0	0	3	1	3	1	0	0	0	0	3	1	3	1	0	0	0	0	3	1	3	1	14.3	14.3	14.3	61.397	558	558;558	0	3.5725	0	0	0	0	7.7	2	8.6	2
sp|P00387|NB5R3_HUMAN	sp|P00387|NB5R3_HUMAN	12	12	12	sp|P00387|NB5R3_HUMAN NADH-cytochrome b5 reductase 3 OS=Homo sapiens OX=9606 GN=CYB5R3 PE=1 SV=3	1	12	12	12	7	4	9	7	6	4	6	9	7	4	9	7	6	4	6	9	7	4	9	7	6	4	6	9	50.2	50.2	50.2	34.234	301	301	0	69.334	37.2	19.6	45.2	33.2	28.2	17.6	27.9	42.9
sp|P00403|COX2_HUMAN	sp|P00403|COX2_HUMAN	2	2	2	sp|P00403|COX2_HUMAN Cytochrome c oxidase subunit 2 OS=Homo sapiens OX=9606 GN=MT-CO2 PE=1 SV=1	1	2	2	2	0	0	0	0	1	1	2	1	0	0	0	0	1	1	2	1	0	0	0	0	1	1	2	1	11.5	11.5	11.5	25.565	227	227	0	4.3177	0	0	0	0	4.4	4.4	11.5	7
sp|P00441|SODC_HUMAN	sp|P00441|SODC_HUMAN	4	4	4	sp|P00441|SODC_HUMAN Superoxide dismutase [Cu-Zn] OS=Homo sapiens OX=9606 GN=SOD1 PE=1 SV=2	1	4	4	4	1	3	2	1	3	2	2	3	1	3	2	1	3	2	2	3	1	3	2	1	3	2	2	3	72.1	72.1	72.1	15.936	154	154	0	128.31	23.4	63	32.5	23.4	63	44.8	44.8	63
sp|P00488|F13A_HUMAN	sp|P00488|F13A_HUMAN	2	2	2	sp|P00488|F13A_HUMAN Coagulation factor XIII A chain OS=Homo sapiens OX=9606 GN=F13A1 PE=1 SV=4	1	2	2	2	2	2	1	1	1	1	1	1	2	2	1	1	1	1	1	1	2	2	1	1	1	1	1	1	3.4	3.4	3.4	83.266	732	732	0	3.577	3.4	3.4	2.2	2.2	2.2	2.2	2.2	2.2
sp|P00491|PNPH_HUMAN	sp|P00491|PNPH_HUMAN	1	1	1	sp|P00491|PNPH_HUMAN Purine nucleoside phosphorylase OS=Homo sapiens OX=9606 GN=PNP PE=1 SV=2	1	1	1	1	0	0	0	0	1	1	0	1	0	0	0	0	1	1	0	1	0	0	0	0	1	1	0	1	3.5	3.5	3.5	32.118	289	289	0.0065868	1.3804	0	0	0	0	3.5	3.5	0	3.5
sp|P00492|HPRT_HUMAN	sp|P00492|HPRT_HUMAN	3	3	3	sp|P00492|HPRT_HUMAN Hypoxanthine-guanine phosphoribosyltransferase OS=Homo sapiens OX=9606 GN=HPRT1 PE=1 SV=2	1	3	3	3	2	0	0	1	0	1	2	1	2	0	0	1	0	1	2	1	2	0	0	1	0	1	2	1	17	17	17	24.579	218	218	0.0031847	1.7007	11.9	0	0	6	0	6	11	6
sp|P00505|AATM_HUMAN	sp|P00505|AATM_HUMAN	7	7	7	sp|P00505|AATM_HUMAN Aspartate aminotransferase, mitochondrial OS=Homo sapiens OX=9606 GN=GOT2 PE=1 SV=3	1	7	7	7	1	0	0	1	2	3	2	3	1	0	0	1	2	3	2	3	1	0	0	1	2	3	2	3	18.1	18.1	18.1	47.517	430	430	0	6.9811	2.3	0	0	2.8	4.2	8.1	4	9.3
sp|P00533|EGFR_HUMAN	sp|P00533|EGFR_HUMAN	26	26	26	sp|P00533|EGFR_HUMAN Epidermal growth factor receptor OS=Homo sapiens OX=9606 GN=EGFR PE=1 SV=2	1	26	26	26	16	19	16	14	20	20	15	15	16	19	16	14	20	20	15	15	16	19	16	14	20	20	15	15	26.5	26.5	26.5	134.28	1210	1210	0	72.824	18.1	19.8	17.4	15.8	21.5	20.9	16.5	16.4
sp|P00558|PGK1_HUMAN;sp|P07205|PGK2_HUMAN	sp|P00558|PGK1_HUMAN	18;4	18;4	18;4	sp|P00558|PGK1_HUMAN Phosphoglycerate kinase 1 OS=Homo sapiens OX=9606 GN=PGK1 PE=1 SV=3	2	18	18	18	12	12	12	10	14	13	15	13	12	12	12	10	14	13	15	13	12	12	12	10	14	13	15	13	54.9	54.9	54.9	44.614	417	417;417	0	130.15	43.2	43.2	45.3	37.4	48.2	47.7	50.1	42.4
sp|P00568|KAD1_HUMAN	sp|P00568|KAD1_HUMAN	3	3	3	sp|P00568|KAD1_HUMAN Adenylate kinase isoenzyme 1 OS=Homo sapiens OX=9606 GN=AK1 PE=1 SV=3	1	3	3	3	1	1	0	0	2	2	2	2	1	1	0	0	2	2	2	2	1	1	0	0	2	2	2	2	18	18	18	21.635	194	194	0	4.3339	5.2	5.2	0	0	11.3	11.9	11.9	11.9
sp|P00736|C1R_HUMAN	sp|P00736|C1R_HUMAN	2	2	2	sp|P00736|C1R_HUMAN Complement C1r subcomponent OS=Homo sapiens OX=9606 GN=C1R PE=1 SV=2	1	2	2	2	0	0	0	0	1	1	0	0	0	0	0	0	1	1	0	0	0	0	0	0	1	1	0	0	3.4	3.4	3.4	80.118	705	705	0.0031807	1.6943	0	0	0	0	2.1	1.3	0	0
sp|P00738|HPT_HUMAN;sp|P00739|HPTR_HUMAN	sp|P00738|HPT_HUMAN;sp|P00739|HPTR_HUMAN	5;4	5;4	5;4	sp|P00738|HPT_HUMAN Haptoglobin OS=Homo sapiens OX=9606 GN=HP PE=1 SV=1;sp|P00739|HPTR_HUMAN Haptoglobin-related protein OS=Homo sapiens OX=9606 GN=HPR PE=2 SV=2	2	5	5	5	2	3	3	3	3	3	3	3	2	3	3	3	3	3	3	3	2	3	3	3	3	3	3	3	10.3	10.3	10.3	45.205	406	406;348	0	8.4594	3	5.2	5.2	5.9	5.9	5.9	5.2	5.2
sp|P00740|FA9_HUMAN	sp|P00740|FA9_HUMAN	1	1	1	sp|P00740|FA9_HUMAN Coagulation factor IX OS=Homo sapiens OX=9606 GN=F9 PE=1 SV=2	1	1	1	1	1	1	1	1	1	1	1	1	1	1	1	1	1	1	1	1	1	1	1	1	1	1	1	1	2.6	2.6	2.6	51.778	461	461	0	3.2049	2.6	2.6	2.6	2.6	2.6	2.6	2.6	2.6
sp|P00742|FA10_HUMAN	sp|P00742|FA10_HUMAN	4	4	4	sp|P00742|FA10_HUMAN Coagulation factor X OS=Homo sapiens OX=9606 GN=F10 PE=1 SV=2	1	4	4	4	3	2	2	0	3	1	1	0	3	2	2	0	3	1	1	0	3	2	2	0	3	1	1	0	9.8	9.8	9.8	54.731	488	488	0	5.3923	5.9	5.7	3.7	0	5.9	1.8	1.8	0
sp|P00749|UROK_HUMAN	sp|P00749|UROK_HUMAN	6	6	6	sp|P00749|UROK_HUMAN Urokinase-type plasminogen activator OS=Homo sapiens OX=9606 GN=PLAU PE=1 SV=2	1	6	6	6	1	0	1	1	4	4	1	1	1	0	1	1	4	4	1	1	1	0	1	1	4	4	1	1	16	16	16	48.507	431	431	0	7.9336	2.1	0	2.1	2.1	9.5	9.5	2.1	3.9
sp|P00750|TPA_HUMAN	sp|P00750|TPA_HUMAN	4	4	4	sp|P00750|TPA_HUMAN Tissue-type plasminogen activator OS=Homo sapiens OX=9606 GN=PLAT PE=1 SV=1	1	4	4	4	0	2	1	3	2	2	2	0	0	2	1	3	2	2	2	0	0	2	1	3	2	2	2	0	8.4	8.4	8.4	62.916	562	562	0	12.688	0	5	2.8	6.6	3.7	3.7	3.4	0
sp|P00846|ATP6_HUMAN	sp|P00846|ATP6_HUMAN	1	1	1	sp|P00846|ATP6_HUMAN ATP synthase subunit a OS=Homo sapiens OX=9606 GN=MT-ATP6 PE=1 SV=1	1	1	1	1	0	0	0	0	1	1	0	1	0	0	0	0	1	1	0	1	0	0	0	0	1	1	0	1	4.4	4.4	4.4	24.817	226	226	0	2.2078	0	0	0	0	4.4	4.4	0	4.4
sp|P00966|ASSY_HUMAN	sp|P00966|ASSY_HUMAN	8	8	8	sp|P00966|ASSY_HUMAN Argininosuccinate synthase OS=Homo sapiens OX=9606 GN=ASS1 PE=1 SV=2	1	8	8	8	4	4	5	4	6	5	5	5	4	4	5	4	6	5	5	5	4	4	5	4	6	5	5	5	21.1	21.1	21.1	46.53	412	412	0	13.42	8.3	8.3	13.8	12.1	13.6	15.3	11.2	11.4
sp|P01009|A1AT_HUMAN	sp|P01009|A1AT_HUMAN	1	1	1	sp|P01009|A1AT_HUMAN Alpha-1-antitrypsin OS=Homo sapiens OX=9606 GN=SERPINA1 PE=1 SV=3	1	1	1	1	1	1	0	0	0	0	0	0	1	1	0	0	0	0	0	0	1	1	0	0	0	0	0	0	2.4	2.4	2.4	46.736	418	418	0.0089787	1.0544	2.4	2.4	0	0	0	0	0	0
sp|P01023|A2MG_HUMAN	sp|P01023|A2MG_HUMAN	9	1	0	sp|P01023|A2MG_HUMAN Alpha-2-macroglobulin OS=Homo sapiens OX=9606 GN=A2M PE=1 SV=3	1	9	1	0	8	9	8	7	9	9	7	7	1	1	1	0	1	1	0	1	0	0	0	0	0	0	0	0	5.9	0.7	0	163.29	1474	1474	0	2.4675	5.4	5.9	5.4	4.7	5.9	5.9	4.7	5
sp|P01031|CO5_HUMAN	sp|P01031|CO5_HUMAN	3	1	1	sp|P01031|CO5_HUMAN Complement C5 OS=Homo sapiens OX=9606 GN=C5 PE=1 SV=4	1	3	1	1	3	3	2	2	2	3	1	2	1	1	1	1	0	1	1	1	1	1	1	1	0	1	1	1	2.1	0.8	0.8	188.3	1676	1676	0	3.9155	2.1	2.1	1.6	1.6	1.3	2.1	0.8	1.6
sp|P01111|RASN_HUMAN	sp|P01111|RASN_HUMAN	5	2	1	sp|P01111|RASN_HUMAN GTPase NRas OS=Homo sapiens OX=9606 GN=NRAS PE=1 SV=1	1	5	2	1	3	3	4	4	4	3	3	2	2	1	2	2	2	1	2	2	1	1	1	1	1	1	1	1	31.2	11.1	4.8	21.229	189	189	0	3.3426	17.5	19	25.4	25.4	23.3	19	17.5	11.1
sp|P01112|RASH_HUMAN	sp|P01112|RASH_HUMAN	5	5	1	sp|P01112|RASH_HUMAN GTPase HRas OS=Homo sapiens OX=9606 GN=HRAS PE=1 SV=1	1	5	5	1	1	2	3	3	3	4	2	0	1	2	3	3	3	4	2	0	0	0	0	0	0	1	0	0	32.8	32.8	4.8	21.298	189	189	0	20.253	6.3	14.3	22.2	22.2	20.1	27	14.3	0
sp|P01116|RASK_HUMAN	sp|P01116|RASK_HUMAN	5	2	2	sp|P01116|RASK_HUMAN GTPase KRas OS=Homo sapiens OX=9606 GN=KRAS PE=1 SV=1	1	5	2	2	1	1	3	3	4	3	4	1	0	1	1	1	1	2	2	0	0	1	1	1	1	2	2	0	32.8	12.7	12.7	21.656	189	189	0	5.7882	6.3	7.9	22.2	22.2	28	20.6	27	6.3
sp|P01137|TGFB1_HUMAN	sp|P01137|TGFB1_HUMAN	1	1	1	sp|P01137|TGFB1_HUMAN Transforming growth factor beta-1 proprotein OS=Homo sapiens OX=9606 GN=TGFB1 PE=1 SV=2	1	1	1	1	0	0	0	1	0	0	0	0	0	0	0	1	0	0	0	0	0	0	0	1	0	0	0	0	2.6	2.6	2.6	44.341	390	390	0.0074328	1.1568	0	0	0	2.6	0	0	0	0
sp|P01266|THYG_HUMAN	sp|P01266|THYG_HUMAN	2	2	2	sp|P01266|THYG_HUMAN Thyroglobulin OS=Homo sapiens OX=9606 GN=TG PE=1 SV=5	1	2	2	2	1	1	1	1	0	0	0	1	1	1	1	1	0	0	0	1	1	1	1	1	0	0	0	1	0.6	0.6	0.6	304.79	2768	2768	0.0075669	1.2512	0.3	0.3	0.3	0.3	0	0	0	0.3
sp|P01344|IGF2_HUMAN	sp|P01344|IGF2_HUMAN	2	2	2	sp|P01344|IGF2_HUMAN Insulin-like growth factor II OS=Homo sapiens OX=9606 GN=IGF2 PE=1 SV=1	1	2	2	2	1	0	1	1	1	1	2	1	1	0	1	1	1	1	2	1	1	0	1	1	1	1	2	1	13.9	13.9	13.9	20.14	180	180	0	5.1792	5	0	5	5	5	5	13.9	5
sp|P01591|IGJ_HUMAN	sp|P01591|IGJ_HUMAN	1	1	1	sp|P01591|IGJ_HUMAN Immunoglobulin J chain OS=Homo sapiens OX=9606 GN=JCHAIN PE=1 SV=4	1	1	1	1	1	1	1	1	1	1	1	1	1	1	1	1	1	1	1	1	1	1	1	1	1	1	1	1	6.3	6.3	6.3	18.098	159	159	0.00068306	2.1613	6.3	6.3	6.3	6.3	6.3	6.3	6.3	6.3
sp|P01834|IGKC_HUMAN;sp|P0DOX7|IGK_HUMAN	sp|P01834|IGKC_HUMAN;sp|P0DOX7|IGK_HUMAN	3;2	3;2	3;2	sp|P01834|IGKC_HUMAN Immunoglobulin kappa constant OS=Homo sapiens OX=9606 GN=IGKC PE=1 SV=2;sp|P0DOX7|IGK_HUMAN Immunoglobulin kappa light chain OS=Homo sapiens OX=9606 PE=1 SV=1	2	3	3	3	1	1	0	2	0	0	0	0	1	1	0	2	0	0	0	0	1	1	0	2	0	0	0	0	51.4	51.4	51.4	11.765	107	107;214	0	5.0042	16.8	16.8	0	34.6	0	0	0	0
sp|P01857|IGHG1_HUMAN;sp|P0DOX5|IGG1_HUMAN;sp|P01860|IGHG3_HUMAN	sp|P01857|IGHG1_HUMAN;sp|P0DOX5|IGG1_HUMAN;sp|P01860|IGHG3_HUMAN	4;4;2	4;4;2	4;4;2	sp|P01857|IGHG1_HUMAN Immunoglobulin heavy constant gamma 1 OS=Homo sapiens OX=9606 GN=IGHG1 PE=1 SV=1;sp|P0DOX5|IGG1_HUMAN Immunoglobulin gamma-1 heavy chain OS=Homo sapiens OX=9606 PE=1 SV=2;sp|P01860|IGHG3_HUMAN Immunoglobulin heavy constant gamma 3 OS=	3	4	4	4	2	2	0	2	0	0	0	0	2	2	0	2	0	0	0	0	2	2	0	2	0	0	0	0	16.1	16.1	16.1	36.105	330	330;449;377	0	6.3198	7.9	6.1	0	8.2	0	0	0	0
sp|P01876|IGHA1_HUMAN	sp|P01876|IGHA1_HUMAN	1	1	1	sp|P01876|IGHA1_HUMAN Immunoglobulin heavy constant alpha 1 OS=Homo sapiens OX=9606 GN=IGHA1 PE=1 SV=2	1	1	1	1	1	0	0	0	0	0	0	0	1	0	0	0	0	0	0	0	1	0	0	0	0	0	0	0	4.8	4.8	4.8	37.654	353	353	0	2.5179	4.8	0	0	0	0	0	0	0
sp|P01889|HLAB_HUMAN	sp|P01889|HLAB_HUMAN	14	11	8	sp|P01889|HLAB_HUMAN HLA class I histocompatibility antigen, B alpha chain OS=Homo sapiens OX=9606 GN=HLA-B PE=1 SV=3	1	14	11	8	8	9	8	9	10	10	11	11	6	6	5	6	7	7	8	8	4	4	4	4	5	6	7	7	45.3	40.6	30.4	40.46	362	362	0	71.947	24.9	23.5	21	24.9	26.8	29	32.9	32.9
sp|P01893|HLAH_HUMAN	sp|P01893|HLAH_HUMAN	8	2	2	sp|P01893|HLAH_HUMAN Putative HLA class I histocompatibility antigen, alpha chain H OS=Homo sapiens OX=9606 GN=HLA-H PE=5 SV=3	1	8	2	2	7	7	7	8	5	5	5	7	2	2	2	2	2	2	0	1	2	2	2	2	2	2	0	1	32.3	10.8	10.8	40.891	362	362	0	9.2375	32.3	28.5	28.5	32.3	20.4	20.4	17.7	26.2
sp|P02452|CO1A1_HUMAN;CON__Q862S4;sp|P02458|CO2A1_HUMAN	sp|P02452|CO1A1_HUMAN	18;3;1	18;3;1	18;3;1	sp|P02452|CO1A1_HUMAN Collagen alpha-1(I) chain OS=Homo sapiens OX=9606 GN=COL1A1 PE=1 SV=5	3	18	18	18	11	9	13	14	10	9	8	9	11	9	13	14	10	9	8	9	11	9	13	14	10	9	8	9	16.3	16.3	16.3	138.94	1464	1464;114;1487	0	82.483	10	7.4	10.7	11.7	7.9	7.7	7.2	7.4
sp|P02462|CO4A1_HUMAN;sp|P29400|CO4A5_HUMAN	sp|P02462|CO4A1_HUMAN;sp|P29400|CO4A5_HUMAN	2;1	2;1	2;1	sp|P02462|CO4A1_HUMAN Collagen alpha-1(IV) chain OS=Homo sapiens OX=9606 GN=COL4A1 PE=1 SV=4;sp|P29400|CO4A5_HUMAN Collagen alpha-5(IV) chain OS=Homo sapiens OX=9606 GN=COL4A5 PE=1 SV=2	2	2	2	2	1	1	0	0	2	0	0	1	1	1	0	0	2	0	0	1	1	1	0	0	2	0	0	1	1.7	1.7	1.7	160.61	1669	1669;1685	0.007545	1.2307	0.8	0.8	0	0	1.7	0	0	0.9
sp|P02511|CRYAB_HUMAN	sp|P02511|CRYAB_HUMAN	2	2	2	sp|P02511|CRYAB_HUMAN Alpha-crystallin B chain OS=Homo sapiens OX=9606 GN=CRYAB PE=1 SV=2	1	2	2	2	0	0	0	0	0	0	2	1	0	0	0	0	0	0	2	1	0	0	0	0	0	0	2	1	13.7	13.7	13.7	20.159	175	175	0	2.6078	0	0	0	0	0	0	13.7	6.3
sp|P02545|LMNA_HUMAN	sp|P02545|LMNA_HUMAN	10	10	10	sp|P02545|LMNA_HUMAN Prelamin-A/C OS=Homo sapiens OX=9606 GN=LMNA PE=1 SV=1	1	10	10	10	1	0	0	0	3	2	6	3	1	0	0	0	3	2	6	3	1	0	0	0	3	2	6	3	16.3	16.3	16.3	74.139	664	664	0	12.39	1.7	0	0	0	6.2	3	9.3	4.7
sp|P02649|APOE_HUMAN	sp|P02649|APOE_HUMAN	5	2	2	sp|P02649|APOE_HUMAN Apolipoprotein E OS=Homo sapiens OX=9606 GN=APOE PE=1 SV=1	1	5	2	2	3	3	3	3	4	4	5	4	0	0	0	0	1	1	2	1	0	0	0	0	1	1	2	1	18	8.8	8.8	36.154	317	317	0	4.5687	9.1	9.1	9.1	9.1	14.5	14.5	18	12.6
sp|P02656|APOC3_HUMAN	sp|P02656|APOC3_HUMAN	1	1	1	sp|P02656|APOC3_HUMAN Apolipoprotein C-III OS=Homo sapiens OX=9606 GN=APOC3 PE=1 SV=1	1	1	1	1	1	1	1	1	1	1	1	1	1	1	1	1	1	1	1	1	1	1	1	1	1	1	1	1	16.2	16.2	16.2	10.852	99	99	0	7.5631	16.2	16.2	16.2	16.2	16.2	16.2	16.2	16.2
sp|P02671|FIBA_HUMAN	sp|P02671|FIBA_HUMAN	4	3	3	sp|P02671|FIBA_HUMAN Fibrinogen alpha chain OS=Homo sapiens OX=9606 GN=FGA PE=1 SV=2	1	4	3	3	3	2	1	1	2	1	0	1	2	1	0	0	1	0	0	0	2	1	0	0	1	0	0	0	4.3	3.2	3.2	94.972	866	866	0.0089586	1.0496	2.8	2.5	1	1	1.8	1	0	1
sp|P02679|FIBG_HUMAN	sp|P02679|FIBG_HUMAN	5	5	5	sp|P02679|FIBG_HUMAN Fibrinogen gamma chain OS=Homo sapiens OX=9606 GN=FGG PE=1 SV=3	1	5	5	5	4	2	3	3	4	3	2	3	4	2	3	3	4	3	2	3	4	2	3	3	4	3	2	3	9.9	9.9	9.9	51.511	453	453	0	22.786	9.3	6	8.4	8.4	9.9	8.4	6	8.4
sp|P02751|FINC_HUMAN	sp|P02751|FINC_HUMAN	75	75	75	sp|P02751|FINC_HUMAN Fibronectin OS=Homo sapiens OX=9606 GN=FN1 PE=1 SV=5	1	75	75	75	56	54	63	62	60	64	49	42	56	54	63	62	60	64	49	42	56	54	63	62	60	64	49	42	44	44	44	272.32	2477	2477	0	323.31	33.1	32.7	37.7	36.8	36.6	37.8	28.8	25.8
sp|P02753|RET4_HUMAN	sp|P02753|RET4_HUMAN	1	1	1	sp|P02753|RET4_HUMAN Retinol-binding protein 4 OS=Homo sapiens OX=9606 GN=RBP4 PE=1 SV=3	1	1	1	1	0	0	1	1	0	0	0	0	0	0	1	1	0	0	0	0	0	0	1	1	0	0	0	0	5	5	5	23.01	201	201	0.0099228	0.98064	0	0	5	5	0	0	0	0
sp|P02786|TFR1_HUMAN	sp|P02786|TFR1_HUMAN	13	13	13	sp|P02786|TFR1_HUMAN Transferrin receptor protein 1 OS=Homo sapiens OX=9606 GN=TFRC PE=1 SV=2	1	13	13	13	6	7	9	7	4	3	6	6	6	7	9	7	4	3	6	6	6	7	9	7	4	3	6	6	22.1	22.1	22.1	84.87	760	760	0	31.875	10.4	10.7	15.1	10.8	6.7	5.3	10.5	10.3
sp|P02787|TRFE_HUMAN	sp|P02787|TRFE_HUMAN	2	2	2	sp|P02787|TRFE_HUMAN Serotransferrin OS=Homo sapiens OX=9606 GN=TF PE=1 SV=3	1	2	2	2	1	1	0	0	0	0	0	0	1	1	0	0	0	0	0	0	1	1	0	0	0	0	0	0	3.3	3.3	3.3	77.063	698	698	0	3.1845	1.6	1.7	0	0	0	0	0	0
sp|P02794|FRIH_HUMAN	sp|P02794|FRIH_HUMAN	5	5	5	sp|P02794|FRIH_HUMAN Ferritin heavy chain OS=Homo sapiens OX=9606 GN=FTH1 PE=1 SV=2	1	5	5	5	3	3	3	3	4	4	3	3	3	3	3	3	4	4	3	3	3	3	3	3	4	4	3	3	27.9	27.9	27.9	21.225	183	183	0	7.8302	16.4	16.4	16.4	16.4	21.9	22.4	16.4	16.4
sp|P02795|MT2_HUMAN;sp|Q8N339|MT1M_HUMAN;sp|P80297|MT1X_HUMAN;sp|P04732|MT1E_HUMAN;CON__P67983;sp|P13640|MT1G_HUMAN	sp|P02795|MT2_HUMAN	3;1;1;1;1;1	3;1;1;1;1;1	3;1;1;1;1;1	sp|P02795|MT2_HUMAN Metallothionein-2 OS=Homo sapiens OX=9606 GN=MT2A PE=1 SV=1	6	3	3	3	2	0	0	0	3	3	1	0	2	0	0	0	3	3	1	0	2	0	0	0	3	3	1	0	82	82	82	6.0422	61	61;61;61;61;61;62	0	7.5048	49.2	0	0	0	82	82	19.7	0
sp|P03952|KLKB1_HUMAN	sp|P03952|KLKB1_HUMAN	1	1	1	sp|P03952|KLKB1_HUMAN Plasma kallikrein OS=Homo sapiens OX=9606 GN=KLKB1 PE=1 SV=1	1	1	1	1	1	0	0	0	1	0	0	0	1	0	0	0	1	0	0	0	1	0	0	0	1	0	0	0	1.9	1.9	1.9	71.369	638	638	0.004887	1.475	1.9	0	0	0	1.9	0	0	0
sp|P04004|VTNC_HUMAN	sp|P04004|VTNC_HUMAN	6	2	2	sp|P04004|VTNC_HUMAN Vitronectin OS=Homo sapiens OX=9606 GN=VTN PE=1 SV=1	1	6	2	2	5	3	4	4	3	5	3	4	1	0	2	2	0	1	0	1	1	0	2	2	0	1	0	1	15.5	7.1	7.1	54.305	478	478	0	3.085	9.8	6.7	10.7	10.7	5.2	9.8	6.7	8.2
sp|P04040|CATA_HUMAN	sp|P04040|CATA_HUMAN	6	6	6	sp|P04040|CATA_HUMAN Catalase OS=Homo sapiens OX=9606 GN=CAT PE=1 SV=3	1	6	6	6	3	1	3	2	1	0	1	1	3	1	3	2	1	0	1	1	3	1	3	2	1	0	1	1	15.2	15.2	15.2	59.755	527	527	0	9.7294	7	3.6	7.8	4.4	2.8	0	2.5	2.5
sp|P04075|ALDOA_HUMAN	sp|P04075|ALDOA_HUMAN	20	20	17	sp|P04075|ALDOA_HUMAN Fructose-bisphosphate aldolase A OS=Homo sapiens OX=9606 GN=ALDOA PE=1 SV=2	1	20	20	17	12	12	14	11	16	14	13	13	12	12	14	11	16	14	13	13	10	10	12	10	14	12	11	11	66.2	66.2	56.6	39.42	364	364	0	134.1	43.7	45.3	45.1	41.5	61.3	53	50	58.8
sp|P04080|CYTB_HUMAN	sp|P04080|CYTB_HUMAN	5	5	5	sp|P04080|CYTB_HUMAN Cystatin-B OS=Homo sapiens OX=9606 GN=CSTB PE=1 SV=2	1	5	5	5	2	3	2	3	3	3	4	4	2	3	2	3	3	3	4	4	2	3	2	3	3	3	4	4	77.6	77.6	77.6	11.139	98	98	0	25.693	33.7	45.9	33.7	45.9	40.8	45.9	70.4	70.4
sp|P04083|ANXA1_HUMAN	sp|P04083|ANXA1_HUMAN	19	19	19	sp|P04083|ANXA1_HUMAN Annexin A1 OS=Homo sapiens OX=9606 GN=ANXA1 PE=1 SV=2	1	19	19	19	12	12	11	13	15	14	15	17	12	12	11	13	15	14	15	17	12	12	11	13	15	14	15	17	55.5	55.5	55.5	38.714	346	346	0	112.04	46	39.9	38.7	46.2	50.6	49.7	50.9	53.2
sp|P04114|APOB_HUMAN	sp|P04114|APOB_HUMAN	9	7	7	sp|P04114|APOB_HUMAN Apolipoprotein B-100 OS=Homo sapiens OX=9606 GN=APOB PE=1 SV=2	1	9	7	7	4	3	4	5	7	6	5	4	2	2	2	3	5	4	3	2	2	2	2	3	5	4	3	2	1.9	1.4	1.4	515.6	4563	4563	0	12.592	1	0.7	1	1.2	1.5	1.2	1.2	1
sp|P04179|SODM_HUMAN	sp|P04179|SODM_HUMAN	2	2	2	sp|P04179|SODM_HUMAN Superoxide dismutase [Mn], mitochondrial OS=Homo sapiens OX=9606 GN=SOD2 PE=1 SV=3	1	2	2	2	1	1	2	1	2	2	2	2	1	1	2	1	2	2	2	2	1	1	2	1	2	2	2	2	13.1	13.1	13.1	24.75	222	222	0	10.261	6.8	6.8	13.1	6.8	13.1	13.1	13.1	13.1
sp|P04180|LCAT_HUMAN	sp|P04180|LCAT_HUMAN	1	1	1	sp|P04180|LCAT_HUMAN Phosphatidylcholine-sterol acyltransferase OS=Homo sapiens OX=9606 GN=LCAT PE=1 SV=1	1	1	1	1	1	1	1	0	0	1	0	0	1	1	1	0	0	1	0	0	1	1	1	0	0	1	0	0	3.6	3.6	3.6	49.577	440	440	0.0099119	0.9746	3.6	3.6	3.6	0	0	3.6	0	0
sp|P04181|OAT_HUMAN	sp|P04181|OAT_HUMAN	6	6	6	sp|P04181|OAT_HUMAN Ornithine aminotransferase, mitochondrial OS=Homo sapiens OX=9606 GN=OAT PE=1 SV=1	1	6	6	6	0	0	0	0	2	2	1	2	0	0	0	0	2	2	1	2	0	0	0	0	2	2	1	2	15.9	15.9	15.9	48.534	439	439	0	5.0069	0	0	0	0	5.7	5.5	2.5	4.3
sp|P04216|THY1_HUMAN	sp|P04216|THY1_HUMAN	4	4	4	sp|P04216|THY1_HUMAN Thy-1 membrane glycoprotein OS=Homo sapiens OX=9606 GN=THY1 PE=1 SV=2	1	4	4	4	4	4	4	4	4	4	4	4	4	4	4	4	4	4	4	4	4	4	4	4	4	4	4	4	24.8	24.8	24.8	17.935	161	161	0	28.529	24.8	24.8	24.8	24.8	24.8	24.8	24.8	24.8
sp|P04350|TBB4A_HUMAN	sp|P04350|TBB4A_HUMAN	21	3	2	sp|P04350|TBB4A_HUMAN Tubulin beta-4A chain OS=Homo sapiens OX=9606 GN=TUBB4A PE=1 SV=2	1	21	3	2	19	18	17	19	17	20	16	18	2	2	2	2	1	2	1	2	2	2	2	2	1	2	1	1	58.8	8.1	6.3	49.585	444	444	0	10.385	56.5	56.5	50.5	56.5	51.8	57	44.4	49.8
sp|P04406|G3P_HUMAN;sp|O14556|G3PT_HUMAN	sp|P04406|G3P_HUMAN	17;1	17;1	17;1	sp|P04406|G3P_HUMAN Glyceraldehyde-3-phosphate dehydrogenase OS=Homo sapiens OX=9606 GN=GAPDH PE=1 SV=3	2	17	17	17	12	14	15	14	14	15	16	16	12	14	15	14	14	15	16	16	12	14	15	14	14	15	16	16	68.1	68.1	68.1	36.053	335	335;408	0	201.69	58.8	61.5	62.7	61.5	52.5	63.9	56.7	65.1
sp|P04424|ARLY_HUMAN	sp|P04424|ARLY_HUMAN	4	4	4	sp|P04424|ARLY_HUMAN Argininosuccinate lyase OS=Homo sapiens OX=9606 GN=ASL PE=1 SV=4	1	4	4	4	3	3	4	3	1	2	0	0	3	3	4	3	1	2	0	0	3	3	4	3	1	2	0	0	9.3	9.3	9.3	51.657	464	464	0	6.182	6.9	6.9	9.3	6.9	2.4	4.3	0	0
sp|P04439|HLAA_HUMAN	sp|P04439|HLAA_HUMAN	21	21	14	sp|P04439|HLAA_HUMAN HLA class I histocompatibility antigen, A alpha chain OS=Homo sapiens OX=9606 GN=HLA-A PE=1 SV=2	1	21	21	14	15	14	15	16	9	10	20	19	15	14	15	16	9	10	20	19	9	7	8	9	4	5	13	12	56.4	56.4	34.2	40.84	365	365	0	280.67	45.2	43	42.7	47.4	23	25.5	54.5	54
sp|P04632|CPNS1_HUMAN;sp|Q96L46|CPNS2_HUMAN	sp|P04632|CPNS1_HUMAN	5;2	5;2	5;2	sp|P04632|CPNS1_HUMAN Calpain small subunit 1 OS=Homo sapiens OX=9606 GN=CAPNS1 PE=1 SV=1	2	5	5	5	3	3	4	4	4	4	3	3	3	3	4	4	4	4	3	3	3	3	4	4	4	4	3	3	19.4	19.4	19.4	28.315	268	268;248	0	11.307	13.1	13.1	16.8	16.8	15.7	16.8	13.1	13.1
sp|P04792|HSPB1_HUMAN	sp|P04792|HSPB1_HUMAN	11	11	11	sp|P04792|HSPB1_HUMAN Heat shock protein beta-1 OS=Homo sapiens OX=9606 GN=HSPB1 PE=1 SV=2	1	11	11	11	5	6	5	6	9	7	8	8	5	6	5	6	9	7	8	8	5	6	5	6	9	7	8	8	61.5	61.5	61.5	22.782	205	205	0	52.353	25.9	44.9	28.3	33.2	58	50.2	57.1	53.7
sp|P04843|RPN1_HUMAN	sp|P04843|RPN1_HUMAN	15	15	15	sp|P04843|RPN1_HUMAN Dolichyl-diphosphooligosaccharide--protein glycosyltransferase subunit 1 OS=Homo sapiens OX=9606 GN=RPN1 PE=1 SV=1	1	15	15	15	9	7	9	6	9	10	13	11	9	7	9	6	9	10	13	11	9	7	9	6	9	10	13	11	29.8	29.8	29.8	68.569	607	607	0	39.501	17.6	15	18.1	11.5	18.3	19.9	26.2	22.4
sp|P04844|RPN2_HUMAN	sp|P04844|RPN2_HUMAN	4	4	4	sp|P04844|RPN2_HUMAN Dolichyl-diphosphooligosaccharide--protein glycosyltransferase subunit 2 OS=Homo sapiens OX=9606 GN=RPN2 PE=1 SV=3	1	4	4	4	0	1	2	0	0	1	4	2	0	1	2	0	0	1	4	2	0	1	2	0	0	1	4	2	10.9	10.9	10.9	69.283	631	631	0	10.006	0	3.6	5.9	0	0	2.2	10.9	4.9
sp|P04899|GNAI2_HUMAN	sp|P04899|GNAI2_HUMAN	18	18	12	sp|P04899|GNAI2_HUMAN Guanine nucleotide-binding protein G(i) subunit alpha-2 OS=Homo sapiens OX=9606 GN=GNAI2 PE=1 SV=3	1	18	18	12	13	14	14	13	15	16	14	14	13	14	14	13	15	16	14	14	8	9	9	8	9	11	9	9	59.7	59.7	40.6	40.45	355	355	0	122.33	43.9	50.7	52.4	43.9	52.7	55.2	44.2	44.2
sp|P04921|GLPC_HUMAN	sp|P04921|GLPC_HUMAN	1	1	1	sp|P04921|GLPC_HUMAN Glycophorin-C OS=Homo sapiens OX=9606 GN=GYPC PE=1 SV=1	1	1	1	1	0	1	1	0	0	0	1	1	0	1	1	0	0	0	1	1	0	1	1	0	0	0	1	1	20.3	20.3	20.3	13.81	128	128	0	30.628	0	20.3	20.3	0	0	0	20.3	20.3
sp|P05023|AT1A1_HUMAN;sp|P13637|AT1A3_HUMAN;sp|P50993|AT1A2_HUMAN;sp|Q13733|AT1A4_HUMAN;sp|P20648|ATP4A_HUMAN;sp|P54707|AT12A_HUMAN	sp|P05023|AT1A1_HUMAN	38;14;12;6;4;4	38;14;12;6;4;4	38;14;12;6;4;4	sp|P05023|AT1A1_HUMAN Sodium/potassium-transporting ATPase subunit alpha-1 OS=Homo sapiens OX=9606 GN=ATP1A1 PE=1 SV=1	6	38	38	38	22	19	27	23	26	32	26	28	22	19	27	23	26	32	26	28	22	19	27	23	26	32	26	28	40.1	40.1	40.1	112.89	1023	1023;1013;1020;1029;1035;1039	0	208.5	27.1	22.5	32.2	26.5	27.6	36.2	30.2	33.9
sp|P05026|AT1B1_HUMAN	sp|P05026|AT1B1_HUMAN	5	5	5	sp|P05026|AT1B1_HUMAN Sodium/potassium-transporting ATPase subunit beta-1 OS=Homo sapiens OX=9606 GN=ATP1B1 PE=1 SV=1	1	5	5	5	3	3	4	5	3	2	3	3	3	3	4	5	3	2	3	3	3	3	4	5	3	2	3	3	19.8	19.8	19.8	35.061	303	303	0	10.484	11.9	11.9	16.2	19.8	11.9	8.3	11.9	12.5
sp|P05062|ALDOB_HUMAN	sp|P05062|ALDOB_HUMAN	2	1	1	sp|P05062|ALDOB_HUMAN Fructose-bisphosphate aldolase B OS=Homo sapiens OX=9606 GN=ALDOB PE=1 SV=2	1	2	1	1	1	1	2	1	0	0	0	0	1	1	1	1	0	0	0	0	1	1	1	1	0	0	0	0	6.3	4.4	4.4	39.473	364	364	0	3.2118	4.4	4.4	6.3	4.4	0	0	0	0
sp|P05067|A4_HUMAN	sp|P05067|A4_HUMAN	1	1	1	sp|P05067|A4_HUMAN Amyloid-beta precursor protein OS=Homo sapiens OX=9606 GN=APP PE=1 SV=3	1	1	1	1	0	0	0	0	0	0	1	0	0	0	0	0	0	0	1	0	0	0	0	0	0	0	1	0	1.6	1.6	1.6	86.942	770	770	0.0075625	1.2454	0	0	0	0	0	0	1.6	0
sp|P05106|ITB3_HUMAN	sp|P05106|ITB3_HUMAN	27	27	27	sp|P05106|ITB3_HUMAN Integrin beta-3 OS=Homo sapiens OX=9606 GN=ITGB3 PE=1 SV=2	1	27	27	27	16	14	17	17	22	19	20	20	16	14	17	17	22	19	20	20	16	14	17	17	22	19	20	20	44.3	44.3	44.3	87.057	788	788	0	152.55	32.1	28.4	33	32.4	39.8	36.4	36.3	35.4
sp|P05120|PAI2_HUMAN	sp|P05120|PAI2_HUMAN	5	5	5	sp|P05120|PAI2_HUMAN Plasminogen activator inhibitor 2 OS=Homo sapiens OX=9606 GN=SERPINB2 PE=1 SV=2	1	5	5	5	0	0	0	0	5	2	1	0	0	0	0	0	5	2	1	0	0	0	0	0	5	2	1	0	16.1	16.1	16.1	46.596	415	415	0	12.83	0	0	0	0	16.1	9.4	2.4	0
sp|P05121|PAI1_HUMAN	sp|P05121|PAI1_HUMAN	5	5	5	sp|P05121|PAI1_HUMAN Plasminogen activator inhibitor 1 OS=Homo sapiens OX=9606 GN=SERPINE1 PE=1 SV=1	1	5	5	5	2	1	2	1	2	2	2	0	2	1	2	1	2	2	2	0	2	1	2	1	2	2	2	0	15.9	15.9	15.9	45.059	402	402	0	8.9456	5	2.5	5	5.7	5	8.2	5.2	0
sp|P05141|ADT2_HUMAN;sp|Q9H0C2|ADT4_HUMAN	sp|P05141|ADT2_HUMAN	6;1	6;1	3;0	sp|P05141|ADT2_HUMAN ADP/ATP translocase 2 OS=Homo sapiens OX=9606 GN=SLC25A5 PE=1 SV=7	2	6	6	3	3	3	3	1	3	4	6	5	3	3	3	1	3	4	6	5	0	0	0	0	0	1	3	2	20.8	20.8	11.1	32.852	298	298;315	0	10.04	9.7	9.7	9.7	3	9.7	13.1	20.8	16.1
sp|P05161|ISG15_HUMAN	sp|P05161|ISG15_HUMAN	4	4	4	sp|P05161|ISG15_HUMAN Ubiquitin-like protein ISG15 OS=Homo sapiens OX=9606 GN=ISG15 PE=1 SV=5	1	4	4	4	3	3	3	4	2	3	4	4	3	3	3	4	2	3	4	4	3	3	3	4	2	3	4	4	30.9	30.9	30.9	17.887	165	165	0	18.327	25.5	25.5	25.5	30.9	13.3	18.8	30.9	30.9
sp|P05198|IF2A_HUMAN	sp|P05198|IF2A_HUMAN	4	4	4	sp|P05198|IF2A_HUMAN Eukaryotic translation initiation factor 2 subunit 1 OS=Homo sapiens OX=9606 GN=EIF2S1 PE=1 SV=3	1	4	4	4	2	2	2	1	2	2	2	4	2	2	2	1	2	2	2	4	2	2	2	1	2	2	2	4	16.5	16.5	16.5	36.112	315	315	0	9.6443	9.2	9.2	9.2	3.8	9.2	9.2	9.2	16.5
sp|P05362|ICAM1_HUMAN	sp|P05362|ICAM1_HUMAN	15	15	15	sp|P05362|ICAM1_HUMAN Intercellular adhesion molecule 1 OS=Homo sapiens OX=9606 GN=ICAM1 PE=1 SV=2	1	15	15	15	7	6	6	6	12	11	12	12	7	6	6	6	12	11	12	12	7	6	6	6	12	11	12	12	35.2	35.2	35.2	57.825	532	532	0	71.846	16.7	16.5	13.7	13.7	30.6	29.7	25.6	25.2
sp|P05387|RLA2_HUMAN;sp|P05386|RLA1_HUMAN	sp|P05387|RLA2_HUMAN	7;1	7;1	7;1	sp|P05387|RLA2_HUMAN 60S acidic ribosomal protein P2 OS=Homo sapiens OX=9606 GN=RPLP2 PE=1 SV=1	2	7	7	7	4	3	4	4	4	5	5	6	4	3	4	4	4	5	5	6	4	3	4	4	4	5	5	6	85.2	85.2	85.2	11.665	115	115;114	0	50.483	69.6	40.9	69.6	69.6	69.6	69.6	70.4	84.3
sp|Q8NHW5|RLA0L_HUMAN;sp|P05388|RLA0_HUMAN	sp|Q8NHW5|RLA0L_HUMAN;sp|P05388|RLA0_HUMAN	7;7	7;7	7;7	sp|Q8NHW5|RLA0L_HUMAN 60S acidic ribosomal protein P0-like OS=Homo sapiens OX=9606 GN=RPLP0P6 PE=5 SV=1;sp|P05388|RLA0_HUMAN 60S acidic ribosomal protein P0 OS=Homo sapiens OX=9606 GN=RPLP0 PE=1 SV=1	2	7	7	7	5	5	2	3	6	6	6	6	5	5	2	3	6	6	6	6	5	5	2	3	6	6	6	6	27.4	27.4	27.4	34.364	317	317;317	0	18.492	21.5	21.5	10.4	13.6	23.7	23.7	25.2	25.2
sp|P05556|ITB1_HUMAN	sp|P05556|ITB1_HUMAN	30	30	30	sp|P05556|ITB1_HUMAN Integrin beta-1 OS=Homo sapiens OX=9606 GN=ITGB1 PE=1 SV=2	1	30	30	30	24	24	20	21	26	29	23	21	24	24	20	21	26	29	23	21	24	24	20	21	26	29	23	21	43.1	43.1	43.1	88.414	798	798	0	218.4	34	36.8	28.1	34.2	36.8	42.2	32.2	35.2
sp|P05771|KPCB_HUMAN;sp|P17252|KPCA_HUMAN	sp|P05771|KPCB_HUMAN;sp|P17252|KPCA_HUMAN	2;2	2;2	2;2	sp|P05771|KPCB_HUMAN Protein kinase C beta type OS=Homo sapiens OX=9606 GN=PRKCB PE=1 SV=4;sp|P17252|KPCA_HUMAN Protein kinase C alpha type OS=Homo sapiens OX=9606 GN=PRKCA PE=1 SV=4	2	2	2	2	1	1	0	1	1	1	1	2	1	1	0	1	1	1	1	2	1	1	0	1	1	1	1	2	4.3	4.3	4.3	76.868	671	671;672	0	4.6554	1.9	1.9	0	1.9	1.9	1.9	1.9	4.3
sp|P05976|MYL1_HUMAN;sp|P08590|MYL3_HUMAN	sp|P05976|MYL1_HUMAN;sp|P08590|MYL3_HUMAN	1;1	1;1	1;1	sp|P05976|MYL1_HUMAN Myosin light chain 1/3, skeletal muscle isoform OS=Homo sapiens OX=9606 GN=MYL1 PE=1 SV=3;sp|P08590|MYL3_HUMAN Myosin light chain 3 OS=Homo sapiens OX=9606 GN=MYL3 PE=1 SV=3	2	1	1	1	0	0	0	0	0	0	1	1	0	0	0	0	0	0	1	1	0	0	0	0	0	0	1	1	8.2	8.2	8.2	21.145	194	194;195	0	4.7424	0	0	0	0	0	0	8.2	8.2
sp|P05997|CO5A2_HUMAN	sp|P05997|CO5A2_HUMAN	5	5	5	sp|P05997|CO5A2_HUMAN Collagen alpha-2(V) chain OS=Homo sapiens OX=9606 GN=COL5A2 PE=1 SV=3	1	5	5	5	1	1	3	4	0	1	1	0	1	1	3	4	0	1	1	0	1	1	3	4	0	1	1	0	6	6	6	144.91	1499	1499	0	33.544	1.4	1.4	3.1	5.3	0	1.3	1.4	0
sp|P06132|DCUP_HUMAN	sp|P06132|DCUP_HUMAN	2	2	2	sp|P06132|DCUP_HUMAN Uroporphyrinogen decarboxylase OS=Homo sapiens OX=9606 GN=UROD PE=1 SV=2	1	2	2	2	1	0	1	0	0	1	0	0	1	0	1	0	0	1	0	0	1	0	1	0	0	1	0	0	7.6	7.6	7.6	40.786	367	367	0	4.0233	3.8	0	3.8	0	0	3.8	0	0
sp|P06396|GELS_HUMAN	sp|P06396|GELS_HUMAN	24	6	6	sp|P06396|GELS_HUMAN Gelsolin OS=Homo sapiens OX=9606 GN=GSN PE=1 SV=1	1	24	6	6	14	16	19	12	14	17	13	10	0	1	2	1	3	3	2	1	0	1	2	1	3	3	2	1	33.6	16.4	16.4	85.696	782	782	0	27.952	16.5	20.5	22.5	18	23.1	27.4	19.4	14.5
sp|P06454|PTMA_HUMAN	sp|P06454|PTMA_HUMAN	1	1	1	sp|P06454|PTMA_HUMAN Prothymosin alpha OS=Homo sapiens OX=9606 GN=PTMA PE=1 SV=2	1	1	1	1	0	0	0	0	0	0	1	0	0	0	0	0	0	0	1	0	0	0	0	0	0	0	1	0	12.6	12.6	12.6	12.203	111	111	0	5.4479	0	0	0	0	0	0	12.6	0
sp|P06576|ATPB_HUMAN	sp|P06576|ATPB_HUMAN	14	14	14	sp|P06576|ATPB_HUMAN ATP synthase subunit beta, mitochondrial OS=Homo sapiens OX=9606 GN=ATP5F1B PE=1 SV=3	1	14	14	14	5	3	3	5	8	11	13	11	5	3	3	5	8	11	13	11	5	3	3	5	8	11	13	11	42.7	42.7	42.7	56.559	529	529	0	66.368	14	8.9	9.6	15.1	23.1	34.6	42.7	31.8
sp|P06681|CO2_HUMAN	sp|P06681|CO2_HUMAN	1	1	1	sp|P06681|CO2_HUMAN Complement C2 OS=Homo sapiens OX=9606 GN=C2 PE=1 SV=2	1	1	1	1	0	0	1	0	0	0	0	0	0	0	1	0	0	0	0	0	0	0	1	0	0	0	0	0	1.3	1.3	1.3	83.267	752	752	0.0089435	1.0473	0	0	1.3	0	0	0	0	0
sp|P06703|S10A6_HUMAN	sp|P06703|S10A6_HUMAN	2	2	2	sp|P06703|S10A6_HUMAN Protein S100-A6 OS=Homo sapiens OX=9606 GN=S100A6 PE=1 SV=1	1	2	2	2	1	1	0	1	1	2	1	2	1	1	0	1	1	2	1	2	1	1	0	1	1	2	1	2	16.7	16.7	16.7	10.18	90	90	0.002642	1.9212	7.8	7.8	0	8.9	7.8	16.7	7.8	16.7
sp|P06730|IF4E_HUMAN	sp|P06730|IF4E_HUMAN	2	2	2	sp|P06730|IF4E_HUMAN Eukaryotic translation initiation factor 4E OS=Homo sapiens OX=9606 GN=EIF4E PE=1 SV=2	1	2	2	2	0	1	0	0	0	0	1	0	0	1	0	0	0	0	1	0	0	1	0	0	0	0	1	0	11.5	11.5	11.5	25.097	217	217	0	2.6938	0	6.5	0	0	0	0	5.1	0
sp|P06733|ENOA_HUMAN	sp|P06733|ENOA_HUMAN	19	19	17	sp|P06733|ENOA_HUMAN Alpha-enolase OS=Homo sapiens OX=9606 GN=ENO1 PE=1 SV=2	1	19	19	17	14	15	12	11	14	15	17	15	14	15	12	11	14	15	17	15	12	13	10	9	12	13	15	13	54.1	54.1	46.5	47.168	434	434	0	96.824	44	49.8	44	41.7	47	46.5	49.5	50.5
sp|P06737|PYGL_HUMAN	sp|P06737|PYGL_HUMAN	16	12	12	sp|P06737|PYGL_HUMAN Glycogen phosphorylase, liver form OS=Homo sapiens OX=9606 GN=PYGL PE=1 SV=4	1	16	12	12	10	10	10	8	10	9	7	8	8	8	8	6	7	7	5	6	8	8	8	6	7	7	5	6	20.9	16.6	16.6	97.147	847	847	0	56.869	15.8	13.6	14.9	13	14.4	11.5	10	11.2
sp|P06744|G6PI_HUMAN	sp|P06744|G6PI_HUMAN	7	4	4	sp|P06744|G6PI_HUMAN Glucose-6-phosphate isomerase OS=Homo sapiens OX=9606 GN=GPI PE=1 SV=4	1	7	4	4	4	5	5	5	2	2	3	3	1	2	2	2	0	0	1	1	1	2	2	2	0	0	1	1	16.3	9.5	9.5	63.146	558	558	0	3.1908	8.8	11.8	11.8	11.8	4.1	4.1	5.6	7.2
sp|P06748|NPM_HUMAN	sp|P06748|NPM_HUMAN	1	1	1	sp|P06748|NPM_HUMAN Nucleophosmin OS=Homo sapiens OX=9606 GN=NPM1 PE=1 SV=2	1	1	1	1	1	1	1	1	1	1	1	1	1	1	1	1	1	1	1	1	1	1	1	1	1	1	1	1	4.4	4.4	4.4	32.575	294	294	0	3.8085	4.4	4.4	4.4	4.4	4.4	4.4	4.4	4.4
sp|P06753|TPM3_HUMAN	sp|P06753|TPM3_HUMAN	6	2	2	sp|P06753|TPM3_HUMAN Tropomyosin alpha-3 chain OS=Homo sapiens OX=9606 GN=TPM3 PE=1 SV=2	1	6	2	2	1	1	0	0	2	4	4	3	1	0	0	0	0	1	2	2	1	0	0	0	0	1	2	2	16.5	7.7	7.7	32.95	285	285	0	4.396	3.2	3.5	0	0	7	15.1	11.6	11.6
sp|P06756|ITAV_HUMAN	sp|P06756|ITAV_HUMAN	41	41	41	sp|P06756|ITAV_HUMAN Integrin alpha-V OS=Homo sapiens OX=9606 GN=ITGAV PE=1 SV=2	1	41	41	41	18	20	23	23	31	32	33	27	18	20	23	23	31	32	33	27	18	20	23	23	31	32	33	27	44.6	44.6	44.6	116.04	1048	1048	0	175.2	20.8	21.6	25.9	27.6	35.9	37.2	39	33.1
sp|P07099|HYEP_HUMAN	sp|P07099|HYEP_HUMAN	3	3	3	sp|P07099|HYEP_HUMAN Epoxide hydrolase 1 OS=Homo sapiens OX=9606 GN=EPHX1 PE=1 SV=1	1	3	3	3	0	1	0	1	0	0	1	2	0	1	0	1	0	0	1	2	0	1	0	1	0	0	1	2	9	9	9	52.948	455	455	0	5.4631	0	3.1	0	2	0	0	3.1	7
sp|P07148|FABPL_HUMAN	sp|P07148|FABPL_HUMAN	1	1	1	sp|P07148|FABPL_HUMAN Fatty acid-binding protein, liver OS=Homo sapiens OX=9606 GN=FABP1 PE=1 SV=1	1	1	1	1	1	1	1	1	0	0	0	0	1	1	1	1	0	0	0	0	1	1	1	1	0	0	0	0	11	11	11	14.208	127	127	0.0088643	1.0058	11	11	11	11	0	0	0	0
sp|P07195|LDHB_HUMAN;sp|Q6ZMR3|LDH6A_HUMAN;sp|P07864|LDHC_HUMAN	sp|P07195|LDHB_HUMAN	13;1;1	12;0;0	12;0;0	sp|P07195|LDHB_HUMAN L-lactate dehydrogenase B chain OS=Homo sapiens OX=9606 GN=LDHB PE=1 SV=2	3	13	12	12	9	8	9	10	11	9	11	11	8	7	8	9	10	8	10	10	8	7	8	9	10	8	10	10	41.9	38.3	38.3	36.638	334	334;332;332	0	65.109	30.5	26.3	28.4	33.8	34.4	30.5	33.8	38.6
sp|P07203|GPX1_HUMAN	sp|P07203|GPX1_HUMAN	2	2	2	sp|P07203|GPX1_HUMAN Glutathione peroxidase 1 OS=Homo sapiens OX=9606 GN=GPX1 PE=1 SV=4	1	2	2	2	2	1	2	2	1	0	1	0	2	1	2	2	1	0	1	0	2	1	2	2	1	0	1	0	17.7	17.7	17.7	22.088	203	203	0	3.8043	17.7	8.4	17.7	17.7	8.4	0	8.4	0
sp|P07237|PDIA1_HUMAN	sp|P07237|PDIA1_HUMAN	27	27	27	sp|P07237|PDIA1_HUMAN Protein disulfide-isomerase OS=Homo sapiens OX=9606 GN=P4HB PE=1 SV=3	1	27	27	27	10	14	13	11	19	22	19	22	10	14	13	11	19	22	19	22	10	14	13	11	19	22	19	22	50.4	50.4	50.4	57.116	508	508	0	77.922	20.1	31.5	25.2	23	39.4	43.1	41.5	47.2
sp|P07305|H10_HUMAN	sp|P07305|H10_HUMAN	1	1	1	sp|P07305|H10_HUMAN Histone H1.0 OS=Homo sapiens OX=9606 GN=H1F0 PE=1 SV=3	1	1	1	1	0	0	0	0	0	0	0	1	0	0	0	0	0	0	0	1	0	0	0	0	0	0	0	1	6.7	6.7	6.7	20.863	194	194	0.00068634	2.1739	0	0	0	0	0	0	0	6.7
sp|P07339|CATD_HUMAN	sp|P07339|CATD_HUMAN	3	3	3	sp|P07339|CATD_HUMAN Cathepsin D OS=Homo sapiens OX=9606 GN=CTSD PE=1 SV=1	1	3	3	3	1	1	1	1	1	1	3	3	1	1	1	1	1	1	3	3	1	1	1	1	1	1	3	3	9.5	9.5	9.5	44.552	412	412	0	4.6959	4.4	4.4	4.4	4.4	4.4	4.4	9.5	9.5
sp|P07355|ANXA2_HUMAN;sp|A6NMY6|AXA2L_HUMAN	sp|P07355|ANXA2_HUMAN;sp|A6NMY6|AXA2L_HUMAN	23;18	23;18	23;18	sp|P07355|ANXA2_HUMAN Annexin A2 OS=Homo sapiens OX=9606 GN=ANXA2 PE=1 SV=2;sp|A6NMY6|AXA2L_HUMAN Putative annexin A2-like protein OS=Homo sapiens OX=9606 GN=ANXA2P2 PE=5 SV=2	2	23	23	23	12	11	18	15	17	18	17	18	12	11	18	15	17	18	17	18	12	11	18	15	17	18	17	18	61.4	61.4	61.4	38.604	339	339;339	0	106.9	37.2	33.9	51.3	44.5	49.6	49.9	45.4	51.3
sp|P07358|CO8B_HUMAN	sp|P07358|CO8B_HUMAN	3	3	3	sp|P07358|CO8B_HUMAN Complement component C8 beta chain OS=Homo sapiens OX=9606 GN=C8B PE=1 SV=3	1	3	3	3	1	1	2	2	2	1	1	1	1	1	2	2	2	1	1	1	1	1	2	2	2	1	1	1	6.6	6.6	6.6	67.046	591	591	0	16.808	3.2	3.2	4.7	4.7	5.1	3.2	3.2	3.2
sp|P07384|CAN1_HUMAN	sp|P07384|CAN1_HUMAN	6	6	6	sp|P07384|CAN1_HUMAN Calpain-1 catalytic subunit OS=Homo sapiens OX=9606 GN=CAPN1 PE=1 SV=1	1	6	6	6	0	2	1	3	3	2	5	4	0	2	1	3	3	2	5	4	0	2	1	3	3	2	5	4	10.2	10.2	10.2	81.889	714	714	0	8.6656	0	3.1	1.8	4.9	4.9	3.5	8.5	7.7
sp|P07437|TBB5_HUMAN;sp|A6NNZ2|TBB8B_HUMAN	sp|P07437|TBB5_HUMAN	21;8	4;0	3;0	sp|P07437|TBB5_HUMAN Tubulin beta chain OS=Homo sapiens OX=9606 GN=TUBB PE=1 SV=2	2	21	4	3	19	17	18	19	17	19	20	18	2	2	3	3	2	3	4	3	2	2	3	3	2	2	3	3	57.9	15.5	12.2	49.67	444	444;444	0	39.756	51.1	50.9	51.6	54.3	48.9	54.3	57.7	48.4
sp|P07686|HEXB_HUMAN	sp|P07686|HEXB_HUMAN	3	3	3	sp|P07686|HEXB_HUMAN Beta-hexosaminidase subunit beta OS=Homo sapiens OX=9606 GN=HEXB PE=1 SV=3	1	3	3	3	0	1	1	1	2	0	1	1	0	1	1	1	2	0	1	1	0	1	1	1	2	0	1	1	6.7	6.7	6.7	63.111	556	556	0	4.6826	0	2.7	2.7	2.7	4	0	2.2	1.8
sp|P07737|PROF1_HUMAN	sp|P07737|PROF1_HUMAN	9	9	6	sp|P07737|PROF1_HUMAN Profilin-1 OS=Homo sapiens OX=9606 GN=PFN1 PE=1 SV=2	1	9	9	6	9	7	9	6	8	6	8	8	9	7	9	6	8	6	8	8	6	4	6	4	6	5	5	5	64.3	64.3	49.3	15.054	140	140	0	31.823	64.3	52.9	64.3	42.9	64.3	44.3	52.9	52.9
sp|P07738|PMGE_HUMAN	sp|P07738|PMGE_HUMAN	2	2	2	sp|P07738|PMGE_HUMAN Bisphosphoglycerate mutase OS=Homo sapiens OX=9606 GN=BPGM PE=1 SV=2	1	2	2	2	0	1	0	0	1	2	0	1	0	1	0	0	1	2	0	1	0	1	0	0	1	2	0	1	8.9	8.9	8.9	30.005	259	259	0	4.5235	0	5	0	0	5	8.9	0	3.9
sp|P07741|APT_HUMAN	sp|P07741|APT_HUMAN	3	3	3	sp|P07741|APT_HUMAN Adenine phosphoribosyltransferase OS=Homo sapiens OX=9606 GN=APRT PE=1 SV=2	1	3	3	3	0	1	1	1	1	1	1	2	0	1	1	1	1	1	1	2	0	1	1	1	1	1	1	2	17.2	17.2	17.2	19.608	180	180	0.001328	1.9722	0	5.6	5.6	5.6	5.6	5.6	5.6	11.7
sp|P07814|SYEP_HUMAN	sp|P07814|SYEP_HUMAN	18	18	18	sp|P07814|SYEP_HUMAN Bifunctional glutamate/proline--tRNA ligase OS=Homo sapiens OX=9606 GN=EPRS PE=1 SV=5	1	18	18	18	10	4	8	5	3	4	7	10	10	4	8	5	3	4	7	10	10	4	8	5	3	4	7	10	13.9	13.9	13.9	170.59	1512	1512	0	25.675	8.3	3.8	5.4	3.7	2.1	2.8	5.1	7.1
sp|P07858|CATB_HUMAN	sp|P07858|CATB_HUMAN	2	2	2	sp|P07858|CATB_HUMAN Cathepsin B OS=Homo sapiens OX=9606 GN=CTSB PE=1 SV=3	1	2	2	2	1	2	0	0	0	1	1	1	1	2	0	0	0	1	1	1	1	2	0	0	0	1	1	1	9.4	9.4	9.4	37.821	339	339	0	7.2722	5.3	9.4	0	0	0	4.1	5.3	5.3
sp|P07900|HS90A_HUMAN;sp|Q58FG0|HS905_HUMAN;sp|Q14568|HS902_HUMAN	sp|P07900|HS90A_HUMAN	34;6;6	34;6;6	21;3;2	sp|P07900|HS90A_HUMAN Heat shock protein HSP 90-alpha OS=Homo sapiens OX=9606 GN=HSP90AA1 PE=1 SV=5	3	34	34	21	20	21	21	20	23	19	18	20	20	21	21	20	23	19	18	20	13	14	13	12	14	11	9	10	40.3	40.3	28.4	84.659	732	732;334;343	0	107.4	28.3	26.5	28.6	25.8	27	25.4	23.4	25
sp|P07910|HNRPC_HUMAN;sp|P0DMR1|HNRC4_HUMAN;sp|O60812|HNRC1_HUMAN;sp|B7ZW38|HNRC3_HUMAN;sp|B2RXH8|HNRC2_HUMAN	sp|P07910|HNRPC_HUMAN;sp|P0DMR1|HNRC4_HUMAN;sp|O60812|HNRC1_HUMAN;sp|B7ZW38|HNRC3_HUMAN;sp|B2RXH8|HNRC2_HUMAN	3;2;2;2;2	3;2;2;2;2	3;2;2;2;2	sp|P07910|HNRPC_HUMAN Heterogeneous nuclear ribonucleoproteins C1/C2 OS=Homo sapiens OX=9606 GN=HNRNPC PE=1 SV=4;sp|P0DMR1|HNRC4_HUMAN Heterogeneous nuclear ribonucleoprotein C-like 4 OS=Homo sapiens OX=9606 GN=HNRNPCL4 PE=3 SV=1;sp|O60812|HNRC1_HUMAN Hete	5	3	3	3	0	0	0	0	1	1	2	3	0	0	0	0	1	1	2	3	0	0	0	0	1	1	2	3	12.4	12.4	12.4	33.67	306	306;293;293;293;293	0	4.0104	0	0	0	0	3.9	3.9	9.2	12.4
sp|P07942|LAMB1_HUMAN	sp|P07942|LAMB1_HUMAN	23	23	23	sp|P07942|LAMB1_HUMAN Laminin subunit beta-1 OS=Homo sapiens OX=9606 GN=LAMB1 PE=1 SV=2	1	23	23	23	11	15	14	14	4	4	8	10	11	15	14	14	4	4	8	10	11	15	14	14	4	4	8	10	15.5	15.5	15.5	198.04	1786	1786	0	50.126	7.3	10.6	8.8	10.3	2.9	2.6	5.5	6.6
sp|P07947|YES_HUMAN;sp|P08631|HCK_HUMAN;sp|P06241|FYN_HUMAN;sp|P06239|LCK_HUMAN	sp|P07947|YES_HUMAN	6;2;2;1	6;2;2;1	2;0;0;0	sp|P07947|YES_HUMAN Tyrosine-protein kinase Yes OS=Homo sapiens OX=9606 GN=YES1 PE=1 SV=3	4	6	6	2	1	2	2	2	5	4	2	3	1	2	2	2	5	4	2	3	0	1	0	1	2	1	0	1	15.3	15.3	8.3	60.801	543	543;526;537;509	0	7.775	1.3	7.6	3.1	7.9	13.8	6.8	3.3	10.3
sp|P07948|LYN_HUMAN	sp|P07948|LYN_HUMAN	4	2	2	sp|P07948|LYN_HUMAN Tyrosine-protein kinase Lyn OS=Homo sapiens OX=9606 GN=LYN PE=1 SV=3	1	4	2	2	3	1	1	0	2	2	1	1	2	0	0	0	1	0	0	1	2	0	0	0	1	0	0	1	8.6	5.7	5.7	58.573	512	512	0	4.5542	7	1.6	1.4	0	4.1	2.9	1.6	2.7
sp|P07954|FUMH_HUMAN	sp|P07954|FUMH_HUMAN	7	7	7	sp|P07954|FUMH_HUMAN Fumarate hydratase, mitochondrial OS=Homo sapiens OX=9606 GN=FH PE=1 SV=3	1	7	7	7	0	0	1	0	3	4	4	2	0	0	1	0	3	4	4	2	0	0	1	0	3	4	4	2	20	20	20	54.636	510	510	0	19.043	0	0	1.6	0	7.6	12.5	13.7	5.7
sp|P07996|TSP1_HUMAN;sp|P35442|TSP2_HUMAN	sp|P07996|TSP1_HUMAN	55;2	55;2	20;1	sp|P07996|TSP1_HUMAN Thrombospondin-1 OS=Homo sapiens OX=9606 GN=THBS1 PE=1 SV=2	2	55	55	20	35	32	32	32	48	50	35	34	35	32	32	32	48	50	35	34	10	9	10	12	16	19	13	13	61.7	61.7	22.7	129.38	1170	1170;1172	0	323.31	41.5	41	40.3	39.6	59.7	58.4	44.6	45.2
sp|P08123|CO1A2_HUMAN	sp|P08123|CO1A2_HUMAN	8	8	8	sp|P08123|CO1A2_HUMAN Collagen alpha-2(I) chain OS=Homo sapiens OX=9606 GN=COL1A2 PE=1 SV=7	1	8	8	8	4	5	4	6	3	4	4	3	4	5	4	6	3	4	4	3	4	5	4	6	3	4	4	3	7.1	7.1	7.1	129.31	1366	1366	0	34.017	4	4.3	3.9	5.3	3	4.5	4.2	3
sp|P08133|ANXA6_HUMAN	sp|P08133|ANXA6_HUMAN	40	40	40	sp|P08133|ANXA6_HUMAN Annexin A6 OS=Homo sapiens OX=9606 GN=ANXA6 PE=1 SV=3	1	40	40	40	26	27	29	31	30	31	35	33	26	27	29	31	30	31	35	33	26	27	29	31	30	31	35	33	63.6	63.6	63.6	75.872	673	673	0	321.03	48.1	49	52.5	54.5	52.9	55.1	59.6	57.8
sp|P08134|RHOC_HUMAN;sp|P62745|RHOB_HUMAN	sp|P08134|RHOC_HUMAN	9;2	9;2	2;0	sp|P08134|RHOC_HUMAN Rho-related GTP-binding protein RhoC OS=Homo sapiens OX=9606 GN=RHOC PE=1 SV=1	2	9	9	2	7	6	7	8	8	7	7	8	7	6	7	8	8	7	7	8	1	1	1	1	1	2	0	1	46.6	46.6	15	22.006	193	193;196	0	40.457	37.3	35.2	37.3	37.8	37.8	40.4	31.6	37.8
sp|P08172|ACM2_HUMAN	sp|P08172|ACM2_HUMAN	5	5	5	sp|P08172|ACM2_HUMAN Muscarinic acetylcholine receptor M2 OS=Homo sapiens OX=9606 GN=CHRM2 PE=1 SV=1	1	5	5	5	4	5	4	4	3	4	3	1	4	5	4	4	3	4	3	1	4	5	4	4	3	4	3	1	19.7	19.7	19.7	51.714	466	466	0	27.366	16.1	19.7	16.1	14.6	13.3	16.1	10.9	4.3
sp|P08174|DAF_HUMAN	sp|P08174|DAF_HUMAN	5	5	5	sp|P08174|DAF_HUMAN Complement decay-accelerating factor OS=Homo sapiens OX=9606 GN=CD55 PE=1 SV=4	1	5	5	5	2	1	1	2	3	3	5	5	2	1	1	2	3	3	5	5	2	1	1	2	3	3	5	5	21	21	21	41.4	381	381	0	27.705	7.1	5	5	7.1	10.2	10.2	21	21
sp|P08195|4F2_HUMAN	sp|P08195|4F2_HUMAN	16	16	16	sp|P08195|4F2_HUMAN 4F2 cell-surface antigen heavy chain OS=Homo sapiens OX=9606 GN=SLC3A2 PE=1 SV=3	1	16	16	16	6	7	6	10	7	9	14	11	6	7	6	10	7	9	14	11	6	7	6	10	7	9	14	11	29.7	29.7	29.7	67.993	630	630	0	121.11	13.2	14.9	11.1	17.8	13.8	16.5	26.3	20.3
sp|P08238|HS90B_HUMAN;sp|Q58FF7|H90B3_HUMAN;sp|Q58FF6|H90B4_HUMAN;sp|Q58FG1|HS904_HUMAN	sp|P08238|HS90B_HUMAN	31;11;5;1	18;3;0;0	15;3;0;0	sp|P08238|HS90B_HUMAN Heat shock protein HSP 90-beta OS=Homo sapiens OX=9606 GN=HSP90AB1 PE=1 SV=4	4	31	18	15	21	19	19	20	26	23	25	23	14	12	11	12	17	15	16	13	11	11	10	11	14	12	14	11	46.1	32.2	26.9	83.263	724	724;597;505;418	0	145.61	31.5	27.6	28.6	27.9	36.9	33.6	40.3	33.6
sp|P08243|ASNS_HUMAN	sp|P08243|ASNS_HUMAN	2	2	2	sp|P08243|ASNS_HUMAN Asparagine synthetase [glutamine-hydrolyzing] OS=Homo sapiens OX=9606 GN=ASNS PE=1 SV=4	1	2	2	2	0	0	1	1	1	1	1	0	0	0	1	1	1	1	1	0	0	0	1	1	1	1	1	0	3.6	3.6	3.6	64.369	561	561	0.0075537	1.2372	0	0	1.8	1.8	1.8	1.8	1.8	0
sp|P08253|MMP2_HUMAN	sp|P08253|MMP2_HUMAN	4	4	4	sp|P08253|MMP2_HUMAN 72 kDa type IV collagenase OS=Homo sapiens OX=9606 GN=MMP2 PE=1 SV=2	1	4	4	4	0	1	2	1	2	3	1	1	0	1	2	1	2	3	1	1	0	1	2	1	2	3	1	1	7.3	7.3	7.3	73.881	660	660	0	5.7256	0	2.1	3.9	2.1	3.9	5.5	2.1	2.1
sp|P08254|MMP3_HUMAN;sp|P09238|MMP10_HUMAN	sp|P08254|MMP3_HUMAN;sp|P09238|MMP10_HUMAN	2;1	2;1	2;1	sp|P08254|MMP3_HUMAN Stromelysin-1 OS=Homo sapiens OX=9606 GN=MMP3 PE=1 SV=2;sp|P09238|MMP10_HUMAN Stromelysin-2 OS=Homo sapiens OX=9606 GN=MMP10 PE=1 SV=1	2	2	2	2	0	0	0	0	0	0	1	2	0	0	0	0	0	0	1	2	0	0	0	0	0	0	1	2	4.8	4.8	4.8	53.977	477	477;476	0.0026316	1.8909	0	0	0	0	0	0	2.3	4.8
sp|P09210|GSTA2_HUMAN;sp|P08263|GSTA1_HUMAN	sp|P09210|GSTA2_HUMAN;sp|P08263|GSTA1_HUMAN	2;2	1;1	1;1	sp|P09210|GSTA2_HUMAN Glutathione S-transferase A2 OS=Homo sapiens OX=9606 GN=GSTA2 PE=1 SV=4;sp|P08263|GSTA1_HUMAN Glutathione S-transferase A1 OS=Homo sapiens OX=9606 GN=GSTA1 PE=1 SV=3	2	2	1	1	2	2	2	2	2	2	0	1	1	1	1	1	1	1	0	1	1	1	1	1	1	1	0	1	10.8	5	5	25.664	222	222;222	0	2.4696	10.8	10.8	10.8	10.8	10.8	10.8	0	5
sp|P08473|NEP_HUMAN	sp|P08473|NEP_HUMAN	20	20	20	sp|P08473|NEP_HUMAN Neprilysin OS=Homo sapiens OX=9606 GN=MME PE=1 SV=2	1	20	20	20	8	5	8	8	18	16	7	7	8	5	8	8	18	16	7	7	8	5	8	8	18	16	7	7	34	34	34	85.513	750	750	0	83.871	13.2	8.8	13.3	13.7	31.1	28.4	12.4	11.3
sp|P08493|MGP_HUMAN	sp|P08493|MGP_HUMAN	2	2	2	sp|P08493|MGP_HUMAN Matrix Gla protein OS=Homo sapiens OX=9606 GN=MGP PE=1 SV=2	1	2	2	2	1	1	0	0	1	1	0	2	1	1	0	0	1	1	0	2	1	1	0	0	1	1	0	2	23.3	23.3	23.3	12.353	103	103	0	2.6075	12.6	12.6	0	0	10.7	10.7	0	23.3
sp|P08514|ITA2B_HUMAN	sp|P08514|ITA2B_HUMAN	3	3	3	sp|P08514|ITA2B_HUMAN Integrin alpha-IIb OS=Homo sapiens OX=9606 GN=ITGA2B PE=1 SV=3	1	3	3	3	3	3	3	3	2	3	3	3	3	3	3	3	2	3	3	3	3	3	3	3	2	3	3	3	4.5	4.5	4.5	113.38	1039	1039	0	21.323	4.5	4.5	4.5	4.5	3.5	4.5	4.5	4.5
sp|P08567|PLEK_HUMAN	sp|P08567|PLEK_HUMAN	1	1	1	sp|P08567|PLEK_HUMAN Pleckstrin OS=Homo sapiens OX=9606 GN=PLEK PE=1 SV=3	1	1	1	1	0	1	0	0	0	0	1	0	0	1	0	0	0	0	1	0	0	1	0	0	0	0	1	0	4	4	4	40.124	350	350	0	3.5115	0	4	0	0	0	0	4	0
sp|P08574|CY1_HUMAN	sp|P08574|CY1_HUMAN	2	2	2	sp|P08574|CY1_HUMAN Cytochrome c1, heme protein, mitochondrial OS=Homo sapiens OX=9606 GN=CYC1 PE=1 SV=3	1	2	2	2	1	0	0	0	1	1	2	0	1	0	0	0	1	1	2	0	1	0	0	0	1	1	2	0	7.7	7.7	7.7	35.422	325	325	0	4.88	3.7	0	0	0	3.7	3.7	7.7	0
sp|P08575|PTPRC_HUMAN	sp|P08575|PTPRC_HUMAN	1	1	1	sp|P08575|PTPRC_HUMAN Receptor-type tyrosine-protein phosphatase C OS=Homo sapiens OX=9606 GN=PTPRC PE=1 SV=3	1	1	1	1	0	0	0	0	0	0	1	0	0	0	0	0	0	0	1	0	0	0	0	0	0	0	1	0	0.8	0.8	0.8	147.48	1306	1306	0.0089888	1.0586	0	0	0	0	0	0	0.8	0
sp|P08603|CFAH_HUMAN	sp|P08603|CFAH_HUMAN	1	1	1	sp|P08603|CFAH_HUMAN Complement factor H OS=Homo sapiens OX=9606 GN=CFH PE=1 SV=4	1	1	1	1	1	0	1	0	0	0	0	0	1	0	1	0	0	0	0	0	1	0	1	0	0	0	0	0	1.5	1.5	1.5	139.09	1231	1231	0	4.9805	1.5	0	1.5	0	0	0	0	0
sp|P08648|ITA5_HUMAN	sp|P08648|ITA5_HUMAN	24	24	24	sp|P08648|ITA5_HUMAN Integrin alpha-5 OS=Homo sapiens OX=9606 GN=ITGA5 PE=1 SV=2	1	24	24	24	17	17	17	17	19	18	16	14	17	17	17	17	19	18	16	14	17	17	17	17	19	18	16	14	31.9	31.9	31.9	114.54	1049	1049	0	135.48	25.5	24.2	24.3	23.9	25.9	25.3	23.3	20.6
sp|P08670|VIME_HUMAN;sp|P17661|DESM_HUMAN;sp|P41219|PERI_HUMAN;sp|Q16352|AINX_HUMAN;sp|P07196|NFL_HUMAN;sp|P07197|NFM_HUMAN;sp|P12036|NFH_HUMAN	sp|P08670|VIME_HUMAN	33;4;3;1;1;1;1	33;4;3;1;1;1;1	31;3;2;1;1;1;1	sp|P08670|VIME_HUMAN Vimentin OS=Homo sapiens OX=9606 GN=VIM PE=1 SV=4	7	33	33	31	20	17	19	16	19	21	22	18	20	17	19	16	19	21	22	18	19	17	18	16	18	20	20	18	66.5	66.5	63.1	53.651	466	466;470;470;499;543;916;1026	0	124.43	52.6	39.9	40.8	36.7	39.5	39.9	47	38.6
sp|P08708|RS17_HUMAN	sp|P08708|RS17_HUMAN	5	5	5	sp|P08708|RS17_HUMAN 40S ribosomal protein S17 OS=Homo sapiens OX=9606 GN=RPS17 PE=1 SV=2	1	5	5	5	0	1	0	1	1	2	4	4	0	1	0	1	1	2	4	4	0	1	0	1	1	2	4	4	48.9	48.9	48.9	15.55	135	135	0	29.448	0	7.4	0	7.4	7.4	15.6	48.9	32.6
sp|P08754|GNAI3_HUMAN	sp|P08754|GNAI3_HUMAN	13	7	7	sp|P08754|GNAI3_HUMAN Guanine nucleotide-binding protein G(i) subunit alpha OS=Homo sapiens OX=9606 GN=GNAI3 PE=1 SV=3	1	13	7	7	9	9	10	9	10	9	10	9	4	4	5	4	4	4	5	4	4	4	5	4	4	4	5	4	44.1	24.9	24.9	40.532	354	354	0	49.562	29.9	29.9	34.5	34.2	34.2	29.9	34.7	29.9
sp|P08758|ANXA5_HUMAN	sp|P08758|ANXA5_HUMAN	21	21	21	sp|P08758|ANXA5_HUMAN Annexin A5 OS=Homo sapiens OX=9606 GN=ANXA5 PE=1 SV=2	1	21	21	21	15	10	13	12	15	16	17	15	15	10	13	12	15	16	17	15	15	10	13	12	15	16	17	15	64.4	64.4	64.4	35.936	320	320	0	173.54	48.8	34.4	43.8	36.6	47.2	49.7	58.8	51.9
sp|P08865|RSSA_HUMAN	sp|P08865|RSSA_HUMAN	9	9	9	sp|P08865|RSSA_HUMAN 40S ribosomal protein SA OS=Homo sapiens OX=9606 GN=RPSA PE=1 SV=4	1	9	9	9	3	3	3	6	4	4	7	7	3	3	3	6	4	4	7	7	3	3	3	6	4	4	7	7	42	42	42	32.854	295	295	0	35.779	17.6	13.6	16.3	29.2	20.7	20.7	33.6	27.8
sp|P08962|CD63_HUMAN	sp|P08962|CD63_HUMAN	6	6	6	sp|P08962|CD63_HUMAN CD63 antigen OS=Homo sapiens OX=9606 GN=CD63 PE=1 SV=2	1	6	6	6	1	2	2	1	4	4	6	5	1	2	2	1	4	4	6	5	1	2	2	1	4	4	6	5	26.9	26.9	26.9	25.636	238	238	0	18.09	4.2	9.2	13.4	4.2	17.6	21.8	26.9	23.5
sp|P09104|ENOG_HUMAN	sp|P09104|ENOG_HUMAN	4	2	2	sp|P09104|ENOG_HUMAN Gamma-enolase OS=Homo sapiens OX=9606 GN=ENO2 PE=1 SV=3	1	4	2	2	3	2	2	3	3	3	3	2	1	0	0	1	1	1	1	0	1	0	0	1	1	1	1	0	12.2	4.6	4.6	47.268	434	434	0	2.2376	9.9	7.6	7.6	9.9	9.9	9.9	9.9	7.6
sp|P09211|GSTP1_HUMAN	sp|P09211|GSTP1_HUMAN	9	9	9	sp|P09211|GSTP1_HUMAN Glutathione S-transferase P OS=Homo sapiens OX=9606 GN=GSTP1 PE=1 SV=2	1	9	9	9	6	7	6	5	7	8	8	7	6	7	6	5	7	8	8	7	6	7	6	5	7	8	8	7	61	61	61	23.356	210	210	0	98.656	37.6	45.2	37.6	32.9	48.6	53.8	53.3	46.2
sp|P09382|LEG1_HUMAN	sp|P09382|LEG1_HUMAN	8	8	8	sp|P09382|LEG1_HUMAN Galectin-1 OS=Homo sapiens OX=9606 GN=LGALS1 PE=1 SV=2	1	8	8	8	7	7	6	5	6	5	8	7	7	7	6	5	6	5	8	7	7	7	6	5	6	5	8	7	71.9	71.9	71.9	14.716	135	135	0	58.546	64.4	64.4	57	51.1	58.5	51.1	71.9	64.4
sp|P09417|DHPR_HUMAN	sp|P09417|DHPR_HUMAN	2	2	2	sp|P09417|DHPR_HUMAN Dihydropteridine reductase OS=Homo sapiens OX=9606 GN=QDPR PE=1 SV=2	1	2	2	2	1	2	0	1	0	0	1	0	1	2	0	1	0	0	1	0	1	2	0	1	0	0	1	0	13.9	13.9	13.9	25.789	244	244	0	7.7102	7.4	13.9	0	7.4	0	0	6.6	0
sp|P09429|HMGB1_HUMAN;sp|B2RPK0|HGB1A_HUMAN	sp|P09429|HMGB1_HUMAN	5;1	5;1	5;1	sp|P09429|HMGB1_HUMAN High mobility group protein B1 OS=Homo sapiens OX=9606 GN=HMGB1 PE=1 SV=3	2	5	5	5	0	1	2	2	2	2	2	3	0	1	2	2	2	2	2	3	0	1	2	2	2	2	2	3	29.8	29.8	29.8	24.893	215	215;211	0	8.9087	0	6.5	13.5	13.5	14	14	15.3	22.3
sp|P09455|RET1_HUMAN	sp|P09455|RET1_HUMAN	9	9	9	sp|P09455|RET1_HUMAN Retinol-binding protein 1 OS=Homo sapiens OX=9606 GN=RBP1 PE=1 SV=2	1	9	9	9	4	4	6	4	6	5	5	4	4	4	6	4	6	5	5	4	4	4	6	4	6	5	5	4	78.5	78.5	78.5	15.85	135	135	0	15.493	29.6	34.1	48.9	35.6	47.4	37.8	44.4	31.9
sp|P09467|F16P1_HUMAN;sp|O00757|F16P2_HUMAN	sp|P09467|F16P1_HUMAN;sp|O00757|F16P2_HUMAN	2;1	2;1	2;1	sp|P09467|F16P1_HUMAN Fructose-1,6-bisphosphatase 1 OS=Homo sapiens OX=9606 GN=FBP1 PE=1 SV=5;sp|O00757|F16P2_HUMAN Fructose-1,6-bisphosphatase isozyme 2 OS=Homo sapiens OX=9606 GN=FBP2 PE=1 SV=2	2	2	2	2	0	1	0	1	0	0	0	0	0	1	0	1	0	0	0	0	0	1	0	1	0	0	0	0	6.8	6.8	6.8	36.842	338	338;339	0.0032573	1.8199	0	3.6	0	3.3	0	0	0	0
sp|P09486|SPRC_HUMAN	sp|P09486|SPRC_HUMAN	6	6	6	sp|P09486|SPRC_HUMAN SPARC OS=Homo sapiens OX=9606 GN=SPARC PE=1 SV=1	1	6	6	6	1	3	2	1	3	4	5	4	1	3	2	1	3	4	5	4	1	3	2	1	3	4	5	4	22.1	22.1	22.1	34.632	303	303	0	13.173	4.3	12.2	10.9	4	8.6	11.9	18.2	14.9
sp|Q03013|GSTM4_HUMAN;sp|P09488|GSTM1_HUMAN	sp|Q03013|GSTM4_HUMAN;sp|P09488|GSTM1_HUMAN	3;3	1;1	1;1	sp|Q03013|GSTM4_HUMAN Glutathione S-transferase Mu 4 OS=Homo sapiens OX=9606 GN=GSTM4 PE=1 SV=3;sp|P09488|GSTM1_HUMAN Glutathione S-transferase Mu 1 OS=Homo sapiens OX=9606 GN=GSTM1 PE=1 SV=3	2	3	1	1	0	0	0	0	2	3	2	1	0	0	0	0	1	1	1	0	0	0	0	0	1	1	1	0	17.4	6	6	25.561	218	218;218	0.0031566	1.6391	0	0	0	0	11.5	17.4	11.5	5.5
sp|P09493|TPM1_HUMAN	sp|P09493|TPM1_HUMAN	8	4	3	sp|P09493|TPM1_HUMAN Tropomyosin alpha-1 chain OS=Homo sapiens OX=9606 GN=TPM1 PE=1 SV=2	1	8	4	3	0	1	1	0	4	3	3	4	0	0	1	0	2	2	1	1	0	0	1	0	2	1	1	1	21.5	12.7	7.7	32.708	284	284	0	2.6518	0	3.5	3.5	0	15.8	12.7	12.3	12.3
sp|P09496|CLCA_HUMAN	sp|P09496|CLCA_HUMAN	4	4	4	sp|P09496|CLCA_HUMAN Clathrin light chain A OS=Homo sapiens OX=9606 GN=CLTA PE=1 SV=1	1	4	4	4	0	2	0	1	2	1	2	3	0	2	0	1	2	1	2	3	0	2	0	1	2	1	2	3	13.7	13.7	13.7	27.076	248	248	0	3.4627	0	7.3	0	3.6	6.5	3.2	6.9	10.1
sp|P09525|ANXA4_HUMAN	sp|P09525|ANXA4_HUMAN	14	14	14	sp|P09525|ANXA4_HUMAN Annexin A4 OS=Homo sapiens OX=9606 GN=ANXA4 PE=1 SV=4	1	14	14	14	6	6	8	8	5	7	10	11	6	6	8	8	5	7	10	11	6	6	8	8	5	7	10	11	42.6	42.6	42.6	35.882	319	319	0	37.666	21	21.9	29.8	30.7	17.9	25.7	35.7	35.4
sp|P09543|CN37_HUMAN	sp|P09543|CN37_HUMAN	14	14	14	sp|P09543|CN37_HUMAN 2,3-cyclic-nucleotide 3-phosphodiesterase OS=Homo sapiens OX=9606 GN=CNP PE=1 SV=2	1	14	14	14	11	10	9	12	12	11	8	11	11	10	9	12	12	11	8	11	11	10	9	12	12	11	8	11	27.6	27.6	27.6	47.578	421	421	0	42.695	27.6	25.2	22.8	27.6	24.7	22.6	20	22.8
sp|P09619|PGFRB_HUMAN	sp|P09619|PGFRB_HUMAN	18	18	18	sp|P09619|PGFRB_HUMAN Platelet-derived growth factor receptor beta OS=Homo sapiens OX=9606 GN=PDGFRB PE=1 SV=1	1	18	18	18	12	9	13	11	14	16	14	15	12	9	13	11	14	16	14	15	12	9	13	11	14	16	14	15	21.6	21.6	21.6	123.97	1106	1106	0	65.471	14.6	11.9	17.2	15.2	18	19.5	17	18.3
sp|P09622|DLDH_HUMAN	sp|P09622|DLDH_HUMAN	2	2	2	sp|P09622|DLDH_HUMAN Dihydrolipoyl dehydrogenase, mitochondrial OS=Homo sapiens OX=9606 GN=DLD PE=1 SV=2	1	2	2	2	0	0	0	0	1	1	2	1	0	0	0	0	1	1	2	1	0	0	0	0	1	1	2	1	4.7	4.7	4.7	54.177	509	509	0	4.1909	0	0	0	0	2.6	2.6	4.7	2.6
sp|P09651|ROA1_HUMAN;sp|Q32P51|RA1L2_HUMAN	sp|P09651|ROA1_HUMAN;sp|Q32P51|RA1L2_HUMAN	8;5	8;5	8;5	sp|P09651|ROA1_HUMAN Heterogeneous nuclear ribonucleoprotein A1 OS=Homo sapiens OX=9606 GN=HNRNPA1 PE=1 SV=5;sp|Q32P51|RA1L2_HUMAN Heterogeneous nuclear ribonucleoprotein A1-like 2 OS=Homo sapiens OX=9606 GN=HNRNPA1L2 PE=2 SV=2	2	8	8	8	1	1	2	3	2	2	5	5	1	1	2	3	2	2	5	5	1	1	2	3	2	2	5	5	29.8	29.8	29.8	38.746	372	372;320	0	9.6704	2.7	4.3	7.5	9.7	6.2	6.2	18.8	17.2
sp|P09874|PARP1_HUMAN	sp|P09874|PARP1_HUMAN	4	4	4	sp|P09874|PARP1_HUMAN Poly [ADP-ribose] polymerase 1 OS=Homo sapiens OX=9606 GN=PARP1 PE=1 SV=4	1	4	4	4	1	1	0	3	0	0	0	1	1	1	0	3	0	0	0	1	1	1	0	3	0	0	0	1	5.7	5.7	5.7	113.08	1014	1014	0	4.5939	2	2	0	5	0	0	0	0.7
sp|P09914|IFIT1_HUMAN;sp|Q5T764|IFT1B_HUMAN	sp|P09914|IFIT1_HUMAN	6;1	6;1	6;1	sp|P09914|IFIT1_HUMAN Interferon-induced protein with tetratricopeptide repeats 1 OS=Homo sapiens OX=9606 GN=IFIT1 PE=1 SV=2	2	6	6	6	2	4	2	1	0	0	1	1	2	4	2	1	0	0	1	1	2	4	2	1	0	0	1	1	16.5	16.5	16.5	55.36	478	478;474	0	7.642	5.6	10.3	6.9	2.3	0	0	2.7	2.3
sp|P09936|UCHL1_HUMAN	sp|P09936|UCHL1_HUMAN	8	8	8	sp|P09936|UCHL1_HUMAN Ubiquitin carboxyl-terminal hydrolase isozyme L1 OS=Homo sapiens OX=9606 GN=UCHL1 PE=1 SV=2	1	8	8	8	5	3	2	4	6	6	3	2	5	3	2	4	6	6	3	2	5	3	2	4	6	6	3	2	49.8	49.8	49.8	24.824	223	223	0	32.448	32.7	22.4	14.3	27.4	38.6	42.6	18.4	17.9
sp|P09960|LKHA4_HUMAN	sp|P09960|LKHA4_HUMAN	2	2	2	sp|P09960|LKHA4_HUMAN Leukotriene A-4 hydrolase OS=Homo sapiens OX=9606 GN=LTA4H PE=1 SV=2	1	2	2	2	2	1	0	1	1	0	0	0	2	1	0	1	1	0	0	0	2	1	0	1	1	0	0	0	3.8	3.8	3.8	69.284	611	611	0	2.6609	3.8	1.6	0	2.1	1.6	0	0	0
sp|P09972|ALDOC_HUMAN	sp|P09972|ALDOC_HUMAN	5	2	2	sp|P09972|ALDOC_HUMAN Fructose-bisphosphate aldolase C OS=Homo sapiens OX=9606 GN=ALDOC PE=1 SV=2	1	5	2	2	2	3	2	2	2	2	3	2	0	1	0	1	0	0	1	0	0	1	0	1	0	0	1	0	19.8	10.2	10.2	39.455	364	364	0	17.649	7.7	11.5	9.3	13.7	7.7	7.7	14	7.7
sp|P0C0L5|CO4B_HUMAN;sp|P0C0L4|CO4A_HUMAN	sp|P0C0L5|CO4B_HUMAN;sp|P0C0L4|CO4A_HUMAN	9;9	1;1	1;1	sp|P0C0L5|CO4B_HUMAN Complement C4-B OS=Homo sapiens OX=9606 GN=C4B PE=1 SV=2;sp|P0C0L4|CO4A_HUMAN Complement C4-A OS=Homo sapiens OX=9606 GN=C4A PE=1 SV=2	2	9	1	1	5	7	5	8	6	6	6	6	0	0	1	1	1	1	0	0	0	0	1	1	1	1	0	0	4.9	1.3	1.3	192.75	1744	1744;1744	0	3.2595	1.9	3.2	4	4.4	4.5	4.5	3.2	3.2
sp|Q71UI9|H2AV_HUMAN;sp|P0C0S5|H2AZ_HUMAN	sp|Q71UI9|H2AV_HUMAN;sp|P0C0S5|H2AZ_HUMAN	3;3	1;1	1;1	sp|Q71UI9|H2AV_HUMAN Histone H2A.V OS=Homo sapiens OX=9606 GN=H2AFV PE=1 SV=3;sp|P0C0S5|H2AZ_HUMAN Histone H2A.Z OS=Homo sapiens OX=9606 GN=H2AFZ PE=1 SV=2	2	3	1	1	2	2	2	2	2	2	3	3	0	0	0	0	0	0	1	1	0	0	0	0	0	0	1	1	20.3	7.8	7.8	13.509	128	128;128	0.0054678	1.4527	12.5	12.5	12.5	12.5	12.5	12.5	20.3	20.3
sp|Q99878|H2A1J_HUMAN;sp|Q96KK5|H2A1H_HUMAN;sp|Q9BTM1|H2AJ_HUMAN;sp|Q16777|H2A2C_HUMAN;sp|Q6FI13|H2A2A_HUMAN;sp|P20671|H2A1D_HUMAN;sp|P0C0S8|H2A1_HUMAN;sp|Q93077|H2A1C_HUMAN;sp|Q7L7L0|H2A3_HUMAN;sp|P04908|H2A1B_HUMAN;sp|P16104|H2AX_HUMAN;sp|Q96QV6|H2A1A_HUMAN	sp|Q99878|H2A1J_HUMAN;sp|Q96KK5|H2A1H_HUMAN;sp|Q9BTM1|H2AJ_HUMAN;sp|Q16777|H2A2C_HUMAN;sp|Q6FI13|H2A2A_HUMAN;sp|P20671|H2A1D_HUMAN;sp|P0C0S8|H2A1_HUMAN;sp|Q93077|H2A1C_HUMAN;sp|Q7L7L0|H2A3_HUMAN;sp|P04908|H2A1B_HUMAN;sp|P16104|H2AX_HUMAN;sp|Q96QV6|H2A1A_HUMAN	6;6;6;6;6;6;6;5;5;5;4;3	6;6;6;6;6;6;6;5;5;5;4;3	3;3;3;3;3;3;3;2;2;2;1;1	sp|Q99878|H2A1J_HUMAN Histone H2A type 1-J OS=Homo sapiens OX=9606 GN=HIST1H2AJ PE=1 SV=3;sp|Q96KK5|H2A1H_HUMAN Histone H2A type 1-H OS=Homo sapiens OX=9606 GN=HIST1H2AH PE=1 SV=3;sp|Q9BTM1|H2AJ_HUMAN Histone H2A.J OS=Homo sapiens OX=9606 GN=H2AFJ PE=1 SV=	12	6	6	3	4	4	5	4	2	3	3	3	4	4	5	4	2	3	3	3	2	1	3	2	0	1	1	1	38.3	38.3	28.9	13.936	128	128;128;129;129;130;130;130;130;130;130;143;131	0	19.5	35.9	29.7	35.9	35.9	12.5	27.3	27.3	27.3
sp|P0CW20|LIMS4_HUMAN;sp|P0CW19|LIMS3_HUMAN	sp|P0CW20|LIMS4_HUMAN;sp|P0CW19|LIMS3_HUMAN	2;2	2;2	2;2	sp|P0CW20|LIMS4_HUMAN LIM and senescent cell antigen-like-containing domain protein 4 OS=Homo sapiens OX=9606 GN=LIMS4 PE=1 SV=1;sp|P0CW19|LIMS3_HUMAN LIM and senescent cell antigen-like-containing domain protein 3 OS=Homo sapiens OX=9606 GN=LIMS3 PE=2 SV=	2	2	2	2	1	1	2	2	1	2	1	0	1	1	2	2	1	2	1	0	1	1	2	2	1	2	1	0	25.6	25.6	25.6	13.251	117	117;117	0	4.5605	13.7	13.7	25.6	25.6	13.7	25.6	13.7	0
sp|P0DMV9|HS71B_HUMAN;sp|P0DMV8|HS71A_HUMAN	sp|P0DMV9|HS71B_HUMAN;sp|P0DMV8|HS71A_HUMAN	21;21	20;20	10;10	sp|P0DMV9|HS71B_HUMAN Heat shock 70 kDa protein 1B OS=Homo sapiens OX=9606 GN=HSPA1B PE=1 SV=1;sp|P0DMV8|HS71A_HUMAN Heat shock 70 kDa protein 1A OS=Homo sapiens OX=9606 GN=HSPA1A PE=1 SV=1	2	21	20	10	19	18	17	16	19	20	15	13	18	17	16	15	18	19	14	12	9	8	9	9	8	10	8	8	39.6	37.6	18.6	70.051	641	641;641	0	76.205	32.4	29	29.8	29.8	32.8	35.9	28.1	23.7
sp|P35520|CBS_HUMAN;sp|P0DN79|CBSL_HUMAN	sp|P35520|CBS_HUMAN;sp|P0DN79|CBSL_HUMAN	2;2	2;2	2;2	sp|P35520|CBS_HUMAN Cystathionine beta-synthase OS=Homo sapiens OX=9606 GN=CBS PE=1 SV=2;sp|P0DN79|CBSL_HUMAN Cystathionine beta-synthase-like protein OS=Homo sapiens OX=9606 GN=CBSL PE=1 SV=1	2	2	2	2	0	0	0	0	0	0	1	1	0	0	0	0	0	0	1	1	0	0	0	0	0	0	1	1	4.5	4.5	4.5	60.586	551	551;551	0.0049352	1.5231	0	0	0	0	0	0	3.1	1.5
sp|P0DP25|CALM3_HUMAN;sp|P0DP24|CALM2_HUMAN;sp|P0DP23|CALM1_HUMAN;sp|P27482|CALL3_HUMAN	sp|P0DP25|CALM3_HUMAN;sp|P0DP24|CALM2_HUMAN;sp|P0DP23|CALM1_HUMAN	9;9;9;1	9;9;9;1	9;9;9;1	sp|P0DP25|CALM3_HUMAN Calmodulin-3 OS=Homo sapiens OX=9606 GN=CALM3 PE=1 SV=1;sp|P0DP24|CALM2_HUMAN Calmodulin-2 OS=Homo sapiens OX=9606 GN=CALM2 PE=1 SV=1;sp|P0DP23|CALM1_HUMAN Calmodulin-1 OS=Homo sapiens OX=9606 GN=CALM1 PE=1 SV=1	4	9	9	9	6	5	7	6	5	6	9	6	6	5	7	6	5	6	9	6	6	5	7	6	5	6	9	6	55.7	55.7	55.7	16.837	149	149;149;149;149	0	118.64	38.3	38.3	55.7	53	38.3	38.3	55.7	55.7
sp|P10155|RO60_HUMAN	sp|P10155|RO60_HUMAN	3	3	3	sp|P10155|RO60_HUMAN 60 kDa SS-A/Ro ribonucleoprotein OS=Homo sapiens OX=9606 GN=RO60 PE=1 SV=2	1	3	3	3	1	1	0	1	0	0	2	1	1	1	0	1	0	0	2	1	1	1	0	1	0	0	2	1	7.4	7.4	7.4	60.67	538	538	0.0026438	1.9216	1.7	1.7	0	1.7	0	0	4.5	3
sp|P10301|RRAS_HUMAN	sp|P10301|RRAS_HUMAN	6	6	4	sp|P10301|RRAS_HUMAN Ras-related protein R-Ras OS=Homo sapiens OX=9606 GN=RRAS PE=1 SV=1	1	6	6	4	5	4	6	5	6	5	5	5	5	4	6	5	6	5	5	5	3	3	4	4	4	4	3	4	34.9	34.9	22.5	23.48	218	218	0	25.684	31.7	20.6	34.9	29.8	34.9	29.8	30.3	29.8
sp|P10321|HLAC_HUMAN	sp|P10321|HLAC_HUMAN	11	5	5	sp|P10321|HLAC_HUMAN HLA class I histocompatibility antigen, C alpha chain OS=Homo sapiens OX=9606 GN=HLA-C PE=1 SV=3	1	11	5	5	9	10	9	10	9	8	7	6	5	5	5	5	4	4	3	2	5	5	5	5	4	4	3	2	41.3	21.6	21.6	40.648	366	366	0	27.574	38.8	37.4	35	38.8	30.9	27	27.6	21.3
sp|P10599|THIO_HUMAN	sp|P10599|THIO_HUMAN	6	6	6	sp|P10599|THIO_HUMAN Thioredoxin OS=Homo sapiens OX=9606 GN=TXN PE=1 SV=3	1	6	6	6	4	3	5	4	4	4	5	3	4	3	5	4	4	4	5	3	4	3	5	4	4	4	5	3	51.4	51.4	51.4	11.737	105	105	0	11.149	30.5	28.6	42.9	41	41	41	39	30.5
sp|P10606|COX5B_HUMAN	sp|P10606|COX5B_HUMAN	3	3	3	sp|P10606|COX5B_HUMAN Cytochrome c oxidase subunit 5B, mitochondrial OS=Homo sapiens OX=9606 GN=COX5B PE=1 SV=2	1	3	3	3	0	0	0	0	1	2	3	2	0	0	0	0	1	2	3	2	0	0	0	0	1	2	3	2	15.5	15.5	15.5	13.696	129	129	0	3.6747	0	0	0	0	9.3	15.5	15.5	15.5
sp|P10619|PPGB_HUMAN	sp|P10619|PPGB_HUMAN	1	1	1	sp|P10619|PPGB_HUMAN Lysosomal protective protein OS=Homo sapiens OX=9606 GN=CTSA PE=1 SV=2	1	1	1	1	0	1	1	1	0	0	0	0	0	1	1	1	0	0	0	0	0	1	1	1	0	0	0	0	2.3	2.3	2.3	54.465	480	480	0.0065205	1.3284	0	2.3	2.3	2.3	0	0	0	0
sp|P10620|MGST1_HUMAN	sp|P10620|MGST1_HUMAN	2	2	2	sp|P10620|MGST1_HUMAN Microsomal glutathione S-transferase 1 OS=Homo sapiens OX=9606 GN=MGST1 PE=1 SV=1	1	2	2	2	0	0	0	0	1	0	1	1	0	0	0	0	1	0	1	1	0	0	0	0	1	0	1	1	16.1	16.1	16.1	17.598	155	155	0.0031666	1.6654	0	0	0	0	8.4	0	7.7	7.7
sp|P10644|KAP0_HUMAN	sp|P10644|KAP0_HUMAN	6	6	6	sp|P10644|KAP0_HUMAN cAMP-dependent protein kinase type I-alpha regulatory subunit OS=Homo sapiens OX=9606 GN=PRKAR1A PE=1 SV=1	1	6	6	6	4	5	4	4	4	5	2	2	4	5	4	4	4	5	2	2	4	5	4	4	4	5	2	2	16.5	16.5	16.5	42.981	381	381	0	16.209	13.4	13.9	10.8	13.6	13.9	16.5	7.6	7.6
sp|P10768|ESTD_HUMAN	sp|P10768|ESTD_HUMAN	2	2	2	sp|P10768|ESTD_HUMAN S-formylglutathione hydrolase OS=Homo sapiens OX=9606 GN=ESD PE=1 SV=2	1	2	2	2	0	0	0	0	1	2	1	2	0	0	0	0	1	2	1	2	0	0	0	0	1	2	1	2	8.5	8.5	8.5	31.462	282	282	0	4.4117	0	0	0	0	4.3	8.5	4.3	8.5
sp|P10809|CH60_HUMAN	sp|P10809|CH60_HUMAN	21	21	21	sp|P10809|CH60_HUMAN 60 kDa heat shock protein, mitochondrial OS=Homo sapiens OX=9606 GN=HSPD1 PE=1 SV=2	1	21	21	21	6	3	3	6	17	16	15	12	6	3	3	6	17	16	15	12	6	3	3	6	17	16	15	12	53.4	53.4	53.4	61.054	573	573	0	106.05	18.2	9.6	5.9	16.4	43.3	39.3	37.5	28.4
sp|P11021|BIP_HUMAN	sp|P11021|BIP_HUMAN	33	33	32	sp|P11021|BIP_HUMAN Endoplasmic reticulum chaperone BiP OS=Homo sapiens OX=9606 GN=HSPA5 PE=1 SV=2	1	33	33	32	16	15	17	15	30	29	31	29	16	15	17	15	30	29	31	29	15	14	16	14	29	28	30	28	55.8	55.8	55.8	72.332	654	654	0	206.35	32.9	31.7	33.8	29.5	50.8	50.2	50.5	47.6
sp|P11047|LAMC1_HUMAN	sp|P11047|LAMC1_HUMAN	26	26	25	sp|P11047|LAMC1_HUMAN Laminin subunit gamma-1 OS=Homo sapiens OX=9606 GN=LAMC1 PE=1 SV=3	1	26	26	25	16	13	19	20	4	4	8	13	16	13	19	20	4	4	8	13	16	13	19	19	4	4	8	13	24.7	24.7	23.9	177.6	1609	1609	0	88.507	15.2	11.8	17.6	17.4	3.3	4.1	7.6	13.1
sp|P11117|PPAL_HUMAN	sp|P11117|PPAL_HUMAN	1	1	1	sp|P11117|PPAL_HUMAN Lysosomal acid phosphatase OS=Homo sapiens OX=9606 GN=ACP2 PE=1 SV=3	1	1	1	1	0	0	0	1	1	1	1	1	0	0	0	1	1	1	1	1	0	0	0	1	1	1	1	1	1.7	1.7	1.7	48.344	423	423	0.0073696	1.1281	0	0	0	1.7	1.7	1.7	1.7	1.7
sp|P11142|HSP7C_HUMAN	sp|P11142|HSP7C_HUMAN	29	28	20	sp|P11142|HSP7C_HUMAN Heat shock cognate 71 kDa protein OS=Homo sapiens OX=9606 GN=HSPA8 PE=1 SV=1	1	29	28	20	23	24	25	23	27	26	26	23	22	23	24	22	26	25	25	22	16	17	18	16	20	18	18	16	46.1	46.1	33.6	70.897	646	646	0	208.97	39.3	41.5	41.8	36.8	44	41.2	44.3	39.3
sp|P11166|GTR1_HUMAN	sp|P11166|GTR1_HUMAN	6	6	6	sp|P11166|GTR1_HUMAN Solute carrier family 2, facilitated glucose transporter member 1 OS=Homo sapiens OX=9606 GN=SLC2A1 PE=1 SV=2	1	6	6	6	4	4	4	5	5	6	5	6	4	4	4	5	5	6	5	6	4	4	4	5	5	6	5	6	12.2	12.2	12.2	54.083	492	492	0	38.543	9.6	9.6	9.6	10.4	10.4	12.2	10.4	12.2
sp|P11169|GTR3_HUMAN;sp|Q8TDB8|GTR14_HUMAN	sp|P11169|GTR3_HUMAN;sp|Q8TDB8|GTR14_HUMAN	3;2	3;2	3;2	sp|P11169|GTR3_HUMAN Solute carrier family 2, facilitated glucose transporter member 3 OS=Homo sapiens OX=9606 GN=SLC2A3 PE=1 SV=1;sp|Q8TDB8|GTR14_HUMAN Solute carrier family 2, facilitated glucose transporter member 14 OS=Homo sapiens OX=9606 GN=SLC2A14 P	2	3	3	3	0	3	1	1	0	1	0	1	0	3	1	1	0	1	0	1	0	3	1	1	0	1	0	1	6.7	6.7	6.7	53.924	496	496;520	0	17.38	0	6.7	4	4	0	4	0	4
sp|P11171|41_HUMAN	sp|P11171|41_HUMAN	4	4	4	sp|P11171|41_HUMAN Protein 4.1 OS=Homo sapiens OX=9606 GN=EPB41 PE=1 SV=4	1	4	4	4	1	1	1	1	3	2	2	3	1	1	1	1	3	2	2	3	1	1	1	1	3	2	2	3	4.9	4.9	4.9	97.016	864	864	0	5.2005	1.2	1.2	1.2	1.2	4.7	3	3	3.1
sp|P11216|PYGB_HUMAN;sp|P11217|PYGM_HUMAN	sp|P11216|PYGB_HUMAN	21;6	21;6	17;2	sp|P11216|PYGB_HUMAN Glycogen phosphorylase, brain form OS=Homo sapiens OX=9606 GN=PYGB PE=1 SV=5	2	21	21	17	5	6	6	5	12	10	11	12	5	6	6	5	12	10	11	12	3	4	4	3	9	8	9	10	31	31	26.7	96.695	843	843;842	0	44.61	7.2	8.9	9.3	8.3	18	13.8	19.3	15.8
sp|P11233|RALA_HUMAN	sp|P11233|RALA_HUMAN	4	2	2	sp|P11233|RALA_HUMAN Ras-related protein Ral-A OS=Homo sapiens OX=9606 GN=RALA PE=1 SV=1	1	4	2	2	2	2	4	3	4	4	3	3	2	2	2	2	2	2	2	2	2	2	2	2	2	2	2	2	22.8	14.1	14.1	23.567	206	206	0	27.384	14.1	14.1	22.8	19.4	22.8	22.8	19.4	17.5
sp|P11234|RALB_HUMAN	sp|P11234|RALB_HUMAN	6	6	4	sp|P11234|RALB_HUMAN Ras-related protein Ral-B OS=Homo sapiens OX=9606 GN=RALB PE=1 SV=1	1	6	6	4	2	2	4	3	5	4	3	3	2	2	4	3	5	4	3	3	2	2	2	2	3	2	2	2	27.7	27.7	18.9	23.408	206	206	0	19.697	13.6	13.6	22.3	18.9	26.7	22.3	13.1	11.2
sp|P11279|LAMP1_HUMAN	sp|P11279|LAMP1_HUMAN	4	4	4	sp|P11279|LAMP1_HUMAN Lysosome-associated membrane glycoprotein 1 OS=Homo sapiens OX=9606 GN=LAMP1 PE=1 SV=3	1	4	4	4	1	1	2	3	1	1	1	1	1	1	2	3	1	1	1	1	1	1	2	3	1	1	1	1	8.6	8.6	8.6	44.882	417	417	0	3.7616	1.9	1.9	3.8	6.7	1.9	1.9	1.9	1.9
sp|P11387|TOP1_HUMAN;sp|Q969P6|TOP1M_HUMAN	sp|P11387|TOP1_HUMAN	5;1	5;1	5;1	sp|P11387|TOP1_HUMAN DNA topoisomerase 1 OS=Homo sapiens OX=9606 GN=TOP1 PE=1 SV=2	2	5	5	5	1	0	0	0	1	0	3	1	1	0	0	0	1	0	3	1	1	0	0	0	1	0	3	1	9.5	9.5	9.5	90.725	765	765;601	0	6.4568	2.1	0	0	0	2.1	0	5.4	1.6
sp|P11413|G6PD_HUMAN	sp|P11413|G6PD_HUMAN	18	18	18	sp|P11413|G6PD_HUMAN Glucose-6-phosphate 1-dehydrogenase OS=Homo sapiens OX=9606 GN=G6PD PE=1 SV=4	1	18	18	18	6	3	4	5	9	10	6	9	6	3	4	5	9	10	6	9	6	3	4	5	9	10	6	9	39.2	39.2	39.2	59.256	515	515	0	32.462	11.1	6.2	7.2	8.5	18.1	22.7	12.8	19.2
sp|P11532|DMD_HUMAN;sp|Q13474|DRP2_HUMAN;sp|P46939|UTRO_HUMAN	sp|P11532|DMD_HUMAN;sp|Q13474|DRP2_HUMAN;sp|P46939|UTRO_HUMAN	2;1;1	2;1;1	2;1;1	sp|P11532|DMD_HUMAN Dystrophin OS=Homo sapiens OX=9606 GN=DMD PE=1 SV=3;sp|Q13474|DRP2_HUMAN Dystrophin-related protein 2 OS=Homo sapiens OX=9606 GN=DRP2 PE=2 SV=2;sp|P46939|UTRO_HUMAN Utrophin OS=Homo sapiens OX=9606 GN=UTRN PE=1 SV=2	3	2	2	2	0	0	1	0	0	0	0	1	0	0	1	0	0	0	0	1	0	0	1	0	0	0	0	1	0.7	0.7	0.7	426.74	3685	3685;957;3433	0	2.7017	0	0	0.2	0	0	0	0	0.4
sp|P11586|C1TC_HUMAN	sp|P11586|C1TC_HUMAN	13	13	13	sp|P11586|C1TC_HUMAN C-1-tetrahydrofolate synthase, cytoplasmic OS=Homo sapiens OX=9606 GN=MTHFD1 PE=1 SV=3	1	13	13	13	5	2	3	4	9	6	5	7	5	2	3	4	9	6	5	7	5	2	3	4	9	6	5	7	15.6	15.6	15.6	101.56	935	935	0	21.978	5.8	2.2	3.4	4.6	10.8	6.7	6.2	9.4
sp|P11717|MPRI_HUMAN	sp|P11717|MPRI_HUMAN	36	36	36	sp|P11717|MPRI_HUMAN Cation-independent mannose-6-phosphate receptor OS=Homo sapiens OX=9606 GN=IGF2R PE=1 SV=3	1	36	36	36	17	16	22	20	5	5	23	22	17	16	22	20	5	5	23	22	17	16	22	20	5	5	23	22	18.7	18.7	18.7	274.37	2491	2491	0	99.345	9	7.7	10.7	9.8	2.1	2.4	11.2	11.7
sp|P11766|ADHX_HUMAN	sp|P11766|ADHX_HUMAN	6	6	6	sp|P11766|ADHX_HUMAN Alcohol dehydrogenase class-3 OS=Homo sapiens OX=9606 GN=ADH5 PE=1 SV=4	1	6	6	6	2	2	3	1	3	4	3	3	2	2	3	1	3	4	3	3	2	2	3	1	3	4	3	3	20.6	20.6	20.6	39.724	374	374	0	16.32	6.7	6.7	8.8	4.5	9.4	18.4	12.6	12.6
sp|P11940|PABP1_HUMAN;sp|Q9H361|PABP3_HUMAN;sp|Q4VXU2|PAP1L_HUMAN;sp|Q5JQF8|PAP1M_HUMAN;sp|Q96DU9|PABP5_HUMAN	sp|P11940|PABP1_HUMAN;sp|Q9H361|PABP3_HUMAN	12;8;3;1;1	12;8;3;1;1	10;7;2;1;1	sp|P11940|PABP1_HUMAN Polyadenylate-binding protein 1 OS=Homo sapiens OX=9606 GN=PABPC1 PE=1 SV=2;sp|Q9H361|PABP3_HUMAN Polyadenylate-binding protein 3 OS=Homo sapiens OX=9606 GN=PABPC3 PE=1 SV=2	5	12	12	10	5	4	4	2	3	2	7	6	5	4	4	2	3	2	7	6	5	4	4	2	3	2	5	5	23.6	23.6	18.6	70.67	636	636;631;614;200;382	0	17.527	8.2	6.6	7.7	3.6	6.8	3.6	14.9	11.6
sp|P12004|PCNA_HUMAN	sp|P12004|PCNA_HUMAN	1	1	1	sp|P12004|PCNA_HUMAN Proliferating cell nuclear antigen OS=Homo sapiens OX=9606 GN=PCNA PE=1 SV=1	1	1	1	1	0	0	0	0	0	0	1	1	0	0	0	0	0	0	1	1	0	0	0	0	0	0	1	1	7.3	7.3	7.3	28.768	261	261	0	2.5064	0	0	0	0	0	0	7.3	7.3
sp|P12081|SYHC_HUMAN	sp|P12081|SYHC_HUMAN	2	2	2	sp|P12081|SYHC_HUMAN Histidine--tRNA ligase, cytoplasmic OS=Homo sapiens OX=9606 GN=HARS PE=1 SV=2	1	2	2	2	1	1	0	1	1	1	1	2	1	1	0	1	1	1	1	2	1	1	0	1	1	1	1	2	5.3	5.3	5.3	57.41	509	509	0	4.0565	2.6	2.6	0	2.6	2.6	2.6	2.6	5.3
sp|P12109|CO6A1_HUMAN	sp|P12109|CO6A1_HUMAN	22	22	22	sp|P12109|CO6A1_HUMAN Collagen alpha-1(VI) chain OS=Homo sapiens OX=9606 GN=COL6A1 PE=1 SV=3	1	22	22	22	15	14	15	13	15	16	10	12	15	14	15	13	15	16	10	12	15	14	15	13	15	16	10	12	29	29	29	108.53	1028	1028	0	147.85	21.7	17.8	19.4	17.8	19.6	21.2	11.2	17
sp|P12110|CO6A2_HUMAN	sp|P12110|CO6A2_HUMAN	19	19	19	sp|P12110|CO6A2_HUMAN Collagen alpha-2(VI) chain OS=Homo sapiens OX=9606 GN=COL6A2 PE=1 SV=4	1	19	19	19	14	14	13	8	13	15	9	7	14	14	13	8	13	15	9	7	14	14	13	8	13	15	9	7	23.3	23.3	23.3	108.58	1019	1019	0	81.03	16.3	18	15.1	11.1	15.4	20.1	10	7.8
sp|P12111|CO6A3_HUMAN	sp|P12111|CO6A3_HUMAN	85	85	85	sp|P12111|CO6A3_HUMAN Collagen alpha-3(VI) chain OS=Homo sapiens OX=9606 GN=COL6A3 PE=1 SV=5	1	85	85	85	48	42	43	39	65	61	29	30	48	42	43	39	65	61	29	30	48	42	43	39	65	61	29	30	32.7	32.7	32.7	343.67	3177	3177	0	308.65	19	17.9	17.3	16.1	26.1	23.5	11.6	11.9
sp|P12236|ADT3_HUMAN;sp|P12235|ADT1_HUMAN	sp|P12236|ADT3_HUMAN;sp|P12235|ADT1_HUMAN	4;3	1;1	1;1	sp|P12236|ADT3_HUMAN ADP/ATP translocase 3 OS=Homo sapiens OX=9606 GN=SLC25A6 PE=1 SV=4;sp|P12235|ADT1_HUMAN ADP/ATP translocase 1 OS=Homo sapiens OX=9606 GN=SLC25A4 PE=1 SV=4	2	4	1	1	4	3	3	1	4	4	4	4	1	0	0	0	1	1	1	1	1	0	0	0	1	1	1	1	14.4	4.7	4.7	32.866	298	298;298	0	3.2678	14.4	9.7	9.7	3	14.4	14.4	14.4	14.4
sp|P12268|IMDH2_HUMAN;sp|P20839|IMDH1_HUMAN	sp|P12268|IMDH2_HUMAN	6;1	6;1	6;1	sp|P12268|IMDH2_HUMAN Inosine-5-monophosphate dehydrogenase 2 OS=Homo sapiens OX=9606 GN=IMPDH2 PE=1 SV=2	2	6	6	6	0	0	1	0	2	4	5	2	0	0	1	0	2	4	5	2	0	0	1	0	2	4	5	2	14	14	14	55.804	514	514;514	0	8.9355	0	0	2.3	0	3.9	9.7	10.3	3.1
sp|P12273|PIP_HUMAN	sp|P12273|PIP_HUMAN	1	1	1	sp|P12273|PIP_HUMAN Prolactin-inducible protein OS=Homo sapiens OX=9606 GN=PIP PE=1 SV=1	1	1	1	1	0	0	1	1	0	0	1	1	0	0	1	1	0	0	1	1	0	0	1	1	0	0	1	1	8.2	8.2	8.2	16.572	146	146	0.0075802	1.2592	0	0	8.2	8.2	0	0	8.2	8.2
sp|P12277|KCRB_HUMAN	sp|P12277|KCRB_HUMAN	6	6	6	sp|P12277|KCRB_HUMAN Creatine kinase B-type OS=Homo sapiens OX=9606 GN=CKB PE=1 SV=1	1	6	6	6	2	3	3	2	2	3	3	4	2	3	3	2	2	3	3	4	2	3	3	2	2	3	3	4	17.6	17.6	17.6	42.644	381	381	0	15.998	7.1	9.7	9.2	7.1	7.1	9.7	11	12.9
sp|P12814|ACTN1_HUMAN;sp|P35609|ACTN2_HUMAN	sp|P12814|ACTN1_HUMAN	43;13	29;4	27;2	sp|P12814|ACTN1_HUMAN Alpha-actinin-1 OS=Homo sapiens OX=9606 GN=ACTN1 PE=1 SV=2	2	43	29	27	21	24	20	22	33	34	36	28	13	15	12	14	22	22	24	17	13	14	12	14	21	21	24	16	59.6	43	42.2	103.06	892	892;894	0	154.23	31.5	35.8	29.1	33.9	48.5	49.7	53.6	40.1
sp|P12931|SRC_HUMAN	sp|P12931|SRC_HUMAN	5	1	1	sp|P12931|SRC_HUMAN Proto-oncogene tyrosine-protein kinase Src OS=Homo sapiens OX=9606 GN=SRC PE=1 SV=3	1	5	1	1	1	1	2	1	4	4	2	3	0	0	0	0	1	1	0	1	0	0	0	0	1	1	0	1	10.3	3.2	3.2	59.834	536	536	0.0032175	1.7429	1.3	1.5	3.2	1.9	8.8	7.8	3.4	7.5
sp|P12955|PEPD_HUMAN	sp|P12955|PEPD_HUMAN	1	1	1	sp|P12955|PEPD_HUMAN Xaa-Pro dipeptidase OS=Homo sapiens OX=9606 GN=PEPD PE=1 SV=3	1	1	1	1	1	0	1	0	1	0	1	0	1	0	1	0	1	0	1	0	1	0	1	0	1	0	1	0	2	2	2	54.548	493	493	0.0074971	1.1942	2	0	2	0	2	0	2	0
sp|P12956|XRCC6_HUMAN	sp|P12956|XRCC6_HUMAN	4	4	4	sp|P12956|XRCC6_HUMAN X-ray repair cross-complementing protein 6 OS=Homo sapiens OX=9606 GN=XRCC6 PE=1 SV=2	1	4	4	4	0	0	0	0	0	0	2	2	0	0	0	0	0	0	2	2	0	0	0	0	0	0	2	2	7.6	7.6	7.6	69.842	609	609	0.0013514	2.0976	0	0	0	0	0	0	3.3	4.3
sp|P13010|XRCC5_HUMAN	sp|P13010|XRCC5_HUMAN	2	2	2	sp|P13010|XRCC5_HUMAN X-ray repair cross-complementing protein 5 OS=Homo sapiens OX=9606 GN=XRCC5 PE=1 SV=3	1	2	2	2	0	0	0	0	0	0	1	2	0	0	0	0	0	0	1	2	0	0	0	0	0	0	1	2	2.7	2.7	2.7	82.704	732	732	0	2.6408	0	0	0	0	0	0	1.1	2.7
sp|P13073|COX41_HUMAN	sp|P13073|COX41_HUMAN	2	2	2	sp|P13073|COX41_HUMAN Cytochrome c oxidase subunit 4 isoform 1, mitochondrial OS=Homo sapiens OX=9606 GN=COX4I1 PE=1 SV=1	1	2	2	2	1	1	1	1	1	1	2	2	1	1	1	1	1	1	2	2	1	1	1	1	1	1	2	2	12.4	12.4	12.4	19.576	169	169	0	2.9352	6.5	6.5	6.5	6.5	6.5	6.5	12.4	12.4
sp|P13224|GP1BB_HUMAN	sp|P13224|GP1BB_HUMAN	2	2	2	sp|P13224|GP1BB_HUMAN Platelet glycoprotein Ib beta chain OS=Homo sapiens OX=9606 GN=GP1BB PE=1 SV=1	1	2	2	2	2	2	1	1	1	2	2	2	2	2	1	1	1	2	2	2	2	2	1	1	1	2	2	2	9.7	9.7	9.7	21.717	206	206	0	3.487	9.7	9.7	4.4	4.4	4.4	9.7	9.7	9.7
sp|P13473|LAMP2_HUMAN	sp|P13473|LAMP2_HUMAN	5	5	5	sp|P13473|LAMP2_HUMAN Lysosome-associated membrane glycoprotein 2 OS=Homo sapiens OX=9606 GN=LAMP2 PE=1 SV=2	1	5	5	5	3	4	3	2	3	3	4	3	3	4	3	2	3	3	4	3	3	4	3	2	3	3	4	3	11	11	11	44.96	410	410	0	4.2427	6.3	9.3	6.3	4.9	7.1	6.3	8	6.3
sp|P13489|RINI_HUMAN	sp|P13489|RINI_HUMAN	11	11	11	sp|P13489|RINI_HUMAN Ribonuclease inhibitor OS=Homo sapiens OX=9606 GN=RNH1 PE=1 SV=2	1	11	11	11	2	2	3	1	3	3	8	7	2	2	3	1	3	3	8	7	2	2	3	1	3	3	8	7	33.8	33.8	33.8	49.973	461	461	0	52.65	4.8	4.8	7.8	2.2	9.3	6.9	24.3	20.4
sp|P13497|BMP1_HUMAN;sp|Q9Y6L7|TLL2_HUMAN;sp|O43897|TLL1_HUMAN	sp|P13497|BMP1_HUMAN;sp|Q9Y6L7|TLL2_HUMAN	3;2;1	3;2;1	3;2;1	sp|P13497|BMP1_HUMAN Bone morphogenetic protein 1 OS=Homo sapiens OX=9606 GN=BMP1 PE=1 SV=2;sp|Q9Y6L7|TLL2_HUMAN Tolloid-like protein 2 OS=Homo sapiens OX=9606 GN=TLL2 PE=1 SV=1	3	3	3	3	2	0	1	0	2	1	0	0	2	0	1	0	2	1	0	0	2	0	1	0	2	1	0	0	3.4	3.4	3.4	111.25	986	986;1015;1013	0	3.1465	2.5	0	1.3	0	2.2	1.3	0	0
sp|P13591|NCAM1_HUMAN	sp|P13591|NCAM1_HUMAN	6	6	6	sp|P13591|NCAM1_HUMAN Neural cell adhesion molecule 1 OS=Homo sapiens OX=9606 GN=NCAM1 PE=1 SV=3	1	6	6	6	2	2	2	1	5	4	1	2	2	2	2	1	5	4	1	2	2	2	2	1	5	4	1	2	10	10	10	94.573	858	858	0	11.647	5.7	5.7	2.9	1.4	10	7.2	1.5	5.8
sp|P13611|CSPG2_HUMAN	sp|P13611|CSPG2_HUMAN	7	7	7	sp|P13611|CSPG2_HUMAN Versican core protein OS=Homo sapiens OX=9606 GN=VCAN PE=1 SV=3	1	7	7	7	1	0	3	4	5	5	2	2	1	0	3	4	5	5	2	2	1	0	3	4	5	5	2	2	2.4	2.4	2.4	372.82	3396	3396	0	10.726	0.3	0	1.1	1.4	1.9	1.8	0.8	0.8
sp|P13612|ITA4_HUMAN	sp|P13612|ITA4_HUMAN	22	22	22	sp|P13612|ITA4_HUMAN Integrin alpha-4 OS=Homo sapiens OX=9606 GN=ITGA4 PE=1 SV=3	1	22	22	22	9	11	12	10	10	14	9	14	9	11	12	10	10	14	9	14	9	11	12	10	10	14	9	14	27.9	27.9	27.9	114.9	1032	1032	0	73.389	13.4	18.2	19.2	16.3	15.8	21.2	13.3	18.5
sp|P13639|EF2_HUMAN	sp|P13639|EF2_HUMAN	29	29	28	sp|P13639|EF2_HUMAN Elongation factor 2 OS=Homo sapiens OX=9606 GN=EEF2 PE=1 SV=4	1	29	29	28	20	22	20	19	21	23	21	25	20	22	20	19	21	23	21	25	20	21	20	18	21	22	20	24	37.5	37.5	36.4	95.337	858	858	0	92.71	26.8	29	27.7	25.4	26.8	29	28.9	31.2
sp|P13667|PDIA4_HUMAN	sp|P13667|PDIA4_HUMAN	21	21	21	sp|P13667|PDIA4_HUMAN Protein disulfide-isomerase A4 OS=Homo sapiens OX=9606 GN=PDIA4 PE=1 SV=2	1	21	21	21	1	0	1	2	13	18	13	15	1	0	1	2	13	18	13	15	1	0	1	2	13	18	13	15	38	38	38	72.932	645	645	0	68.155	1.9	0	1.7	3.9	25.1	34.6	26.8	27.3
sp|P13674|P4HA1_HUMAN	sp|P13674|P4HA1_HUMAN	10	10	10	sp|P13674|P4HA1_HUMAN Prolyl 4-hydroxylase subunit alpha-1 OS=Homo sapiens OX=9606 GN=P4HA1 PE=1 SV=2	1	10	10	10	1	1	2	1	5	7	8	6	1	1	2	1	5	7	8	6	1	1	2	1	5	7	8	6	19.7	19.7	19.7	61.049	534	534	0	15.659	2.1	1.5	4.7	2.1	11.4	16.1	17	10.7
sp|P13693|TCTP_HUMAN;sp|Q56UQ5|TPT1L_HUMAN	sp|P13693|TCTP_HUMAN;sp|Q56UQ5|TPT1L_HUMAN	4;2	4;2	4;2	sp|P13693|TCTP_HUMAN Translationally-controlled tumor protein OS=Homo sapiens OX=9606 GN=TPT1 PE=1 SV=1;sp|Q56UQ5|TPT1L_HUMAN TPT1-like protein OS=Homo sapiens OX=9606 PE=2 SV=2	2	4	4	4	4	4	4	4	3	4	4	4	4	4	4	4	3	4	4	4	4	4	4	4	3	4	4	4	27.3	27.3	27.3	19.595	172	172;140	0	10.25	27.3	27.3	27.3	27.3	19.8	27.3	27.3	27.3
sp|P13726|TF_HUMAN	sp|P13726|TF_HUMAN	9	9	9	sp|P13726|TF_HUMAN Tissue factor OS=Homo sapiens OX=9606 GN=F3 PE=1 SV=1	1	9	9	9	9	9	7	6	4	5	5	3	9	9	7	6	4	5	5	3	9	9	7	6	4	5	5	3	29.5	29.5	29.5	33.067	295	295	0	43.825	29.5	29.5	24.4	21.7	17.6	24.1	20.3	17.3
sp|P13747|HLAE_HUMAN	sp|P13747|HLAE_HUMAN	4	3	3	sp|P13747|HLAE_HUMAN HLA class I histocompatibility antigen, alpha chain E OS=Homo sapiens OX=9606 GN=HLA-E PE=1 SV=4	1	4	3	3	1	0	0	1	3	3	0	1	0	0	0	0	3	3	0	0	0	0	0	0	3	3	0	0	8.1	4.2	4.2	40.057	358	358	0	2.2969	3.9	0	0	3.9	4.2	4.2	0	3.9
sp|P13796|PLSL_HUMAN	sp|P13796|PLSL_HUMAN	14	9	9	sp|P13796|PLSL_HUMAN Plastin-2 OS=Homo sapiens OX=9606 GN=LCP1 PE=1 SV=6	1	14	9	9	2	2	2	3	6	8	9	8	1	0	0	1	3	4	4	5	1	0	0	1	3	4	4	5	26	19	19	70.288	627	627	0	14.838	3	3.5	3.5	5.1	11	12.8	14.8	14.4
sp|P13797|PLST_HUMAN;sp|Q14651|PLSI_HUMAN	sp|P13797|PLST_HUMAN	16;3	16;3	11;2	sp|P13797|PLST_HUMAN Plastin-3 OS=Homo sapiens OX=9606 GN=PLS3 PE=1 SV=4	2	16	16	11	5	6	6	7	12	13	12	11	5	6	6	7	12	13	12	11	4	4	4	5	9	9	7	8	31.7	31.7	24.8	70.81	630	630;629	0	72.408	12.2	13.3	12.1	15.4	24.6	26.8	23	21.7
sp|P13804|ETFA_HUMAN	sp|P13804|ETFA_HUMAN	4	4	4	sp|P13804|ETFA_HUMAN Electron transfer flavoprotein subunit alpha, mitochondrial OS=Homo sapiens OX=9606 GN=ETFA PE=1 SV=1	1	4	4	4	0	0	0	0	2	3	1	3	0	0	0	0	2	3	1	3	0	0	0	0	2	3	1	3	20.1	20.1	20.1	35.079	333	333	0	6.9163	0	0	0	0	9	14.4	5.1	14.7
sp|P54840|GYS2_HUMAN;sp|P13807|GYS1_HUMAN	sp|P54840|GYS2_HUMAN;sp|P13807|GYS1_HUMAN	1;1	1;1	1;1	sp|P54840|GYS2_HUMAN Glycogen [starch] synthase, liver OS=Homo sapiens OX=9606 GN=GYS2 PE=1 SV=2;sp|P13807|GYS1_HUMAN Glycogen [starch] synthase, muscle OS=Homo sapiens OX=9606 GN=GYS1 PE=1 SV=2	2	1	1	1	0	0	0	0	1	0	1	1	0	0	0	0	1	0	1	1	0	0	0	0	1	0	1	1	1.4	1.4	1.4	80.988	703	703;737	0.0054912	1.4715	0	0	0	0	1.4	0	1.4	1.4
sp|P13861|KAP2_HUMAN;sp|P31323|KAP3_HUMAN	sp|P13861|KAP2_HUMAN	3;1	3;1	3;1	sp|P13861|KAP2_HUMAN cAMP-dependent protein kinase type II-alpha regulatory subunit OS=Homo sapiens OX=9606 GN=PRKAR2A PE=1 SV=2	2	3	3	3	1	0	0	1	2	2	1	0	1	0	0	1	2	2	1	0	1	0	0	1	2	2	1	0	10.6	10.6	10.6	45.518	404	404;418	0	4.4981	4.2	0	0	4.2	6.4	7.9	3.7	0
sp|P13929|ENOB_HUMAN	sp|P13929|ENOB_HUMAN	4	2	2	sp|P13929|ENOB_HUMAN Beta-enolase OS=Homo sapiens OX=9606 GN=ENO3 PE=1 SV=5	1	4	2	2	3	4	4	4	3	3	3	3	1	2	2	2	1	1	1	1	1	2	2	2	1	1	1	1	14.1	6.5	6.5	46.986	434	434	0	6.3609	10.8	14.1	14.1	14.1	10.8	10.8	10.8	10.8
sp|P13987|CD59_HUMAN	sp|P13987|CD59_HUMAN	5	5	5	sp|P13987|CD59_HUMAN CD59 glycoprotein OS=Homo sapiens OX=9606 GN=CD59 PE=1 SV=1	1	5	5	5	4	4	4	4	4	4	3	4	4	4	4	4	4	4	3	4	4	4	4	4	4	4	3	4	25.8	25.8	25.8	14.177	128	128	0	9.978	25	19.5	25	25	25	25	18.8	25
sp|P14174|MIF_HUMAN	sp|P14174|MIF_HUMAN	2	2	2	sp|P14174|MIF_HUMAN Macrophage migration inhibitory factor OS=Homo sapiens OX=9606 GN=MIF PE=1 SV=4	1	2	2	2	1	2	1	1	2	1	2	1	1	2	1	1	2	1	2	1	1	2	1	1	2	1	2	1	17.4	17.4	17.4	12.476	115	115	0	5.0621	7.8	17.4	7.8	9.6	17.4	7.8	17.4	7.8
sp|P14209|CD99_HUMAN	sp|P14209|CD99_HUMAN	1	1	1	sp|P14209|CD99_HUMAN CD99 antigen OS=Homo sapiens OX=9606 GN=CD99 PE=1 SV=1	1	1	1	1	1	1	1	1	1	1	1	1	1	1	1	1	1	1	1	1	1	1	1	1	1	1	1	1	7.6	7.6	7.6	18.848	185	185	0	5.726	7.6	7.6	7.6	7.6	7.6	7.6	7.6	7.6
sp|P14314|GLU2B_HUMAN	sp|P14314|GLU2B_HUMAN	6	6	6	sp|P14314|GLU2B_HUMAN Glucosidase 2 subunit beta OS=Homo sapiens OX=9606 GN=PRKCSH PE=1 SV=2	1	6	6	6	2	1	2	1	4	5	4	3	2	1	2	1	4	5	4	3	2	1	2	1	4	5	4	3	14.2	14.2	14.2	59.425	528	528	0	12.628	4.7	2.5	4.4	2.5	8.7	12.7	8.1	8.7
sp|P14324|FPPS_HUMAN	sp|P14324|FPPS_HUMAN	1	1	1	sp|P14324|FPPS_HUMAN Farnesyl pyrophosphate synthase OS=Homo sapiens OX=9606 GN=FDPS PE=1 SV=4	1	1	1	1	1	0	0	0	0	0	1	1	1	0	0	0	0	0	1	1	1	0	0	0	0	0	1	1	4.3	4.3	4.3	48.275	419	419	0	3.7983	4.3	0	0	0	0	0	4.3	4.3
sp|P14384|CBPM_HUMAN	sp|P14384|CBPM_HUMAN	4	4	4	sp|P14384|CBPM_HUMAN Carboxypeptidase M OS=Homo sapiens OX=9606 GN=CPM PE=1 SV=2	1	4	4	4	2	2	3	1	1	3	0	1	2	2	3	1	1	3	0	1	2	2	3	1	1	3	0	1	10.8	10.8	10.8	50.513	443	443	0	2.7238	6.5	5.2	7.2	2	2.3	7.2	0	3.6
sp|P14543|NID1_HUMAN	sp|P14543|NID1_HUMAN	6	6	6	sp|P14543|NID1_HUMAN Nidogen-1 OS=Homo sapiens OX=9606 GN=NID1 PE=1 SV=3	1	6	6	6	4	3	5	4	2	1	2	3	4	3	5	4	2	1	2	3	4	3	5	4	2	1	2	3	7.1	7.1	7.1	136.38	1247	1247	0	11.254	5.1	4.1	6.2	4.8	3.3	1	1.8	4.2
sp|P14550|AK1A1_HUMAN	sp|P14550|AK1A1_HUMAN	10	10	10	sp|P14550|AK1A1_HUMAN Aldo-keto reductase family 1 member A1 OS=Homo sapiens OX=9606 GN=AKR1A1 PE=1 SV=3	1	10	10	10	7	7	6	7	9	9	7	7	7	7	6	7	9	9	7	7	7	7	6	7	9	9	7	7	31.7	31.7	31.7	36.573	325	325	0	34.534	23.7	20.3	16.3	17.5	31.4	27.7	20	21.5
sp|P14618|KPYM_HUMAN;sp|P30613|KPYR_HUMAN	sp|P14618|KPYM_HUMAN	33;1	33;1	33;1	sp|P14618|KPYM_HUMAN Pyruvate kinase PKM OS=Homo sapiens OX=9606 GN=PKM PE=1 SV=4	2	33	33	33	24	25	25	24	29	29	25	27	24	25	25	24	29	29	25	27	24	25	25	24	29	29	25	27	71.4	71.4	71.4	57.936	531	531;574	0	243.92	65.7	61.2	64	60.6	69.9	69.7	62.5	62.5
sp|P14625|ENPL_HUMAN;sp|Q58FF3|ENPLL_HUMAN	sp|P14625|ENPL_HUMAN	28;3	27;3	27;3	sp|P14625|ENPL_HUMAN Endoplasmin OS=Homo sapiens OX=9606 GN=HSP90B1 PE=1 SV=1	2	28	27	27	14	15	13	9	20	20	19	18	13	15	13	9	19	19	18	17	13	15	13	9	19	19	18	17	38.5	37	37	92.468	803	803;399	0	130.33	20.5	24.3	18.7	12.2	31.8	29.9	27.6	26.2
sp|P14854|CX6B1_HUMAN	sp|P14854|CX6B1_HUMAN	1	1	1	sp|P14854|CX6B1_HUMAN Cytochrome c oxidase subunit 6B1 OS=Homo sapiens OX=9606 GN=COX6B1 PE=1 SV=2	1	1	1	1	0	0	0	0	0	0	1	0	0	0	0	0	0	0	1	0	0	0	0	0	0	0	1	0	12.8	12.8	12.8	10.192	86	86	0	2.4076	0	0	0	0	0	0	12.8	0
sp|P14866|HNRPL_HUMAN	sp|P14866|HNRPL_HUMAN	2	2	2	sp|P14866|HNRPL_HUMAN Heterogeneous nuclear ribonucleoprotein L OS=Homo sapiens OX=9606 GN=HNRNPL PE=1 SV=2	1	2	2	2	1	1	0	0	1	0	1	1	1	1	0	0	1	0	1	1	1	1	0	0	1	0	1	1	3.4	3.4	3.4	64.132	589	589	0.006505	1.3146	1.7	1.7	0	0	1.7	0	1.7	1.7
sp|P14868|SYDC_HUMAN	sp|P14868|SYDC_HUMAN	10	10	10	sp|P14868|SYDC_HUMAN Aspartate--tRNA ligase, cytoplasmic OS=Homo sapiens OX=9606 GN=DARS PE=1 SV=2	1	10	10	10	5	5	2	3	4	5	9	8	5	5	2	3	4	5	9	8	5	5	2	3	4	5	9	8	26.3	26.3	26.3	57.136	501	501	0	25.338	12.6	10.8	4.2	6.2	8.6	10.8	22.4	21.4
sp|P14923|PLAK_HUMAN	sp|P14923|PLAK_HUMAN	15	11	11	sp|P14923|PLAK_HUMAN Junction plakoglobin OS=Homo sapiens OX=9606 GN=JUP PE=1 SV=3	1	15	11	11	8	7	9	9	11	11	12	10	6	5	7	6	8	8	9	7	6	5	7	6	8	8	9	7	28.2	21.7	21.7	81.744	745	745	0	49.669	15.2	12.5	16.5	16.4	20	22	21.2	18.1
sp|P15121|ALDR_HUMAN	sp|P15121|ALDR_HUMAN	2	2	1	sp|P15121|ALDR_HUMAN Aldo-keto reductase family 1 member B1 OS=Homo sapiens OX=9606 GN=AKR1B1 PE=1 SV=3	1	2	2	1	2	2	2	1	2	2	2	2	2	2	2	1	2	2	2	2	1	1	1	1	1	1	1	1	8.2	8.2	5.7	35.853	316	316	0	6.2478	8.2	8.2	8.2	5.7	8.2	8.2	8.2	8.2
sp|P15144|AMPN_HUMAN	sp|P15144|AMPN_HUMAN	33	33	33	sp|P15144|AMPN_HUMAN Aminopeptidase N OS=Homo sapiens OX=9606 GN=ANPEP PE=1 SV=4	1	33	33	33	26	24	22	22	29	28	21	23	26	24	22	22	29	28	21	23	26	24	22	22	29	28	21	23	32.8	32.8	32.8	109.54	967	967	0	99.943	27.4	26.5	25.4	25.4	29.2	28.3	23.9	26.3
sp|P15151|PVR_HUMAN	sp|P15151|PVR_HUMAN	4	4	4	sp|P15151|PVR_HUMAN Poliovirus receptor OS=Homo sapiens OX=9606 GN=PVR PE=1 SV=2	1	4	4	4	3	0	4	3	3	3	4	2	3	0	4	3	3	3	4	2	3	0	4	3	3	3	4	2	12.9	12.9	12.9	45.302	417	417	0	34.016	10.1	0	12.9	10.1	10.1	10.1	12.9	7
sp|P15153|RAC2_HUMAN;sp|P17081|RHOQ_HUMAN;sp|Q9H4E5|RHOJ_HUMAN	sp|P15153|RAC2_HUMAN	8;1;1	3;0;0	3;0;0	sp|P15153|RAC2_HUMAN Ras-related C3 botulinum toxin substrate 2 OS=Homo sapiens OX=9606 GN=RAC2 PE=1 SV=1	3	8	3	3	6	4	6	5	5	6	6	7	2	2	2	2	3	2	2	2	2	2	2	2	3	2	2	2	49.5	19.3	19.3	21.429	192	192;205;214	0	6.2221	35.9	24.5	39.6	30.2	30.2	39.1	35.9	44.8
sp|P15291|B4GT1_HUMAN	sp|P15291|B4GT1_HUMAN	1	1	1	sp|P15291|B4GT1_HUMAN Beta-1,4-galactosyltransferase 1 OS=Homo sapiens OX=9606 GN=B4GALT1 PE=1 SV=5	1	1	1	1	1	1	1	1	0	0	0	1	1	1	1	1	0	0	0	1	1	1	1	1	0	0	0	1	2	2	2	43.92	398	398	0.0076336	1.2738	2	2	2	2	0	0	0	2
sp|P15311|EZRI_HUMAN	sp|P15311|EZRI_HUMAN	24	12	12	sp|P15311|EZRI_HUMAN Ezrin OS=Homo sapiens OX=9606 GN=EZR PE=1 SV=4	1	24	12	12	12	15	14	14	20	19	16	15	7	8	7	7	9	9	6	7	7	8	7	7	9	9	6	7	35	22	22	69.412	586	586	0	30.764	21.3	22.4	22.4	22.5	29.7	24.7	23.7	23.4
sp|P15374|UCHL3_HUMAN	sp|P15374|UCHL3_HUMAN	2	2	2	sp|P15374|UCHL3_HUMAN Ubiquitin carboxyl-terminal hydrolase isozyme L3 OS=Homo sapiens OX=9606 GN=UCHL3 PE=1 SV=1	1	2	2	2	0	1	1	1	0	2	0	0	0	1	1	1	0	2	0	0	0	1	1	1	0	2	0	0	13	13	13	26.182	230	230	0	2.4193	0	8.7	8.7	8.7	0	13	0	0
sp|P15529|MCP_HUMAN	sp|P15529|MCP_HUMAN	3	3	3	sp|P15529|MCP_HUMAN Membrane cofactor protein OS=Homo sapiens OX=9606 GN=CD46 PE=1 SV=3	1	3	3	3	1	1	2	1	1	1	1	3	1	1	2	1	1	1	1	3	1	1	2	1	1	1	1	3	9.2	9.2	9.2	43.747	392	392	0	2.8089	2.6	2.6	6.4	2.6	2.6	2.6	2.6	9.2
sp|P15531|NDKA_HUMAN	sp|P15531|NDKA_HUMAN	6	6	4	sp|P15531|NDKA_HUMAN Nucleoside diphosphate kinase A OS=Homo sapiens OX=9606 GN=NME1 PE=1 SV=1	1	6	6	4	5	4	4	3	5	4	4	5	5	4	4	3	5	4	4	5	3	2	2	2	3	2	2	3	46.1	46.1	27	17.149	152	152	0	17.07	41.4	34.9	34.9	27	39.5	34.9	34.9	39.5
sp|P15559|NQO1_HUMAN	sp|P15559|NQO1_HUMAN	7	7	7	sp|P15559|NQO1_HUMAN NAD(P)H dehydrogenase [quinone] 1 OS=Homo sapiens OX=9606 GN=NQO1 PE=1 SV=1	1	7	7	7	2	1	0	1	6	6	3	4	2	1	0	1	6	6	3	4	2	1	0	1	6	6	3	4	25.2	25.2	25.2	30.867	274	274	0	10.666	7.7	4.7	0	2.9	21.2	21.2	10.6	17.2
sp|P15880|RS2_HUMAN	sp|P15880|RS2_HUMAN	9	9	9	sp|P15880|RS2_HUMAN 40S ribosomal protein S2 OS=Homo sapiens OX=9606 GN=RPS2 PE=1 SV=2	1	9	9	9	7	7	7	6	4	5	7	5	7	7	7	6	4	5	7	5	7	7	7	6	4	5	7	5	34.8	34.8	34.8	31.324	293	293	0	18.771	28.7	27	28.3	23.5	18.1	20.5	28	22.2
sp|P16035|TIMP2_HUMAN	sp|P16035|TIMP2_HUMAN	3	3	3	sp|P16035|TIMP2_HUMAN Metalloproteinase inhibitor 2 OS=Homo sapiens OX=9606 GN=TIMP2 PE=1 SV=2	1	3	3	3	0	0	1	2	1	0	0	0	0	0	1	2	1	0	0	0	0	0	1	2	1	0	0	0	21.4	21.4	21.4	24.399	220	220	0	3.3452	0	0	4.1	14.5	6.8	0	0	0
sp|P16070|CD44_HUMAN	sp|P16070|CD44_HUMAN	11	11	11	sp|P16070|CD44_HUMAN CD44 antigen OS=Homo sapiens OX=9606 GN=CD44 PE=1 SV=3	1	11	11	11	9	8	9	8	9	10	11	9	9	8	9	8	9	10	11	9	9	8	9	8	9	10	11	9	12.5	12.5	12.5	81.537	742	742	0	32.785	10.8	9.7	10.8	9.6	10.1	11.2	12.5	11.1
sp|P16152|CBR1_HUMAN	sp|P16152|CBR1_HUMAN	8	8	7	sp|P16152|CBR1_HUMAN Carbonyl reductase [NADPH] 1 OS=Homo sapiens OX=9606 GN=CBR1 PE=1 SV=3	1	8	8	7	2	2	1	2	3	2	4	4	2	2	1	2	3	2	4	4	1	1	1	2	2	2	3	3	43.3	43.3	37.5	30.375	277	277	0	22.861	8.7	9.7	4.3	10.5	14.1	8.3	18.1	24.9
sp|P16234|PGFRA_HUMAN	sp|P16234|PGFRA_HUMAN	7	7	7	sp|P16234|PGFRA_HUMAN Platelet-derived growth factor receptor alpha OS=Homo sapiens OX=9606 GN=PDGFRA PE=1 SV=1	1	7	7	7	2	1	3	2	3	2	5	6	2	1	3	2	3	2	5	6	2	1	3	2	3	2	5	6	7.7	7.7	7.7	122.67	1089	1089	0	13.593	1.7	1.1	2.4	2	2.7	1.6	5.5	5.5
sp|P16615|AT2A2_HUMAN;sp|O14983|AT2A1_HUMAN;sp|Q93084|AT2A3_HUMAN	sp|P16615|AT2A2_HUMAN	10;3;3	10;3;3	10;3;3	sp|P16615|AT2A2_HUMAN Sarcoplasmic/endoplasmic reticulum calcium ATPase 2 OS=Homo sapiens OX=9606 GN=ATP2A2 PE=1 SV=1	3	10	10	10	4	2	5	7	3	2	4	4	4	2	5	7	3	2	4	4	4	2	5	7	3	2	4	4	12.8	12.8	12.8	114.76	1042	1042;1001;1043	0	22.521	5.2	2.6	6	8.3	3.4	2.2	5.6	5.4
sp|P16930|FAAA_HUMAN	sp|P16930|FAAA_HUMAN	1	1	1	sp|P16930|FAAA_HUMAN Fumarylacetoacetase OS=Homo sapiens OX=9606 GN=FAH PE=1 SV=2	1	1	1	1	1	1	1	1	1	1	0	1	1	1	1	1	1	1	0	1	1	1	1	1	1	1	0	1	2.9	2.9	2.9	46.374	419	419	0	2.2546	2.9	2.9	2.9	2.9	2.9	2.9	0	2.9
sp|P16949|STMN1_HUMAN	sp|P16949|STMN1_HUMAN	3	3	2	sp|P16949|STMN1_HUMAN Stathmin OS=Homo sapiens OX=9606 GN=STMN1 PE=1 SV=3	1	3	3	2	1	1	0	1	1	1	2	1	1	1	0	1	1	1	2	1	1	1	0	0	1	0	2	1	20.1	20.1	14.1	17.302	149	149	0	5.062	8.7	8.7	0	6	8.7	6	14.1	8.7
sp|P17066|HSP76_HUMAN;sp|P48741|HSP77_HUMAN	sp|P17066|HSP76_HUMAN;sp|P48741|HSP77_HUMAN	9;6	1;1	1;1	sp|P17066|HSP76_HUMAN Heat shock 70 kDa protein 6 OS=Homo sapiens OX=9606 GN=HSPA6 PE=1 SV=2;sp|P48741|HSP77_HUMAN Putative heat shock 70 kDa protein 7 OS=Homo sapiens OX=9606 GN=HSPA7 PE=5 SV=2	2	9	1	1	8	8	7	5	8	9	7	6	1	1	1	0	1	1	1	1	1	1	1	0	1	1	1	1	13.8	1.7	1.7	71.027	643	643;367	0	2.5596	13.2	13.2	12	10.3	13.2	13.8	12	12
sp|P17301|ITA2_HUMAN	sp|P17301|ITA2_HUMAN	28	28	28	sp|P17301|ITA2_HUMAN Integrin alpha-2 OS=Homo sapiens OX=9606 GN=ITGA2 PE=1 SV=1	1	28	28	28	19	18	22	22	20	21	17	12	19	18	22	22	20	21	17	12	19	18	22	22	20	21	17	12	33.1	33.1	33.1	129.29	1181	1181	0	160.09	23.4	21.5	26.9	25.9	25.8	25.2	21.3	14.7
sp|P17302|CXA1_HUMAN	sp|P17302|CXA1_HUMAN	14	14	14	sp|P17302|CXA1_HUMAN Gap junction alpha-1 protein OS=Homo sapiens OX=9606 GN=GJA1 PE=1 SV=2	1	14	14	14	8	7	5	6	9	6	13	12	8	7	5	6	9	6	13	12	8	7	5	6	9	6	13	12	40.3	40.3	40.3	43.008	382	382	0	84.582	29.1	27	23.8	23.8	27.2	23.8	40.3	37.7
sp|P17405|ASM_HUMAN	sp|P17405|ASM_HUMAN	1	1	1	sp|P17405|ASM_HUMAN Sphingomyelin phosphodiesterase OS=Homo sapiens OX=9606 GN=SMPD1 PE=1 SV=5	1	1	1	1	0	0	0	0	0	0	0	1	0	0	0	0	0	0	0	1	0	0	0	0	0	0	0	1	1.7	1.7	1.7	69.935	631	631	0.0065632	1.3591	0	0	0	0	0	0	0	1.7
sp|Q04828|AK1C1_HUMAN;sp|P52895|AK1C2_HUMAN;sp|P42330|AK1C3_HUMAN;sp|P17516|AK1C4_HUMAN	sp|Q04828|AK1C1_HUMAN;sp|P52895|AK1C2_HUMAN;sp|P42330|AK1C3_HUMAN;sp|P17516|AK1C4_HUMAN	1;1;1;1	1;1;1;1	1;1;1;1	sp|Q04828|AK1C1_HUMAN Aldo-keto reductase family 1 member C1 OS=Homo sapiens OX=9606 GN=AKR1C1 PE=1 SV=1;sp|P52895|AK1C2_HUMAN Aldo-keto reductase family 1 member C2 OS=Homo sapiens OX=9606 GN=AKR1C2 PE=1 SV=3;sp|P42330|AK1C3_HUMAN Aldo-keto reductase fami	4	1	1	1	1	1	0	0	1	1	0	1	1	1	0	0	1	1	0	1	1	1	0	0	1	1	0	1	2.8	2.8	2.8	36.788	323	323;323;323;323	0.0031928	1.7061	2.8	2.8	0	0	2.8	2.8	0	2.8
sp|P22694|KAPCB_HUMAN;sp|P17612|KAPCA_HUMAN	sp|P22694|KAPCB_HUMAN;sp|P17612|KAPCA_HUMAN	3;3	3;3	2;2	sp|P22694|KAPCB_HUMAN cAMP-dependent protein kinase catalytic subunit beta OS=Homo sapiens OX=9606 GN=PRKACB PE=1 SV=2;sp|P17612|KAPCA_HUMAN cAMP-dependent protein kinase catalytic subunit alpha OS=Homo sapiens OX=9606 GN=PRKACA PE=1 SV=2	2	3	3	2	1	2	1	2	1	2	2	3	1	2	1	2	1	2	2	3	1	2	1	1	1	2	2	2	8	8	5.4	40.622	351	351;351	0.0032134	1.7336	2.8	5.4	2.8	5.4	2.8	5.4	5.4	8
sp|P17655|CAN2_HUMAN	sp|P17655|CAN2_HUMAN	11	11	11	sp|P17655|CAN2_HUMAN Calpain-2 catalytic subunit OS=Homo sapiens OX=9606 GN=CAPN2 PE=1 SV=6	1	11	11	11	6	5	5	5	7	6	6	7	6	5	5	5	7	6	6	7	6	5	5	5	7	6	6	7	20.4	20.4	20.4	79.994	700	700	0	38.228	11.3	7.6	9.6	9.3	15.3	12	11.9	11.9
sp|P17693|HLAG_HUMAN	sp|P17693|HLAG_HUMAN	2	2	2	sp|P17693|HLAG_HUMAN HLA class I histocompatibility antigen, alpha chain G OS=Homo sapiens OX=9606 GN=HLA-G PE=1 SV=1	1	2	2	2	1	1	2	1	1	1	2	1	1	1	2	1	1	1	2	1	1	1	2	1	1	1	2	1	6.8	6.8	6.8	38.224	338	338	0	4.395	3	3	6.8	3	3	3	6.8	3
sp|P17812|PYRG1_HUMAN;sp|Q9NRF8|PYRG2_HUMAN	sp|P17812|PYRG1_HUMAN	3;1	3;1	3;1	sp|P17812|PYRG1_HUMAN CTP synthase 1 OS=Homo sapiens OX=9606 GN=CTPS1 PE=1 SV=2	2	3	3	3	0	1	2	1	1	1	2	1	0	1	2	1	1	1	2	1	0	1	2	1	1	1	2	1	7.1	7.1	7.1	66.69	591	591;586	0	3.3219	0	2	5.1	2	2	2	4.1	2
sp|P17813|EGLN_HUMAN	sp|P17813|EGLN_HUMAN	13	13	13	sp|P17813|EGLN_HUMAN Endoglin OS=Homo sapiens OX=9606 GN=ENG PE=1 SV=2	1	13	13	13	8	9	10	9	12	9	11	10	8	9	10	9	12	9	11	10	8	9	10	9	12	9	11	10	30.9	30.9	30.9	70.577	658	658	0	81.652	20.8	22.5	24.6	22.9	28.1	22.6	27.4	25.5
sp|P17858|PFKAL_HUMAN;sp|P08237|PFKAM_HUMAN	sp|P17858|PFKAL_HUMAN	7;2	5;1	5;1	sp|P17858|PFKAL_HUMAN ATP-dependent 6-phosphofructokinase, liver type OS=Homo sapiens OX=9606 GN=PFKL PE=1 SV=6	2	7	5	5	5	3	3	2	4	3	4	6	3	2	2	1	3	3	3	4	3	2	2	1	3	3	3	4	12.3	8.7	8.7	85.018	780	780;780	0	16.326	8.8	5.8	5.8	3.6	8.1	5.6	7.7	10
sp|P17931|LEG3_HUMAN	sp|P17931|LEG3_HUMAN	5	5	5	sp|P17931|LEG3_HUMAN Galectin-3 OS=Homo sapiens OX=9606 GN=LGALS3 PE=1 SV=5	1	5	5	5	4	3	3	3	5	5	5	4	4	3	3	3	5	5	5	4	4	3	3	3	5	5	5	4	23.2	23.2	23.2	26.152	250	250	0	13.616	20.4	16	16	16	23.2	23.2	23.2	18.8
sp|P17980|PRS6A_HUMAN	sp|P17980|PRS6A_HUMAN	10	10	10	sp|P17980|PRS6A_HUMAN 26S proteasome regulatory subunit 6A OS=Homo sapiens OX=9606 GN=PSMC3 PE=1 SV=3	1	10	10	10	4	3	4	3	3	5	4	5	4	3	4	3	3	5	4	5	4	3	4	3	3	5	4	5	29.8	29.8	29.8	49.203	439	439	0	22.725	12.3	8.4	10	7.5	8.2	15.7	11.8	14.6
sp|P17987|TCPA_HUMAN	sp|P17987|TCPA_HUMAN	15	15	15	sp|P17987|TCPA_HUMAN T-complex protein 1 subunit alpha OS=Homo sapiens OX=9606 GN=TCP1 PE=1 SV=1	1	15	15	15	8	7	5	6	7	9	12	10	8	7	5	6	7	9	12	10	8	7	5	6	7	9	12	10	32	32	32	60.343	556	556	0	41.026	19.1	16.9	12.6	12.9	17.1	20.9	26.6	22.7
sp|P18065|IBP2_HUMAN	sp|P18065|IBP2_HUMAN	1	1	1	sp|P18065|IBP2_HUMAN Insulin-like growth factor-binding protein 2 OS=Homo sapiens OX=9606 GN=IGFBP2 PE=1 SV=2	1	1	1	1	0	1	1	0	0	0	0	0	0	1	1	0	0	0	0	0	0	1	1	0	0	0	0	0	4	4	4	34.814	325	325	0.0031646	1.6648	0	4	4	0	0	0	0	0
sp|P18077|RL35A_HUMAN	sp|P18077|RL35A_HUMAN	2	2	2	sp|P18077|RL35A_HUMAN 60S ribosomal protein L35a OS=Homo sapiens OX=9606 GN=RPL35A PE=1 SV=2	1	2	2	2	0	1	0	0	0	2	1	1	0	1	0	0	0	2	1	1	0	1	0	0	0	2	1	1	14.5	14.5	14.5	12.538	110	110	0.009009	1.0648	0	8.2	0	0	0	14.5	8.2	8.2
sp|P18084|ITB5_HUMAN	sp|P18084|ITB5_HUMAN	24	24	24	sp|P18084|ITB5_HUMAN Integrin beta-5 OS=Homo sapiens OX=9606 GN=ITGB5 PE=1 SV=1	1	24	24	24	11	12	13	9	19	15	19	19	11	12	13	9	19	15	19	19	11	12	13	9	19	15	19	19	43.6	43.6	43.6	88.053	799	799	0	136.51	20.3	24.5	21.8	14.8	34.5	28.3	32.8	31.8
sp|P18085|ARF4_HUMAN	sp|P18085|ARF4_HUMAN	9	9	5	sp|P18085|ARF4_HUMAN ADP-ribosylation factor 4 OS=Homo sapiens OX=9606 GN=ARF4 PE=1 SV=3	1	9	9	5	5	7	6	7	8	6	7	8	5	7	6	7	8	6	7	8	4	4	4	5	5	4	4	5	56.7	56.7	27.8	20.511	180	180	0	30.868	33.3	46.1	40	43.9	55.6	38.3	51.1	55.6
sp|P18124|RL7_HUMAN	sp|P18124|RL7_HUMAN	11	11	11	sp|P18124|RL7_HUMAN 60S ribosomal protein L7 OS=Homo sapiens OX=9606 GN=RPL7 PE=1 SV=1	1	11	11	11	9	7	9	8	5	4	7	7	9	7	9	8	5	4	7	7	9	7	9	8	5	4	7	7	37.9	37.9	37.9	29.225	248	248	0	31.184	33.1	29.4	33.9	33.5	21.4	16.5	29.8	28.6
sp|P18206|VINC_HUMAN	sp|P18206|VINC_HUMAN	48	48	48	sp|P18206|VINC_HUMAN Vinculin OS=Homo sapiens OX=9606 GN=VCL PE=1 SV=4	1	48	48	48	28	29	29	26	37	37	40	34	28	29	29	26	37	37	40	34	28	29	29	26	37	37	40	34	47.8	47.8	47.8	123.8	1134	1134	0	182.89	30.2	30.1	32.9	30.2	40.8	41	41.6	34.6
sp|P18433|PTPRA_HUMAN	sp|P18433|PTPRA_HUMAN	2	2	2	sp|P18433|PTPRA_HUMAN Receptor-type tyrosine-protein phosphatase alpha OS=Homo sapiens OX=9606 GN=PTPRA PE=1 SV=3	1	2	2	2	1	1	1	0	0	0	1	0	1	1	1	0	0	0	1	0	1	1	1	0	0	0	1	0	3.9	3.9	3.9	90.718	802	802	0.0031766	1.6802	1.4	1.4	2.5	0	0	0	1.4	0
sp|P18621|RL17_HUMAN	sp|P18621|RL17_HUMAN	7	7	7	sp|P18621|RL17_HUMAN 60S ribosomal protein L17 OS=Homo sapiens OX=9606 GN=RPL17 PE=1 SV=3	1	7	7	7	6	6	6	6	5	5	5	5	6	6	6	6	5	5	5	5	6	6	6	6	5	5	5	5	38	38	38	21.397	184	184	0	23.115	37.5	37.5	38	37.5	27.7	27.7	27.7	32.1
sp|P18669|PGAM1_HUMAN;sp|P15259|PGAM2_HUMAN	sp|P18669|PGAM1_HUMAN	14;5	14;5	10;3	sp|P18669|PGAM1_HUMAN Phosphoglycerate mutase 1 OS=Homo sapiens OX=9606 GN=PGAM1 PE=1 SV=2	2	14	14	10	11	12	11	11	10	12	10	12	11	12	11	11	10	12	10	12	8	9	8	8	7	9	8	9	54.3	54.3	36.2	28.804	254	254;253	0	63.47	53.1	53.5	49.6	50	49.2	53.5	41.3	50
sp|P18827|SDC1_HUMAN	sp|P18827|SDC1_HUMAN	5	5	5	sp|P18827|SDC1_HUMAN Syndecan-1 OS=Homo sapiens OX=9606 GN=SDC1 PE=1 SV=3	1	5	5	5	3	4	3	4	2	1	2	2	3	4	3	4	2	1	2	2	3	4	3	4	2	1	2	2	15.8	15.8	15.8	32.461	310	310	0	11.672	9.7	15.8	4.2	9.7	4.2	4.2	4.2	4.2
sp|P18859|ATP5J_HUMAN	sp|P18859|ATP5J_HUMAN	2	2	2	sp|P18859|ATP5J_HUMAN ATP synthase-coupling factor 6, mitochondrial OS=Homo sapiens OX=9606 GN=ATP5PF PE=1 SV=1	1	2	2	2	0	0	0	0	0	0	2	2	0	0	0	0	0	0	2	2	0	0	0	0	0	0	2	2	31.5	31.5	31.5	12.587	108	108	0	4.3166	0	0	0	0	0	0	31.5	31.5
sp|P19022|CADH2_HUMAN	sp|P19022|CADH2_HUMAN	5	5	5	sp|P19022|CADH2_HUMAN Cadherin-2 OS=Homo sapiens OX=9606 GN=CDH2 PE=1 SV=4	1	5	5	5	3	3	3	4	2	2	2	2	3	3	3	4	2	2	2	2	3	3	3	4	2	2	2	2	11	11	11	99.808	906	906	0	19.16	5.5	5.5	5.4	9.4	3.8	3.8	3.8	3.8
sp|P19256|LFA3_HUMAN	sp|P19256|LFA3_HUMAN	1	1	1	sp|P19256|LFA3_HUMAN Lymphocyte function-associated antigen 3 OS=Homo sapiens OX=9606 GN=CD58 PE=1 SV=1	1	1	1	1	1	0	1	1	0	1	0	1	1	0	1	1	0	1	0	1	1	0	1	1	0	1	0	1	4	4	4	28.147	250	250	0	2.8164	4	0	4	4	0	4	0	4
sp|P19367|HXK1_HUMAN;sp|Q2TB90|HKDC1_HUMAN;sp|P52790|HXK3_HUMAN	sp|P19367|HXK1_HUMAN	7;1;1	7;1;1	6;0;0	sp|P19367|HXK1_HUMAN Hexokinase-1 OS=Homo sapiens OX=9606 GN=HK1 PE=1 SV=3	3	7	7	6	1	0	1	0	6	4	3	4	1	0	1	0	6	4	3	4	1	0	1	0	5	3	2	3	8.1	8.1	7.3	102.48	917	917;917;923	0	10.019	1.2	0	1.2	0	6.8	4	3.3	4.4
sp|P19623|SPEE_HUMAN	sp|P19623|SPEE_HUMAN	2	2	2	sp|P19623|SPEE_HUMAN Spermidine synthase OS=Homo sapiens OX=9606 GN=SRM PE=1 SV=1	1	2	2	2	0	0	0	0	0	0	2	0	0	0	0	0	0	0	2	0	0	0	0	0	0	0	2	0	7	7	7	33.824	302	302	0.0049413	1.5244	0	0	0	0	0	0	7	0
sp|P19784|CSK22_HUMAN	sp|P19784|CSK22_HUMAN	3	3	3	sp|P19784|CSK22_HUMAN Casein kinase II subunit alpha OS=Homo sapiens OX=9606 GN=CSNK2A2 PE=1 SV=1	1	3	3	3	2	2	2	1	0	1	3	2	2	2	2	1	0	1	3	2	2	2	2	1	0	1	3	2	11.1	11.1	11.1	41.213	350	350	0	5.5709	7.7	7.7	7.7	4	0	3.7	11.1	7.7
sp|P20020|AT2B1_HUMAN;sp|Q16720|AT2B3_HUMAN;sp|Q01814|AT2B2_HUMAN	sp|P20020|AT2B1_HUMAN	35;10;10	35;10;10	22;0;1	sp|P20020|AT2B1_HUMAN Plasma membrane calcium-transporting ATPase 1 OS=Homo sapiens OX=9606 GN=ATP2B1 PE=1 SV=4	3	35	35	22	22	19	23	18	18	23	29	26	22	19	23	18	18	23	29	26	12	11	12	9	9	15	17	16	33.5	33.5	22.7	134.68	1220	1220;1220;1243	0	172.37	23.7	21.9	23.9	18.9	18.1	25.5	30.1	25.7
sp|P20042|IF2B_HUMAN	sp|P20042|IF2B_HUMAN	2	2	2	sp|P20042|IF2B_HUMAN Eukaryotic translation initiation factor 2 subunit 2 OS=Homo sapiens OX=9606 GN=EIF2S2 PE=1 SV=2	1	2	2	2	0	0	0	0	1	0	2	1	0	0	0	0	1	0	2	1	0	0	0	0	1	0	2	1	9	9	9	38.388	333	333	0	4.1326	0	0	0	0	3	0	9	6
sp|P20073|ANXA7_HUMAN	sp|P20073|ANXA7_HUMAN	11	11	11	sp|P20073|ANXA7_HUMAN Annexin A7 OS=Homo sapiens OX=9606 GN=ANXA7 PE=1 SV=3	1	11	11	11	5	6	5	6	4	5	8	10	5	6	5	6	4	5	8	10	5	6	5	6	4	5	8	10	26	26	26	52.739	488	488	0	33.439	13.5	15.4	14.8	17	11.5	13.1	20.9	22.7
sp|P20290|BTF3_HUMAN	sp|P20290|BTF3_HUMAN	1	1	1	sp|P20290|BTF3_HUMAN Transcription factor BTF3 OS=Homo sapiens OX=9606 GN=BTF3 PE=1 SV=1	1	1	1	1	0	0	1	0	0	0	1	1	0	0	1	0	0	0	1	1	0	0	1	0	0	0	1	1	9.2	9.2	9.2	22.168	206	206	0	3.1375	0	0	9.2	0	0	0	9.2	9.2
sp|P20336|RAB3A_HUMAN	sp|P20336|RAB3A_HUMAN	2	1	1	sp|P20336|RAB3A_HUMAN Ras-related protein Rab-3A OS=Homo sapiens OX=9606 GN=RAB3A PE=1 SV=1	1	2	1	1	2	2	0	1	2	1	1	1	1	1	0	1	1	0	0	1	1	1	0	1	1	0	0	1	10.5	6.8	6.8	24.984	220	220	0	5.1049	10.5	10.5	0	6.8	10.5	3.6	3.6	6.8
sp|P20337|RAB3B_HUMAN	sp|P20337|RAB3B_HUMAN	3	2	2	sp|P20337|RAB3B_HUMAN Ras-related protein Rab-3B OS=Homo sapiens OX=9606 GN=RAB3B PE=1 SV=2	1	3	2	2	2	2	1	1	2	2	2	1	1	1	1	1	1	1	1	1	1	1	1	1	1	1	1	1	14.6	11	11	24.758	219	219	0	8.004	11	11	7.3	7.3	7.3	7.3	11	7.3
sp|P20339|RAB5A_HUMAN	sp|P20339|RAB5A_HUMAN	6	3	3	sp|P20339|RAB5A_HUMAN Ras-related protein Rab-5A OS=Homo sapiens OX=9606 GN=RAB5A PE=1 SV=2	1	6	3	3	3	5	3	3	3	4	5	6	1	2	0	0	0	1	2	3	1	2	0	0	0	1	2	3	35.8	20.9	20.9	23.658	215	215	0	7.4498	15.3	29.3	14.9	14.9	14.9	20.5	29.3	35.8
sp|P20340|RAB6A_HUMAN;sp|Q9NRW1|RAB6B_HUMAN;sp|Q14964|RB39A_HUMAN	sp|P20340|RAB6A_HUMAN;sp|Q9NRW1|RAB6B_HUMAN	4;2;1	4;2;1	4;2;1	sp|P20340|RAB6A_HUMAN Ras-related protein Rab-6A OS=Homo sapiens OX=9606 GN=RAB6A PE=1 SV=3;sp|Q9NRW1|RAB6B_HUMAN Ras-related protein Rab-6B OS=Homo sapiens OX=9606 GN=RAB6B PE=1 SV=1	3	4	4	4	2	3	2	2	3	3	3	4	2	3	2	2	3	3	3	4	2	3	2	2	3	3	3	4	23.6	23.6	23.6	23.593	208	208;208;217	0	9.3913	11.1	16.8	11.1	11.1	16.8	17.8	17.8	23.6
sp|P20591|MX1_HUMAN	sp|P20591|MX1_HUMAN	3	3	3	sp|P20591|MX1_HUMAN Interferon-induced GTP-binding protein Mx1 OS=Homo sapiens OX=9606 GN=MX1 PE=1 SV=4	1	3	3	3	2	2	0	2	0	0	0	0	2	2	0	2	0	0	0	0	2	2	0	2	0	0	0	0	5.7	5.7	5.7	75.519	662	662	0	5.8224	4.2	4.2	0	3.2	0	0	0	0
sp|P20618|PSB1_HUMAN	sp|P20618|PSB1_HUMAN	6	6	6	sp|P20618|PSB1_HUMAN Proteasome subunit beta type-1 OS=Homo sapiens OX=9606 GN=PSMB1 PE=1 SV=2	1	6	6	6	1	2	2	2	3	2	4	2	1	2	2	2	3	2	4	2	1	2	2	2	3	2	4	2	35.7	35.7	35.7	26.489	241	241	0	17.837	5.8	10	11.6	11.6	19.9	14.1	21.6	10
sp|P20645|MPRD_HUMAN	sp|P20645|MPRD_HUMAN	3	3	3	sp|P20645|MPRD_HUMAN Cation-dependent mannose-6-phosphate receptor OS=Homo sapiens OX=9606 GN=M6PR PE=1 SV=1	1	3	3	3	1	1	2	2	0	0	2	2	1	1	2	2	0	0	2	2	1	1	2	2	0	0	2	2	8.7	8.7	8.7	30.993	277	277	0	44.038	5.1	5.1	8.7	8.7	0	0	8.3	8.3
sp|P20674|COX5A_HUMAN	sp|P20674|COX5A_HUMAN	2	2	2	sp|P20674|COX5A_HUMAN Cytochrome c oxidase subunit 5A, mitochondrial OS=Homo sapiens OX=9606 GN=COX5A PE=1 SV=2	1	2	2	2	0	0	0	0	1	0	2	1	0	0	0	0	1	0	2	1	0	0	0	0	1	0	2	1	14.7	14.7	14.7	16.762	150	150	0.00068259	2.1545	0	0	0	0	4.7	0	14.7	10
sp|P20774|MIME_HUMAN	sp|P20774|MIME_HUMAN	5	5	5	sp|P20774|MIME_HUMAN Mimecan OS=Homo sapiens OX=9606 GN=OGN PE=1 SV=1	1	5	5	5	4	5	4	5	3	3	2	3	4	5	4	5	3	3	2	3	4	5	4	5	3	3	2	3	14.4	14.4	14.4	33.922	298	298	0	5.6268	11.7	14.4	11.7	14.4	8.4	8.4	5.4	8.4
sp|P20908|CO5A1_HUMAN	sp|P20908|CO5A1_HUMAN	9	9	9	sp|P20908|CO5A1_HUMAN Collagen alpha-1(V) chain OS=Homo sapiens OX=9606 GN=COL5A1 PE=1 SV=3	1	9	9	9	5	4	8	6	3	6	6	6	5	4	8	6	3	6	6	6	5	4	8	6	3	6	6	6	8.3	8.3	8.3	183.56	1838	1838	0	70.955	4.6	4.3	7.8	6.7	2.6	5.2	5.1	5.8
sp|P20962|PTMS_HUMAN	sp|P20962|PTMS_HUMAN	1	1	1	sp|P20962|PTMS_HUMAN Parathymosin OS=Homo sapiens OX=9606 GN=PTMS PE=1 SV=2	1	1	1	1	0	0	0	0	0	1	1	0	0	0	0	0	0	1	1	0	0	0	0	0	0	1	1	0	10.8	10.8	10.8	11.53	102	102	0.0076291	1.2737	0	0	0	0	0	10.8	10.8	0
sp|P21246|PTN_HUMAN	sp|P21246|PTN_HUMAN	2	2	2	sp|P21246|PTN_HUMAN Pleiotrophin OS=Homo sapiens OX=9606 GN=PTN PE=1 SV=1	1	2	2	2	0	0	0	0	2	1	0	0	0	0	0	0	2	1	0	0	0	0	0	0	2	1	0	0	15.5	15.5	15.5	18.942	168	168	0	7.3812	0	0	0	0	15.5	9.5	0	0
sp|P21266|GSTM3_HUMAN	sp|P21266|GSTM3_HUMAN	4	3	3	sp|P21266|GSTM3_HUMAN Glutathione S-transferase Mu 3 OS=Homo sapiens OX=9606 GN=GSTM3 PE=1 SV=3	1	4	3	3	0	0	0	0	2	3	2	2	0	0	0	0	2	2	1	1	0	0	0	0	2	2	1	1	20.4	16.4	16.4	26.559	225	225	0	3.9016	0	0	0	0	11.6	15.6	9.3	8.9
sp|P21281|VATB2_HUMAN;sp|P15313|VATB1_HUMAN	sp|P21281|VATB2_HUMAN;sp|P15313|VATB1_HUMAN	4;2	4;2	4;2	sp|P21281|VATB2_HUMAN V-type proton ATPase subunit B, brain isoform OS=Homo sapiens OX=9606 GN=ATP6V1B2 PE=1 SV=3;sp|P15313|VATB1_HUMAN V-type proton ATPase subunit B, kidney isoform OS=Homo sapiens OX=9606 GN=ATP6V1B1 PE=1 SV=3	2	4	4	4	3	3	2	2	3	3	3	2	3	3	2	2	3	3	3	2	3	3	2	2	3	3	3	2	11	11	11	56.5	511	511;513	0	13.953	8.8	8.8	5.9	4.9	8.8	8.8	8	5.9
sp|P21291|CSRP1_HUMAN	sp|P21291|CSRP1_HUMAN	7	7	7	sp|P21291|CSRP1_HUMAN Cysteine and glycine-rich protein 1 OS=Homo sapiens OX=9606 GN=CSRP1 PE=1 SV=3	1	7	7	7	4	4	2	3	5	5	7	5	4	4	2	3	5	5	7	5	4	4	2	3	5	5	7	5	51.8	51.8	51.8	20.567	193	193	0	53.887	33.2	33.2	17.6	25.4	42	42	51.8	38.9
sp|P21333|FLNA_HUMAN	sp|P21333|FLNA_HUMAN	111	111	101	sp|P21333|FLNA_HUMAN Filamin-A OS=Homo sapiens OX=9606 GN=FLNA PE=1 SV=4	1	111	111	101	75	75	75	75	89	88	90	96	75	75	75	75	89	88	90	96	68	69	69	71	81	81	84	92	54.9	54.9	51.6	280.74	2647	2647	0	323.31	38.6	39.5	37.6	37.2	45.2	45.1	45.7	48.1
sp|P21399|ACOC_HUMAN	sp|P21399|ACOC_HUMAN	14	14	14	sp|P21399|ACOC_HUMAN Cytoplasmic aconitate hydratase OS=Homo sapiens OX=9606 GN=ACO1 PE=1 SV=3	1	14	14	14	8	8	7	5	8	8	5	5	8	8	7	5	8	8	5	5	8	8	7	5	8	8	5	5	19.1	19.1	19.1	98.398	889	889	0	20.331	10.6	9.8	9.1	6.6	12.3	11.5	7.5	6.6
sp|P21589|5NTD_HUMAN	sp|P21589|5NTD_HUMAN	29	29	29	sp|P21589|5NTD_HUMAN 5-nucleotidase OS=Homo sapiens OX=9606 GN=NT5E PE=1 SV=1	1	29	29	29	21	20	23	22	25	23	22	22	21	20	23	22	25	23	22	22	21	20	23	22	25	23	22	22	48.1	48.1	48.1	63.367	574	574	0	264.72	42.7	43.6	40.4	40.9	46.2	43.4	42.3	39.7
sp|P21741|MK_HUMAN	sp|P21741|MK_HUMAN	2	2	2	sp|P21741|MK_HUMAN Midkine OS=Homo sapiens OX=9606 GN=MDK PE=1 SV=1	1	2	2	2	0	0	0	0	2	2	0	1	0	0	0	0	2	2	0	1	0	0	0	0	2	2	0	1	16.8	16.8	16.8	15.585	143	143	0	4.4773	0	0	0	0	16.8	16.8	0	7
sp|P21796|VDAC1_HUMAN	sp|P21796|VDAC1_HUMAN	9	9	9	sp|P21796|VDAC1_HUMAN Voltage-dependent anion-selective channel protein 1 OS=Homo sapiens OX=9606 GN=VDAC1 PE=1 SV=2	1	9	9	9	3	2	2	2	3	2	8	5	3	2	2	2	3	2	8	5	3	2	2	2	3	2	8	5	47	47	47	30.772	283	283	0	47.51	17	10.6	10.6	10.6	17.3	10.6	40.3	27.6
sp|P21926|CD9_HUMAN	sp|P21926|CD9_HUMAN	3	3	3	sp|P21926|CD9_HUMAN CD9 antigen OS=Homo sapiens OX=9606 GN=CD9 PE=1 SV=4	1	3	3	3	2	2	2	3	1	2	1	1	2	2	2	3	1	2	1	1	2	2	2	3	1	2	1	1	15.4	15.4	15.4	25.416	228	228	0	15.679	9.6	9.6	9.6	15.4	4.4	10.1	4.4	4.4
sp|P21964|COMT_HUMAN	sp|P21964|COMT_HUMAN	5	5	5	sp|P21964|COMT_HUMAN Catechol O-methyltransferase OS=Homo sapiens OX=9606 GN=COMT PE=1 SV=2	1	5	5	5	2	1	2	2	1	2	3	2	2	1	2	2	1	2	3	2	2	1	2	2	1	2	3	2	36.5	36.5	36.5	30.037	271	271	0	13.488	11.8	5.9	11.8	12.2	5.9	16.2	24.4	11.8
sp|P21980|TGM2_HUMAN	sp|P21980|TGM2_HUMAN	29	29	29	sp|P21980|TGM2_HUMAN Protein-glutamine gamma-glutamyltransferase 2 OS=Homo sapiens OX=9606 GN=TGM2 PE=1 SV=2	1	29	29	29	18	19	19	16	23	23	22	23	18	19	19	16	23	23	22	23	18	19	19	16	23	23	22	23	46	46	46	77.328	687	687	0	278.12	33.5	31.7	36.7	33.3	43.2	40.8	37.7	41.9
sp|P22061|PIMT_HUMAN	sp|P22061|PIMT_HUMAN	7	7	7	sp|P22061|PIMT_HUMAN Protein-L-isoaspartate(D-aspartate) O-methyltransferase OS=Homo sapiens OX=9606 GN=PCMT1 PE=1 SV=4	1	7	7	7	2	2	1	2	4	3	2	6	2	2	1	2	4	3	2	6	2	2	1	2	4	3	2	6	42.3	42.3	42.3	24.636	227	227	0	15.924	12.8	13.7	6.2	10.1	22.5	19.4	11.5	35.7
sp|P22102|PUR2_HUMAN	sp|P22102|PUR2_HUMAN	3	3	3	sp|P22102|PUR2_HUMAN Trifunctional purine biosynthetic protein adenosine-3 OS=Homo sapiens OX=9606 GN=GART PE=1 SV=1	1	3	3	3	1	0	0	0	0	1	2	3	1	0	0	0	0	1	2	3	1	0	0	0	0	1	2	3	3.9	3.9	3.9	107.77	1010	1010	0	3.7674	1.4	0	0	0	0	1.4	2.5	3.9
sp|P22105|TENX_HUMAN	sp|P22105|TENX_HUMAN	9	9	7	sp|P22105|TENX_HUMAN Tenascin-X OS=Homo sapiens OX=9606 GN=TNXB PE=1 SV=5	1	9	9	7	3	2	3	3	0	1	3	5	3	2	3	3	0	1	3	5	2	1	1	1	0	0	3	4	6.6	6.6	6.1	458.38	4244	4244	0	13.392	1.1	0.5	0.8	0.8	0	0.2	3.4	4
sp|P22234|PUR6_HUMAN	sp|P22234|PUR6_HUMAN	8	8	8	sp|P22234|PUR6_HUMAN Multifunctional protein ADE2 OS=Homo sapiens OX=9606 GN=PAICS PE=1 SV=3	1	8	8	8	3	3	0	1	5	4	4	5	3	3	0	1	5	4	4	5	3	3	0	1	5	4	4	5	22.8	22.8	22.8	47.079	425	425	0	19.762	6.8	9.2	0	4.2	14.8	12.2	11.3	13.9
sp|P22307|NLTP_HUMAN	sp|P22307|NLTP_HUMAN	1	1	1	sp|P22307|NLTP_HUMAN Non-specific lipid-transfer protein OS=Homo sapiens OX=9606 GN=SCP2 PE=1 SV=2	1	1	1	1	0	0	0	0	0	1	1	1	0	0	0	0	0	1	1	1	0	0	0	0	0	1	1	1	2.2	2.2	2.2	58.993	547	547	0.00067843	2.1305	0	0	0	0	0	2.2	2.2	2.2
sp|P22314|UBA1_HUMAN	sp|P22314|UBA1_HUMAN	22	22	22	sp|P22314|UBA1_HUMAN Ubiquitin-like modifier-activating enzyme 1 OS=Homo sapiens OX=9606 GN=UBA1 PE=1 SV=3	1	22	22	22	10	9	12	7	12	11	14	14	10	9	12	7	12	11	14	14	10	9	12	7	12	11	14	14	31.6	31.6	31.6	117.85	1058	1058	0	112.92	12.9	11.8	16.7	8.9	18.1	14	20.4	19.1
sp|P22392|NDKB_HUMAN;sp|O60361|NDK8_HUMAN	sp|P22392|NDKB_HUMAN;sp|O60361|NDK8_HUMAN	6;4	4;3	4;3	sp|P22392|NDKB_HUMAN Nucleoside diphosphate kinase B OS=Homo sapiens OX=9606 GN=NME2 PE=1 SV=1;sp|O60361|NDK8_HUMAN Putative nucleoside diphosphate kinase OS=Homo sapiens OX=9606 GN=NME2P1 PE=5 SV=1	2	6	4	4	6	5	4	2	5	5	4	5	4	3	2	1	3	3	2	3	4	3	2	1	3	3	2	3	48	28.9	28.9	17.298	152	152;137	0	4.6934	48	41.4	31.6	17.1	42.1	38.2	35.5	41.4
sp|P22626|ROA2_HUMAN	sp|P22626|ROA2_HUMAN	8	8	8	sp|P22626|ROA2_HUMAN Heterogeneous nuclear ribonucleoproteins A2/B1 OS=Homo sapiens OX=9606 GN=HNRNPA2B1 PE=1 SV=2	1	8	8	8	1	3	1	1	3	4	4	4	1	3	1	1	3	4	4	4	1	3	1	1	3	4	4	4	33.1	33.1	33.1	37.429	353	353	0	22.006	3.4	9.9	3.4	3.4	10.5	14.2	15.3	19.3
sp|P22695|QCR2_HUMAN	sp|P22695|QCR2_HUMAN	3	3	3	sp|P22695|QCR2_HUMAN Cytochrome b-c1 complex subunit 2, mitochondrial OS=Homo sapiens OX=9606 GN=UQCRC2 PE=1 SV=3	1	3	3	3	0	1	0	0	3	2	2	1	0	1	0	0	3	2	2	1	0	1	0	0	3	2	2	1	9.7	9.7	9.7	48.442	453	453	0	9.8555	0	3.5	0	0	9.7	6.6	6.6	3.5
sp|P23229|ITA6_HUMAN	sp|P23229|ITA6_HUMAN	31	31	31	sp|P23229|ITA6_HUMAN Integrin alpha-6 OS=Homo sapiens OX=9606 GN=ITGA6 PE=1 SV=5	1	31	31	31	22	23	21	22	18	19	16	17	22	23	21	22	18	19	16	17	22	23	21	22	18	19	16	17	35.9	35.9	35.9	126.6	1130	1130	0	109.09	24.9	24.5	25	25.5	20.1	21.8	19.8	20
sp|P23246|SFPQ_HUMAN	sp|P23246|SFPQ_HUMAN	1	1	1	sp|P23246|SFPQ_HUMAN Splicing factor, proline- and glutamine-rich OS=Homo sapiens OX=9606 GN=SFPQ PE=1 SV=2	1	1	1	1	1	1	0	1	0	0	0	0	1	1	0	1	0	0	0	0	1	1	0	1	0	0	0	0	1.7	1.7	1.7	76.149	707	707	0.0076606	1.296	1.7	1.7	0	1.7	0	0	0	0
sp|P23284|PPIB_HUMAN	sp|P23284|PPIB_HUMAN	9	9	9	sp|P23284|PPIB_HUMAN Peptidyl-prolyl cis-trans isomerase B OS=Homo sapiens OX=9606 GN=PPIB PE=1 SV=2	1	9	9	9	4	1	4	3	5	7	9	8	4	1	4	3	5	7	9	8	4	1	4	3	5	7	9	8	40.3	40.3	40.3	23.742	216	216	0	25.037	22.7	5.1	22.7	16.2	28.7	32.9	40.3	33.8
sp|P23297|S10A1_HUMAN	sp|P23297|S10A1_HUMAN	1	1	1	sp|P23297|S10A1_HUMAN Protein S100-A1 OS=Homo sapiens OX=9606 GN=S100A1 PE=1 SV=2	1	1	1	1	1	1	1	0	1	1	0	1	1	1	1	0	1	1	0	1	1	1	1	0	1	1	0	1	16	16	16	10.546	94	94	0	4.6981	16	16	16	0	16	16	0	16
sp|P23381|SYWC_HUMAN	sp|P23381|SYWC_HUMAN	8	8	8	sp|P23381|SYWC_HUMAN Tryptophan--tRNA ligase, cytoplasmic OS=Homo sapiens OX=9606 GN=WARS PE=1 SV=2	1	8	8	8	1	2	4	2	4	4	7	5	1	2	4	2	4	4	7	5	1	2	4	2	4	4	7	5	20.6	20.6	20.6	53.165	471	471	0	17.726	3.4	5.7	8.9	7.4	10	9.8	18.3	12.3
sp|P23396|RS3_HUMAN	sp|P23396|RS3_HUMAN	10	10	10	sp|P23396|RS3_HUMAN 40S ribosomal protein S3 OS=Homo sapiens OX=9606 GN=RPS3 PE=1 SV=2	1	10	10	10	7	6	7	8	7	5	9	7	7	6	7	8	7	5	9	7	7	6	7	8	7	5	9	7	49	49	49	26.688	243	243	0	21.619	35.4	28.4	35.8	39.9	35.4	23.9	42.4	34.6
sp|P23458|JAK1_HUMAN	sp|P23458|JAK1_HUMAN	6	6	6	sp|P23458|JAK1_HUMAN Tyrosine-protein kinase JAK1 OS=Homo sapiens OX=9606 GN=JAK1 PE=1 SV=2	1	6	6	6	1	2	2	1	2	4	1	1	1	2	2	1	2	4	1	1	1	2	2	1	2	4	1	1	6.6	6.6	6.6	133.28	1154	1154	0	4.4833	1	2.1	2.1	1	2.3	4.2	1.1	1.1
sp|P23468|PTPRD_HUMAN	sp|P23468|PTPRD_HUMAN	1	1	1	sp|P23468|PTPRD_HUMAN Receptor-type tyrosine-protein phosphatase delta OS=Homo sapiens OX=9606 GN=PTPRD PE=1 SV=2	1	1	1	1	0	1	0	0	0	0	0	0	0	1	0	0	0	0	0	0	0	1	0	0	0	0	0	0	0.8	0.8	0.8	214.76	1912	1912	0.0075362	1.2201	0	0.8	0	0	0	0	0	0
sp|P23510|TNFL4_HUMAN	sp|P23510|TNFL4_HUMAN	1	1	1	sp|P23510|TNFL4_HUMAN Tumor necrosis factor ligand superfamily member 4 OS=Homo sapiens OX=9606 GN=TNFSF4 PE=1 SV=1	1	1	1	1	1	1	1	1	1	1	1	1	1	1	1	1	1	1	1	1	1	1	1	1	1	1	1	1	7.1	7.1	7.1	21.05	183	183	0	3.8321	7.1	7.1	7.1	7.1	7.1	7.1	7.1	7.1
sp|P23526|SAHH_HUMAN	sp|P23526|SAHH_HUMAN	18	18	18	sp|P23526|SAHH_HUMAN Adenosylhomocysteinase OS=Homo sapiens OX=9606 GN=AHCY PE=1 SV=4	1	18	18	18	12	13	12	14	13	10	12	10	12	13	12	14	13	10	12	10	12	13	12	14	13	10	12	10	35.9	35.9	35.9	47.716	432	432	0	37.033	24.3	28.9	27.5	29.4	29.2	20.4	23.1	22.9
sp|Q16778|H2B2E_HUMAN;sp|P33778|H2B1B_HUMAN;sp|P23527|H2B1O_HUMAN;sp|Q8N257|H2B3B_HUMAN;sp|P06899|H2B1J_HUMAN;sp|Q96A08|H2B1A_HUMAN;sp|Q6DRA6|H2B2D_HUMAN;sp|Q6DN03|H2B2C_HUMAN	sp|Q16778|H2B2E_HUMAN;sp|P33778|H2B1B_HUMAN;sp|P23527|H2B1O_HUMAN;sp|Q8N257|H2B3B_HUMAN;sp|P06899|H2B1J_HUMAN;sp|Q96A08|H2B1A_HUMAN	7;7;7;6;6;5;1;1	1;1;1;1;1;0;1;1	1;1;1;1;1;0;1;1	sp|Q16778|H2B2E_HUMAN Histone H2B type 2-E OS=Homo sapiens OX=9606 GN=HIST2H2BE PE=1 SV=3;sp|P33778|H2B1B_HUMAN Histone H2B type 1-B OS=Homo sapiens OX=9606 GN=HIST1H2BB PE=1 SV=2;sp|P23527|H2B1O_HUMAN Histone H2B type 1-O OS=Homo sapiens OX=9606 GN=HIST1H	8	7	1	1	5	5	5	4	0	0	5	3	1	1	1	1	0	0	0	0	1	1	1	1	0	0	0	0	57.1	7.9	7.9	13.92	126	126;126;126;126;126;127;164;193	0.0026264	1.8664	49.2	49.2	44.4	44.4	0	0	46.8	32.5
sp|P23528|COF1_HUMAN	sp|P23528|COF1_HUMAN	16	16	15	sp|P23528|COF1_HUMAN Cofilin-1 OS=Homo sapiens OX=9606 GN=CFL1 PE=1 SV=3	1	16	16	15	11	10	9	8	10	15	10	7	11	10	9	8	10	15	10	7	10	9	9	8	9	14	10	7	60.2	60.2	53.6	18.502	166	166	0	109.87	54.8	54.8	48.2	48.2	54.8	60.2	53	48.2
sp|P23588|IF4B_HUMAN	sp|P23588|IF4B_HUMAN	1	1	1	sp|P23588|IF4B_HUMAN Eukaryotic translation initiation factor 4B OS=Homo sapiens OX=9606 GN=EIF4B PE=1 SV=2	1	1	1	1	0	0	0	0	0	0	1	1	0	0	0	0	0	0	1	1	0	0	0	0	0	0	1	1	2.8	2.8	2.8	69.15	611	611	0.0075014	1.1982	0	0	0	0	0	0	2.8	2.8
sp|P23634|AT2B4_HUMAN	sp|P23634|AT2B4_HUMAN	32	19	19	sp|P23634|AT2B4_HUMAN Plasma membrane calcium-transporting ATPase 4 OS=Homo sapiens OX=9606 GN=ATP2B4 PE=1 SV=2	1	32	19	19	19	18	21	19	20	18	24	22	9	10	10	10	11	10	12	12	9	10	10	10	11	10	12	12	32.4	21.8	21.8	137.92	1241	1241	0	93.387	20.3	20.1	22.6	19.3	19.5	19.8	22.6	20.8
sp|P23921|RIR1_HUMAN	sp|P23921|RIR1_HUMAN	5	5	5	sp|P23921|RIR1_HUMAN Ribonucleoside-diphosphate reductase large subunit OS=Homo sapiens OX=9606 GN=RRM1 PE=1 SV=1	1	5	5	5	1	2	2	2	2	3	0	0	1	2	2	2	2	3	0	0	1	2	2	2	2	3	0	0	9.6	9.6	9.6	90.069	792	792	0	7.1175	1.9	3.3	3.5	3.2	3.2	6.6	0	0
sp|P24534|EF1B_HUMAN	sp|P24534|EF1B_HUMAN	3	3	3	sp|P24534|EF1B_HUMAN Elongation factor 1-beta OS=Homo sapiens OX=9606 GN=EEF1B2 PE=1 SV=3	1	3	3	3	1	0	1	1	2	2	2	2	1	0	1	1	2	2	2	2	1	0	1	1	2	2	2	2	20.4	20.4	20.4	24.763	225	225	0	7.8503	6.7	0	6.7	6.7	12.4	12.4	13.8	12.4
sp|P24539|AT5F1_HUMAN	sp|P24539|AT5F1_HUMAN	2	2	2	sp|P24539|AT5F1_HUMAN ATP synthase F(0) complex subunit B1, mitochondrial OS=Homo sapiens OX=9606 GN=ATP5PB PE=1 SV=2	1	2	2	2	1	0	0	0	1	1	2	2	1	0	0	0	1	1	2	2	1	0	0	0	1	1	2	2	10.5	10.5	10.5	28.908	256	256	0	5.3745	4.7	0	0	0	4.7	4.7	10.5	10.5
sp|P24593|IBP5_HUMAN	sp|P24593|IBP5_HUMAN	2	2	2	sp|P24593|IBP5_HUMAN Insulin-like growth factor-binding protein 5 OS=Homo sapiens OX=9606 GN=IGFBP5 PE=1 SV=1	1	2	2	2	0	0	0	1	1	0	0	0	0	0	0	1	1	0	0	0	0	0	0	1	1	0	0	0	7.7	7.7	7.7	30.57	272	272	0.0031686	1.6695	0	0	0	3.3	4.4	0	0	0
sp|P24666|PPAC_HUMAN	sp|P24666|PPAC_HUMAN	2	2	2	sp|P24666|PPAC_HUMAN Low molecular weight phosphotyrosine protein phosphatase OS=Homo sapiens OX=9606 GN=ACP1 PE=1 SV=3	1	2	2	2	2	1	1	2	1	0	2	2	2	1	1	2	1	0	2	2	2	1	1	2	1	0	2	2	12	12	12	18.042	158	158	0	3.6444	12	6.3	6.3	12	5.7	0	12	12
sp|P24821|TENA_HUMAN	sp|P24821|TENA_HUMAN	42	42	42	sp|P24821|TENA_HUMAN Tenascin OS=Homo sapiens OX=9606 GN=TNC PE=1 SV=3	1	42	42	42	1	0	0	1	36	35	8	5	1	0	0	1	36	35	8	5	1	0	0	1	36	35	8	5	27.5	27.5	27.5	240.85	2201	2201	0	176.61	0.8	0	0	0.5	23.8	23.8	5.3	3.2
sp|P24844|MYL9_HUMAN	sp|P24844|MYL9_HUMAN	7	2	2	sp|P24844|MYL9_HUMAN Myosin regulatory light polypeptide 9 OS=Homo sapiens OX=9606 GN=MYL9 PE=1 SV=4	1	7	2	2	3	3	3	2	6	5	7	6	1	1	1	0	2	2	2	2	1	1	1	0	2	2	2	2	55.8	17.4	17.4	19.827	172	172	0	8.4298	23.8	32.6	28.5	12.2	50.6	40.1	55.8	50.6
sp|P25116|PAR1_HUMAN	sp|P25116|PAR1_HUMAN	2	2	2	sp|P25116|PAR1_HUMAN Proteinase-activated receptor 1 OS=Homo sapiens OX=9606 GN=F2R PE=1 SV=2	1	2	2	2	2	1	1	1	1	1	2	2	2	1	1	1	1	1	2	2	2	1	1	1	1	1	2	2	7.5	7.5	7.5	47.44	425	425	0	13.245	7.5	3.3	3.3	3.3	3.3	3.3	7.5	7.5
sp|P25325|THTM_HUMAN	sp|P25325|THTM_HUMAN	1	1	1	sp|P25325|THTM_HUMAN 3-mercaptopyruvate sulfurtransferase OS=Homo sapiens OX=9606 GN=MPST PE=1 SV=3	1	1	1	1	1	0	1	0	0	0	0	0	1	0	1	0	0	0	0	0	1	0	1	0	0	0	0	0	4.4	4.4	4.4	33.178	297	297	0	3.791	4.4	0	4.4	0	0	0	0	0
sp|P25398|RS12_HUMAN	sp|P25398|RS12_HUMAN	6	6	6	sp|P25398|RS12_HUMAN 40S ribosomal protein S12 OS=Homo sapiens OX=9606 GN=RPS12 PE=1 SV=3	1	6	6	6	4	5	2	2	4	5	6	6	4	5	2	2	4	5	6	6	4	5	2	2	4	5	6	6	47.7	47.7	47.7	14.515	132	132	0	14.509	26.5	47.7	18.9	19.7	39.4	47	47.7	47.7
sp|P25445|TNR6_HUMAN	sp|P25445|TNR6_HUMAN	6	6	6	sp|P25445|TNR6_HUMAN Tumor necrosis factor receptor superfamily member 6 OS=Homo sapiens OX=9606 GN=FAS PE=1 SV=1	1	6	6	6	4	4	4	5	3	3	2	2	4	4	4	5	3	3	2	2	4	4	4	5	3	3	2	2	21.5	21.5	21.5	37.732	335	335	0	19.741	16.4	15.8	15.8	18.8	11	13.7	9	9
sp|P25705|ATPA_HUMAN	sp|P25705|ATPA_HUMAN	15	15	15	sp|P25705|ATPA_HUMAN ATP synthase subunit alpha, mitochondrial OS=Homo sapiens OX=9606 GN=ATP5F1A PE=1 SV=1	1	15	15	15	7	4	4	5	9	8	12	11	7	4	4	5	9	8	12	11	7	4	4	5	9	8	12	11	32	32	32	59.75	553	553	0	48.745	17	9.2	8.9	11.8	19.9	19.2	25.9	24.8
sp|P25786|PSA1_HUMAN	sp|P25786|PSA1_HUMAN	8	8	8	sp|P25786|PSA1_HUMAN Proteasome subunit alpha type-1 OS=Homo sapiens OX=9606 GN=PSMA1 PE=1 SV=1	1	8	8	8	3	3	4	4	4	4	4	5	3	3	4	4	4	4	4	5	3	3	4	4	4	4	4	5	34.6	34.6	34.6	29.555	263	263	0	10.038	9.9	9.1	15.2	15.2	15.2	15.2	16.7	19.4
sp|P25788|PSA3_HUMAN	sp|P25788|PSA3_HUMAN	5	5	5	sp|P25788|PSA3_HUMAN Proteasome subunit alpha type-3 OS=Homo sapiens OX=9606 GN=PSMA3 PE=1 SV=2	1	5	5	5	2	1	0	0	2	3	2	2	2	1	0	0	2	3	2	2	2	1	0	0	2	3	2	2	17.6	17.6	17.6	28.433	255	255	0	5.3966	9	3.5	0	0	7.5	11.4	4.7	8.2
sp|P25789|PSA4_HUMAN	sp|P25789|PSA4_HUMAN	4	4	4	sp|P25789|PSA4_HUMAN Proteasome subunit alpha type-4 OS=Homo sapiens OX=9606 GN=PSMA4 PE=1 SV=1	1	4	4	4	1	1	1	1	0	2	2	2	1	1	1	1	0	2	2	2	1	1	1	1	0	2	2	2	19.5	19.5	19.5	29.483	261	261	0	28.91	3.8	3.8	3.8	3.8	0	6.9	7.3	13
sp|P26006|ITA3_HUMAN	sp|P26006|ITA3_HUMAN	17	17	17	sp|P26006|ITA3_HUMAN Integrin alpha-3 OS=Homo sapiens OX=9606 GN=ITGA3 PE=1 SV=5	1	17	17	17	11	14	13	12	14	14	13	11	11	14	13	12	14	14	13	11	11	14	13	12	14	14	13	11	20.2	20.2	20.2	116.61	1051	1051	0	67.413	13.3	17.5	15.1	13.4	17.6	17.6	15.2	13.2
sp|P26038|MOES_HUMAN	sp|P26038|MOES_HUMAN	38	38	24	sp|P26038|MOES_HUMAN Moesin OS=Homo sapiens OX=9606 GN=MSN PE=1 SV=3	1	38	38	24	22	24	24	25	33	33	31	25	22	24	24	25	33	33	31	25	15	16	16	17	20	21	19	16	49.6	49.6	32.6	67.819	577	577	0	114.03	38.3	37.4	37.6	37.4	48.2	44.7	47	41.8
sp|P26196|DDX6_HUMAN	sp|P26196|DDX6_HUMAN	1	1	1	sp|P26196|DDX6_HUMAN Probable ATP-dependent RNA helicase DDX6 OS=Homo sapiens OX=9606 GN=DDX6 PE=1 SV=2	1	1	1	1	0	0	0	0	0	0	0	1	0	0	0	0	0	0	0	1	0	0	0	0	0	0	0	1	2.9	2.9	2.9	54.416	483	483	0.0043997	1.6073	0	0	0	0	0	0	0	2.9
sp|P26232|CTNA2_HUMAN	sp|P26232|CTNA2_HUMAN	9	2	2	sp|P26232|CTNA2_HUMAN Catenin alpha-2 OS=Homo sapiens OX=9606 GN=CTNNA2 PE=1 SV=5	1	9	2	2	6	4	5	7	6	7	6	6	2	2	1	1	2	2	2	2	2	2	1	1	2	2	2	2	12.7	3.8	3.8	105.31	953	953	0	35.415	8.7	7	7.3	9.4	9	10.4	9.7	9
sp|P26373|RL13_HUMAN	sp|P26373|RL13_HUMAN	5	5	5	sp|P26373|RL13_HUMAN 60S ribosomal protein L13 OS=Homo sapiens OX=9606 GN=RPL13 PE=1 SV=4	1	5	5	5	3	4	3	4	2	2	4	5	3	4	3	4	2	2	4	5	3	4	3	4	2	2	4	5	25.6	25.6	25.6	24.261	211	211	0	10.857	16.6	20.4	16.6	20.4	11.4	11.4	20.4	25.6
sp|P26447|S10A4_HUMAN	sp|P26447|S10A4_HUMAN	2	2	2	sp|P26447|S10A4_HUMAN Protein S100-A4 OS=Homo sapiens OX=9606 GN=S100A4 PE=1 SV=1	1	2	2	2	1	2	1	1	1	1	1	1	1	2	1	1	1	1	1	1	1	2	1	1	1	1	1	1	19.8	19.8	19.8	11.728	101	101	0	2.5074	10.9	19.8	10.9	10.9	10.9	10.9	10.9	10.9
sp|P26572|MGAT1_HUMAN	sp|P26572|MGAT1_HUMAN	1	1	1	sp|P26572|MGAT1_HUMAN Alpha-1,3-mannosyl-glycoprotein 2-beta-N-acetylglucosaminyltransferase OS=Homo sapiens OX=9606 GN=MGAT1 PE=1 SV=2	1	1	1	1	1	1	0	1	0	0	1	1	1	1	0	1	0	0	1	1	1	1	0	1	0	0	1	1	2.5	2.5	2.5	50.878	445	445	0.004908	1.4924	2.5	2.5	0	2.5	0	0	2.5	2.5
sp|P26639|SYTC_HUMAN	sp|P26639|SYTC_HUMAN	6	6	6	sp|P26639|SYTC_HUMAN Threonine--tRNA ligase 1, cytoplasmic OS=Homo sapiens OX=9606 GN=TARS1 PE=1 SV=3	1	6	6	6	2	1	0	1	3	2	2	2	2	1	0	1	3	2	2	2	2	1	0	1	3	2	2	2	10.1	10.1	10.1	83.434	723	723	0	6.9137	3.5	1.8	0	2.4	5	3.5	4	3.5
sp|P26640|SYVC_HUMAN	sp|P26640|SYVC_HUMAN	5	5	5	sp|P26640|SYVC_HUMAN Valine--tRNA ligase OS=Homo sapiens OX=9606 GN=VARS PE=1 SV=4	1	5	5	5	2	1	0	0	1	2	4	4	2	1	0	0	1	2	4	4	2	1	0	0	1	2	4	4	5.9	5.9	5.9	140.47	1264	1264	0	7.7894	1.9	1.2	0	0	1.2	2.7	4.4	4.7
sp|P26641|EF1G_HUMAN	sp|P26641|EF1G_HUMAN	11	11	11	sp|P26641|EF1G_HUMAN Elongation factor 1-gamma OS=Homo sapiens OX=9606 GN=EEF1G PE=1 SV=3	1	11	11	11	6	6	4	5	8	9	9	6	6	6	4	5	8	9	9	6	6	6	4	5	8	9	9	6	27	27	27	50.118	437	437	0	24.913	13.7	14.9	8.5	10.8	19.7	20.8	24.3	16.9
sp|P27105|STOM_HUMAN	sp|P27105|STOM_HUMAN	10	10	10	sp|P27105|STOM_HUMAN Erythrocyte band 7 integral membrane protein OS=Homo sapiens OX=9606 GN=STOM PE=1 SV=3	1	10	10	10	9	7	9	7	8	8	6	8	9	7	9	7	8	8	6	8	9	7	9	7	8	8	6	8	41	41	41	31.73	288	288	0	33.859	36.8	29.2	37.2	28.1	34	34	25	33
sp|P27348|1433T_HUMAN	sp|P27348|1433T_HUMAN	11	8	8	sp|P27348|1433T_HUMAN 14-3-3 protein theta OS=Homo sapiens OX=9606 GN=YWHAQ PE=1 SV=1	1	11	8	8	8	7	6	5	6	8	8	10	6	5	4	4	5	6	6	7	6	5	4	4	5	6	6	7	34.7	26.9	26.9	27.764	245	245	0	54.893	28.6	23.7	20	20	19.6	25.7	25.7	29.8
sp|P27635|RL10_HUMAN;sp|Q96L21|RL10L_HUMAN	sp|P27635|RL10_HUMAN	10;3	10;3	10;3	sp|P27635|RL10_HUMAN 60S ribosomal protein L10 OS=Homo sapiens OX=9606 GN=RPL10 PE=1 SV=4	2	10	10	10	5	5	6	7	6	5	8	6	5	5	6	7	6	5	8	6	5	5	6	7	6	5	8	6	43	43	43	24.604	214	214;214	0	41.337	25.2	24.3	33.6	34.6	33.6	21	37.9	33.6
sp|P27701|CD82_HUMAN	sp|P27701|CD82_HUMAN	5	5	5	sp|P27701|CD82_HUMAN CD82 antigen OS=Homo sapiens OX=9606 GN=CD82 PE=1 SV=1	1	5	5	5	3	2	2	2	4	3	4	3	3	2	2	2	4	3	4	3	3	2	2	2	4	3	4	3	24.3	24.3	24.3	29.625	267	267	0	16.158	12.7	5.2	5.2	5.2	18.4	12.7	18.7	12.7
sp|P27708|PYR1_HUMAN	sp|P27708|PYR1_HUMAN	7	7	7	sp|P27708|PYR1_HUMAN CAD protein OS=Homo sapiens OX=9606 GN=CAD PE=1 SV=3	1	7	7	7	3	2	2	5	0	1	3	3	3	2	2	5	0	1	3	3	3	2	2	5	0	1	3	3	4.4	4.4	4.4	242.98	2225	2225	0	13.428	2.2	1.2	1.1	3.1	0	0.6	2.4	1.8
sp|P27797|CALR_HUMAN	sp|P27797|CALR_HUMAN	19	19	19	sp|P27797|CALR_HUMAN Calreticulin OS=Homo sapiens OX=9606 GN=CALR PE=1 SV=1	1	19	19	19	10	11	8	11	14	13	15	11	10	11	8	11	14	13	15	11	10	11	8	11	14	13	15	11	50.8	50.8	50.8	48.141	417	417	0	98.653	28.3	37.2	18.7	31.7	44.6	40	44.4	29.3
sp|P27824|CALX_HUMAN	sp|P27824|CALX_HUMAN	17	17	17	sp|P27824|CALX_HUMAN Calnexin OS=Homo sapiens OX=9606 GN=CANX PE=1 SV=2	1	17	17	17	5	8	10	9	11	13	9	10	5	8	10	9	11	13	9	10	5	8	10	9	11	13	9	10	32.9	32.9	32.9	67.567	592	592	0	67.572	11.7	17.4	21.6	19.4	23.5	25.8	18.9	22.8
sp|P28062|PSB8_HUMAN	sp|P28062|PSB8_HUMAN	2	2	2	sp|P28062|PSB8_HUMAN Proteasome subunit beta type-8 OS=Homo sapiens OX=9606 GN=PSMB8 PE=1 SV=3	1	2	2	2	0	0	0	0	0	0	2	1	0	0	0	0	0	0	2	1	0	0	0	0	0	0	2	1	10.1	10.1	10.1	30.354	276	276	0	5.6296	0	0	0	0	0	0	10.1	5.1
sp|P28065|PSB9_HUMAN	sp|P28065|PSB9_HUMAN	2	2	2	sp|P28065|PSB9_HUMAN Proteasome subunit beta type-9 OS=Homo sapiens OX=9606 GN=PSMB9 PE=1 SV=2	1	2	2	2	0	0	0	0	1	1	0	2	0	0	0	0	1	1	0	2	0	0	0	0	1	1	0	2	10	10	10	23.264	219	219	0	2.668	0	0	0	0	4.6	4.6	0	10
sp|P28066|PSA5_HUMAN	sp|P28066|PSA5_HUMAN	8	8	8	sp|P28066|PSA5_HUMAN Proteasome subunit alpha type-5 OS=Homo sapiens OX=9606 GN=PSMA5 PE=1 SV=3	1	8	8	8	2	2	4	3	4	5	5	6	2	2	4	3	4	5	5	6	2	2	4	3	4	5	5	6	51.9	51.9	51.9	26.411	241	241	0	57.008	15.8	15.8	24.9	24.9	24.9	34	30.7	34.4
sp|P28070|PSB4_HUMAN	sp|P28070|PSB4_HUMAN	2	2	2	sp|P28070|PSB4_HUMAN Proteasome subunit beta type-4 OS=Homo sapiens OX=9606 GN=PSMB4 PE=1 SV=4	1	2	2	2	0	0	1	0	1	0	2	1	0	0	1	0	1	0	2	1	0	0	1	0	1	0	2	1	12.1	12.1	12.1	29.204	264	264	0	6.1589	0	0	3.8	0	3.8	0	12.1	3.8
sp|P28072|PSB6_HUMAN	sp|P28072|PSB6_HUMAN	2	2	2	sp|P28072|PSB6_HUMAN Proteasome subunit beta type-6 OS=Homo sapiens OX=9606 GN=PSMB6 PE=1 SV=4	1	2	2	2	1	0	0	0	2	1	2	2	1	0	0	0	2	1	2	2	1	0	0	0	2	1	2	2	8.8	8.8	8.8	25.357	239	239	0	2.4253	4.2	0	0	0	8.8	4.6	8.8	8.8
sp|P28074|PSB5_HUMAN	sp|P28074|PSB5_HUMAN	2	2	2	sp|P28074|PSB5_HUMAN Proteasome subunit beta type-5 OS=Homo sapiens OX=9606 GN=PSMB5 PE=1 SV=3	1	2	2	2	1	0	1	0	1	1	1	1	1	0	1	0	1	1	1	1	1	0	1	0	1	1	1	1	8.4	8.4	8.4	28.48	263	263	0	3.2725	3.8	0	3.8	0	4.6	4.6	3.8	3.8
sp|P28161|GSTM2_HUMAN;sp|P46439|GSTM5_HUMAN	sp|P28161|GSTM2_HUMAN	4;1	4;1	1;0	sp|P28161|GSTM2_HUMAN Glutathione S-transferase Mu 2 OS=Homo sapiens OX=9606 GN=GSTM2 PE=1 SV=2	2	4	4	1	0	1	1	1	2	4	2	2	0	1	1	1	2	4	2	2	0	1	1	1	1	1	0	0	23.4	23.4	7.8	25.744	218	218;218	0	9.29	0	7.8	7.8	7.8	13.3	23.4	9.6	9.6
sp|P28300|LYOX_HUMAN	sp|P28300|LYOX_HUMAN	2	2	2	sp|P28300|LYOX_HUMAN Protein-lysine 6-oxidase OS=Homo sapiens OX=9606 GN=LOX PE=1 SV=2	1	2	2	2	0	0	0	0	0	2	0	0	0	0	0	0	0	2	0	0	0	0	0	0	0	2	0	0	5.5	5.5	5.5	46.944	417	417	0	2.8102	0	0	0	0	0	5.5	0	0
sp|P28482|MK01_HUMAN;sp|P27361|MK03_HUMAN;sp|P31152|MK04_HUMAN;sp|Q16659|MK06_HUMAN	sp|P28482|MK01_HUMAN;sp|P27361|MK03_HUMAN	4;2;1;1	4;2;1;1	4;2;1;1	sp|P28482|MK01_HUMAN Mitogen-activated protein kinase 1 OS=Homo sapiens OX=9606 GN=MAPK1 PE=1 SV=3;sp|P27361|MK03_HUMAN Mitogen-activated protein kinase 3 OS=Homo sapiens OX=9606 GN=MAPK3 PE=1 SV=4	4	4	4	4	1	1	1	1	3	1	1	2	1	1	1	1	3	1	1	2	1	1	1	1	3	1	1	2	13.1	13.1	13.1	41.389	360	360;379;587;721	0	6.646	2.8	2.8	2.8	2.8	10.6	2.8	2.8	5.3
sp|P28799|GRN_HUMAN	sp|P28799|GRN_HUMAN	1	1	1	sp|P28799|GRN_HUMAN Progranulin OS=Homo sapiens OX=9606 GN=GRN PE=1 SV=2	1	1	1	1	0	1	1	1	0	0	1	1	0	1	1	1	0	0	1	1	0	1	1	1	0	0	1	1	2.7	2.7	2.7	63.544	593	593	0	3.0937	0	2.7	2.7	2.7	0	0	2.7	2.7
sp|P28838|AMPL_HUMAN	sp|P28838|AMPL_HUMAN	4	4	4	sp|P28838|AMPL_HUMAN Cytosol aminopeptidase OS=Homo sapiens OX=9606 GN=LAP3 PE=1 SV=3	1	4	4	4	2	2	4	2	2	3	2	4	2	2	4	2	2	3	2	4	2	2	4	2	2	3	2	4	9.4	9.4	9.4	56.166	519	519	0	8.1251	4	4	9.4	5.4	4.6	6.4	4.6	9.4
sp|P29144|TPP2_HUMAN	sp|P29144|TPP2_HUMAN	17	17	17	sp|P29144|TPP2_HUMAN Tripeptidyl-peptidase 2 OS=Homo sapiens OX=9606 GN=TPP2 PE=1 SV=4	1	17	17	17	2	2	3	1	2	3	11	11	2	2	3	1	2	3	11	11	2	2	3	1	2	3	11	11	18.8	18.8	18.8	138.35	1249	1249	0	36.539	3.2	3.2	3.9	1	1.5	4	11.7	13.3
sp|P29279|CCN2_HUMAN	sp|P29279|CCN2_HUMAN	5	5	5	sp|P29279|CCN2_HUMAN CCN family member 2 OS=Homo sapiens OX=9606 GN=CCN2 PE=1 SV=2	1	5	5	5	1	0	1	1	2	1	4	3	1	0	1	1	2	1	4	3	1	0	1	1	2	1	4	3	16.9	16.9	16.9	38.091	349	349	0	10.167	2.6	0	2.6	2.6	5.2	2.6	14.3	9.7
sp|P29317|EPHA2_HUMAN;sp|P54762|EPHB1_HUMAN;sp|Q15375|EPHA7_HUMAN;sp|P54753|EPHB3_HUMAN;sp|Q9UF33|EPHA6_HUMAN;sp|P29323|EPHB2_HUMAN;sp|Q06187|BTK_HUMAN;sp|P29320|EPHA3_HUMAN;sp|P29322|EPHA8_HUMAN;sp|P54756|EPHA5_HUMAN	sp|P29317|EPHA2_HUMAN	23;2;2;2;2;2;1;1;1;1	23;2;2;2;2;2;1;1;1;1	21;0;0;0;0;0;0;0;0;0	sp|P29317|EPHA2_HUMAN Ephrin type-A receptor 2 OS=Homo sapiens OX=9606 GN=EPHA2 PE=1 SV=2	10	23	23	21	13	12	14	14	17	14	12	14	13	12	14	14	17	14	12	14	12	10	13	13	16	12	11	13	29.5	29.5	27.6	108.27	976	976;984;998;998;1036;1055;659;983;1005;1037	0	80.936	17.3	13.4	16.7	16.7	24.4	18.2	17.8	18.6
sp|P29373|RABP2_HUMAN	sp|P29373|RABP2_HUMAN	1	1	1	sp|P29373|RABP2_HUMAN Cellular retinoic acid-binding protein 2 OS=Homo sapiens OX=9606 GN=CRABP2 PE=1 SV=2	1	1	1	1	0	0	0	0	1	0	0	1	0	0	0	0	1	0	0	1	0	0	0	0	1	0	0	1	6.5	6.5	6.5	15.693	138	138	0.0089087	1.0287	0	0	0	0	6.5	0	0	6.5
sp|P29401|TKT_HUMAN	sp|P29401|TKT_HUMAN	6	6	6	sp|P29401|TKT_HUMAN Transketolase OS=Homo sapiens OX=9606 GN=TKT PE=1 SV=3	1	6	6	6	1	2	1	0	3	2	2	3	1	2	1	0	3	2	2	3	1	2	1	0	3	2	2	3	13	13	13	67.877	623	623	0	10.534	1.9	3.9	1.9	0	6.9	4.8	5	6.3
sp|P29692|EF1D_HUMAN	sp|P29692|EF1D_HUMAN	4	4	4	sp|P29692|EF1D_HUMAN Elongation factor 1-delta OS=Homo sapiens OX=9606 GN=EEF1D PE=1 SV=5	1	4	4	4	2	2	2	2	2	2	4	2	2	2	2	2	2	2	4	2	2	2	2	2	2	2	4	2	21.4	21.4	21.4	31.121	281	281	0	23.428	13.2	13.2	13.2	13.2	13.2	13.2	21.4	13.2
sp|P29966|MARCS_HUMAN	sp|P29966|MARCS_HUMAN	12	12	12	sp|P29966|MARCS_HUMAN Myristoylated alanine-rich C-kinase substrate OS=Homo sapiens OX=9606 GN=MARCKS PE=1 SV=4	1	12	12	12	9	10	9	7	10	8	9	8	9	10	9	7	10	8	9	8	9	10	9	7	10	8	9	8	48.2	48.2	48.2	31.554	332	332	0	126.79	44.9	47.9	42.8	42.5	44.9	40.1	43.4	42.5
sp|P29972|AQP1_HUMAN	sp|P29972|AQP1_HUMAN	1	1	1	sp|P29972|AQP1_HUMAN Aquaporin-1 OS=Homo sapiens OX=9606 GN=AQP1 PE=1 SV=3	1	1	1	1	0	1	0	0	0	0	0	0	0	1	0	0	0	0	0	0	0	1	0	0	0	0	0	0	7.4	7.4	7.4	28.526	269	269	0	5.4824	0	7.4	0	0	0	0	0	0
sp|P29992|GNA11_HUMAN	sp|P29992|GNA11_HUMAN	12	11	7	sp|P29992|GNA11_HUMAN Guanine nucleotide-binding protein subunit alpha-11 OS=Homo sapiens OX=9606 GN=GNA11 PE=1 SV=2	1	12	11	7	7	5	5	5	9	3	7	8	6	5	5	5	8	3	7	8	3	4	3	3	4	2	5	4	40.1	37.9	26.7	42.123	359	359	0	24.14	22	18.4	17.3	17	28.4	10.9	25.1	26.5
sp|P30040|ERP29_HUMAN	sp|P30040|ERP29_HUMAN	3	3	3	sp|P30040|ERP29_HUMAN Endoplasmic reticulum resident protein 29 OS=Homo sapiens OX=9606 GN=ERP29 PE=1 SV=4	1	3	3	3	0	0	0	0	0	1	2	1	0	0	0	0	0	1	2	1	0	0	0	0	0	1	2	1	12.6	12.6	12.6	28.993	261	261	0	3.0582	0	0	0	0	0	3.8	8.8	3.8
sp|P30041|PRDX6_HUMAN	sp|P30041|PRDX6_HUMAN	13	13	13	sp|P30041|PRDX6_HUMAN Peroxiredoxin-6 OS=Homo sapiens OX=9606 GN=PRDX6 PE=1 SV=3	1	13	13	13	10	6	10	10	10	11	10	10	10	6	10	10	10	11	10	10	10	6	10	10	10	11	10	10	68.8	68.8	68.8	25.035	224	224	0	53.739	51.8	37.1	51.8	56.2	54	58	56.2	51.8
sp|P30043|BLVRB_HUMAN	sp|P30043|BLVRB_HUMAN	2	2	2	sp|P30043|BLVRB_HUMAN Flavin reductase (NADPH) OS=Homo sapiens OX=9606 GN=BLVRB PE=1 SV=3	1	2	2	2	2	2	1	2	1	2	2	2	2	2	1	2	1	2	2	2	2	2	1	2	1	2	2	2	11.7	11.7	11.7	22.119	206	206	0	8.1609	11.7	11.7	7.3	11.7	7.3	11.7	11.7	11.7
sp|P30044|PRDX5_HUMAN	sp|P30044|PRDX5_HUMAN	4	4	4	sp|P30044|PRDX5_HUMAN Peroxiredoxin-5, mitochondrial OS=Homo sapiens OX=9606 GN=PRDX5 PE=1 SV=4	1	4	4	4	2	2	2	2	4	4	4	4	2	2	2	2	4	4	4	4	2	2	2	2	4	4	4	4	20.6	20.6	20.6	22.086	214	214	0	5.7299	10.3	10.3	8.9	8.9	20.6	20.6	20.6	20.6
sp|P30048|PRDX3_HUMAN	sp|P30048|PRDX3_HUMAN	4	4	4	sp|P30048|PRDX3_HUMAN Thioredoxin-dependent peroxide reductase, mitochondrial OS=Homo sapiens OX=9606 GN=PRDX3 PE=1 SV=3	1	4	4	4	0	0	1	0	4	2	3	2	0	0	1	0	4	2	3	2	0	0	1	0	4	2	3	2	20.3	20.3	20.3	27.692	256	256	0	9.0437	0	0	5.5	0	20.3	8.6	14.8	7.8
sp|P30050|RL12_HUMAN	sp|P30050|RL12_HUMAN	6	6	6	sp|P30050|RL12_HUMAN 60S ribosomal protein L12 OS=Homo sapiens OX=9606 GN=RPL12 PE=1 SV=1	1	6	6	6	2	2	1	2	3	2	4	5	2	2	1	2	3	2	4	5	2	2	1	2	3	2	4	5	54.5	54.5	54.5	17.818	165	165	0	21.326	18.8	21.2	9.7	18.8	27.9	18.8	33.9	43
sp|P30084|ECHM_HUMAN	sp|P30084|ECHM_HUMAN	5	5	5	sp|P30084|ECHM_HUMAN Enoyl-CoA hydratase, mitochondrial OS=Homo sapiens OX=9606 GN=ECHS1 PE=1 SV=4	1	5	5	5	0	0	0	0	3	3	3	2	0	0	0	0	3	3	3	2	0	0	0	0	3	3	3	2	23.8	23.8	23.8	31.387	290	290	0	15.791	0	0	0	0	14.5	15.9	16.2	11.4
sp|P30085|KCY_HUMAN	sp|P30085|KCY_HUMAN	4	4	4	sp|P30085|KCY_HUMAN UMP-CMP kinase OS=Homo sapiens OX=9606 GN=CMPK1 PE=1 SV=3	1	4	4	4	1	1	0	1	3	2	2	3	1	1	0	1	3	2	2	3	1	1	0	1	3	2	2	3	23.5	23.5	23.5	22.222	196	196	0	6.1133	6.6	6.6	0	6.6	17.3	13.3	13.3	19.4
sp|P30086|PEBP1_HUMAN	sp|P30086|PEBP1_HUMAN	7	7	7	sp|P30086|PEBP1_HUMAN Phosphatidylethanolamine-binding protein 1 OS=Homo sapiens OX=9606 GN=PEBP1 PE=1 SV=3	1	7	7	7	2	2	3	4	4	6	4	4	2	2	3	4	4	6	4	4	2	2	3	4	4	6	4	4	62	62	62	21.057	187	187	0	23.667	14.4	17.6	22.5	29.4	41.7	55.1	27.3	33.2
sp|P30101|PDIA3_HUMAN	sp|P30101|PDIA3_HUMAN	24	24	24	sp|P30101|PDIA3_HUMAN Protein disulfide-isomerase A3 OS=Homo sapiens OX=9606 GN=PDIA3 PE=1 SV=4	1	24	24	24	9	6	8	8	15	15	19	13	9	6	8	8	15	15	19	13	9	6	8	8	15	15	19	13	48.7	48.7	48.7	56.782	505	505	0	52.82	20.8	15.8	19.2	20.4	30.9	30.7	40.2	31.3
sp|P30153|2AAA_HUMAN;sp|P30154|2AAB_HUMAN	sp|P30153|2AAA_HUMAN	15;3	15;3	15;3	sp|P30153|2AAA_HUMAN Serine/threonine-protein phosphatase 2A 65 kDa regulatory subunit A alpha isoform OS=Homo sapiens OX=9606 GN=PPP2R1A PE=1 SV=4	2	15	15	15	6	11	11	9	9	9	9	7	6	11	11	9	9	9	9	7	6	11	11	9	9	9	9	7	27.5	27.5	27.5	65.308	589	589;601	0	46.845	14.3	21.1	18	16	16.6	16.5	17.3	14.6
sp|P30411|BKRB2_HUMAN	sp|P30411|BKRB2_HUMAN	2	2	2	sp|P30411|BKRB2_HUMAN B2 bradykinin receptor OS=Homo sapiens OX=9606 GN=BDKRB2 PE=1 SV=2	1	2	2	2	0	0	0	0	0	1	0	2	0	0	0	0	0	1	0	2	0	0	0	0	0	1	0	2	4.9	4.9	4.9	44.46	391	391	0.0026333	1.8985	0	0	0	0	0	2	0	4.9
sp|P30511|HLAF_HUMAN	sp|P30511|HLAF_HUMAN	2	1	1	sp|P30511|HLAF_HUMAN HLA class I histocompatibility antigen, alpha chain F OS=Homo sapiens OX=9606 GN=HLA-F PE=1 SV=3	1	2	1	1	2	2	2	2	1	2	2	2	1	1	1	1	0	1	1	1	1	1	1	1	0	1	1	1	7.8	4.6	4.6	39.061	346	346	0	3.9985	7.8	7.8	7.8	7.8	3.2	7.8	7.8	7.8
sp|P30520|PURA2_HUMAN	sp|P30520|PURA2_HUMAN	1	1	1	sp|P30520|PURA2_HUMAN Adenylosuccinate synthetase isozyme 2 OS=Homo sapiens OX=9606 GN=ADSS2 PE=1 SV=3	1	1	1	1	0	0	1	0	0	0	0	0	0	0	1	0	0	0	0	0	0	0	1	0	0	0	0	0	3.1	3.1	3.1	50.097	456	456	0.0026281	1.8712	0	0	3.1	0	0	0	0	0
sp|P30530|UFO_HUMAN	sp|P30530|UFO_HUMAN	4	4	4	sp|P30530|UFO_HUMAN Tyrosine-protein kinase receptor UFO OS=Homo sapiens OX=9606 GN=AXL PE=1 SV=4	1	4	4	4	2	3	1	2	2	0	0	0	2	3	1	2	2	0	0	0	2	3	1	2	2	0	0	0	6	6	6	98.336	894	894	0	7.289	3.5	4.8	1.2	3	3	0	0	0
sp|P30533|AMRP_HUMAN	sp|P30533|AMRP_HUMAN	3	3	3	sp|P30533|AMRP_HUMAN Alpha-2-macroglobulin receptor-associated protein OS=Homo sapiens OX=9606 GN=LRPAP1 PE=1 SV=1	1	3	3	3	0	0	0	0	0	1	1	1	0	0	0	0	0	1	1	1	0	0	0	0	0	1	1	1	10.4	10.4	10.4	41.465	357	357	0	2.8381	0	0	0	0	0	2.2	4.5	3.6
sp|P30559|OXYR_HUMAN	sp|P30559|OXYR_HUMAN	1	1	1	sp|P30559|OXYR_HUMAN Oxytocin receptor OS=Homo sapiens OX=9606 GN=OXTR PE=2 SV=2	1	1	1	1	1	1	0	1	1	1	0	0	1	1	0	1	1	1	0	0	1	1	0	1	1	1	0	0	5.1	5.1	5.1	42.771	389	389	0	6.0337	5.1	5.1	0	5.1	5.1	5.1	0	0
sp|P30566|PUR8_HUMAN	sp|P30566|PUR8_HUMAN	1	1	1	sp|P30566|PUR8_HUMAN Adenylosuccinate lyase OS=Homo sapiens OX=9606 GN=ADSL PE=1 SV=2	1	1	1	1	0	0	1	0	1	0	0	0	0	0	1	0	1	0	0	0	0	0	1	0	1	0	0	0	2.3	2.3	2.3	54.889	484	484	0.004397	1.6061	0	0	2.3	0	2.3	0	0	0
sp|P30626|SORCN_HUMAN	sp|P30626|SORCN_HUMAN	8	8	8	sp|P30626|SORCN_HUMAN Sorcin OS=Homo sapiens OX=9606 GN=SRI PE=1 SV=1	1	8	8	8	3	4	7	6	5	4	5	5	3	4	7	6	5	4	5	5	3	4	7	6	5	4	5	5	43.9	43.9	43.9	21.676	198	198	0	15.487	11.6	21.7	38.9	33.3	27.8	21.7	24.2	26.8
sp|P30825|CTR1_HUMAN;sp|P52569|CTR2_HUMAN	sp|P30825|CTR1_HUMAN	3;1	3;1	3;1	sp|P30825|CTR1_HUMAN High affinity cationic amino acid transporter 1 OS=Homo sapiens OX=9606 GN=SLC7A1 PE=1 SV=1	2	3	3	3	2	2	1	2	2	3	2	2	2	2	1	2	2	3	2	2	2	2	1	2	2	3	2	2	4.9	4.9	4.9	67.638	629	629;658	0	4.3954	3.3	3.3	2.1	3.3	3.3	4.9	3.3	3.3
sp|P31146|COR1A_HUMAN	sp|P31146|COR1A_HUMAN	4	4	4	sp|P31146|COR1A_HUMAN Coronin-1A OS=Homo sapiens OX=9606 GN=CORO1A PE=1 SV=4	1	4	4	4	4	2	2	2	3	2	1	1	4	2	2	2	3	2	1	1	4	2	2	2	3	2	1	1	6.1	6.1	6.1	51.026	461	461	0	7.7369	6.1	2.4	2.4	2.4	4.3	2.4	2.4	2.4
sp|P31150|GDIA_HUMAN	sp|P31150|GDIA_HUMAN	13	7	7	sp|P31150|GDIA_HUMAN Rab GDP dissociation inhibitor alpha OS=Homo sapiens OX=9606 GN=GDI1 PE=1 SV=2	1	13	7	7	6	8	6	6	8	6	7	8	3	4	3	2	5	2	4	3	3	4	3	2	5	2	4	3	36	23.3	23.3	50.582	447	447	0	31.764	20.6	23.9	17.7	17.4	26.2	17	20.6	19.9
sp|P31153|METK2_HUMAN	sp|P31153|METK2_HUMAN	4	4	3	sp|P31153|METK2_HUMAN S-adenosylmethionine synthase isoform type-2 OS=Homo sapiens OX=9606 GN=MAT2A PE=1 SV=1	1	4	4	3	0	1	1	1	2	1	1	2	0	1	1	1	2	1	1	2	0	1	1	0	2	1	1	1	13.2	13.2	10.4	43.66	395	395	0	9.2629	0	2.8	3.8	2.8	7.6	3.8	3.8	6.6
sp|P31641|SC6A6_HUMAN	sp|P31641|SC6A6_HUMAN	1	1	1	sp|P31641|SC6A6_HUMAN Sodium- and chloride-dependent taurine transporter OS=Homo sapiens OX=9606 GN=SLC6A6 PE=1 SV=2	1	1	1	1	1	1	1	1	1	1	1	1	1	1	1	1	1	1	1	1	1	1	1	1	1	1	1	1	2.7	2.7	2.7	69.829	620	620	0.0049689	1.5494	2.7	2.7	2.7	2.7	2.7	2.7	2.7	2.7
sp|P31689|DNJA1_HUMAN	sp|P31689|DNJA1_HUMAN	5	5	5	sp|P31689|DNJA1_HUMAN DnaJ homolog subfamily A member 1 OS=Homo sapiens OX=9606 GN=DNAJA1 PE=1 SV=2	1	5	5	5	2	2	2	1	4	3	3	4	2	2	2	1	4	3	3	4	2	2	2	1	4	3	3	4	18.4	18.4	18.4	44.868	397	397	0	14.053	7.1	7.1	7.1	3.8	15.6	10.3	10.3	13.1
sp|P31930|QCR1_HUMAN	sp|P31930|QCR1_HUMAN	5	5	5	sp|P31930|QCR1_HUMAN Cytochrome b-c1 complex subunit 1, mitochondrial OS=Homo sapiens OX=9606 GN=UQCRC1 PE=1 SV=3	1	5	5	5	0	0	0	0	3	3	2	4	0	0	0	0	3	3	2	4	0	0	0	0	3	3	2	4	15.8	15.8	15.8	52.645	480	480	0	10.956	0	0	0	0	10.6	10.6	8.1	13.3
sp|P31937|3HIDH_HUMAN	sp|P31937|3HIDH_HUMAN	1	1	1	sp|P31937|3HIDH_HUMAN 3-hydroxyisobutyrate dehydrogenase, mitochondrial OS=Homo sapiens OX=9606 GN=HIBADH PE=1 SV=2	1	1	1	1	0	0	0	0	0	0	0	1	0	0	0	0	0	0	0	1	0	0	0	0	0	0	0	1	3.9	3.9	3.9	35.329	336	336	0.0026195	1.8585	0	0	0	0	0	0	0	3.9
sp|P31939|PUR9_HUMAN	sp|P31939|PUR9_HUMAN	14	14	14	sp|P31939|PUR9_HUMAN Bifunctional purine biosynthesis protein PURH OS=Homo sapiens OX=9606 GN=ATIC PE=1 SV=3	1	14	14	14	7	6	7	7	9	8	10	10	7	6	7	7	9	8	10	10	7	6	7	7	9	8	10	10	31.9	31.9	31.9	64.615	592	592	0	39.619	16.7	16.4	17.2	16.7	22	19.1	22.8	21.6
sp|P31943|HNRH1_HUMAN;sp|P55795|HNRH2_HUMAN;sp|P52597|HNRPF_HUMAN	sp|P31943|HNRH1_HUMAN;sp|P55795|HNRH2_HUMAN	5;4;1	5;4;1	5;4;1	sp|P31943|HNRH1_HUMAN Heterogeneous nuclear ribonucleoprotein H OS=Homo sapiens OX=9606 GN=HNRNPH1 PE=1 SV=4;sp|P55795|HNRH2_HUMAN Heterogeneous nuclear ribonucleoprotein H2 OS=Homo sapiens OX=9606 GN=HNRNPH2 PE=1 SV=1	3	5	5	5	2	2	4	2	1	2	2	3	2	2	4	2	1	2	2	3	2	2	4	2	1	2	2	3	15.4	15.4	15.4	49.229	449	449;449;415	0	13.606	7.3	7.3	12.5	6.7	3.6	5.8	7.3	10.2
sp|P31946|1433B_HUMAN	sp|P31946|1433B_HUMAN	8	5	4	sp|P31946|1433B_HUMAN 14-3-3 protein beta/alpha OS=Homo sapiens OX=9606 GN=YWHAB PE=1 SV=3	1	8	5	4	5	6	6	5	5	6	7	7	3	4	4	4	4	4	5	4	3	3	3	3	3	3	4	3	34.6	26.4	22.8	28.082	246	246	0	50.789	26	29.7	26	26	25.6	26	30.5	30.1
sp|P31948|STIP1_HUMAN	sp|P31948|STIP1_HUMAN	20	20	20	sp|P31948|STIP1_HUMAN Stress-induced-phosphoprotein 1 OS=Homo sapiens OX=9606 GN=STIP1 PE=1 SV=1	1	20	20	20	6	5	5	6	11	9	10	12	6	5	5	6	11	9	10	12	6	5	5	6	11	9	10	12	40.7	40.7	40.7	62.639	543	543	0	39.452	11.4	10.3	8.7	12	21.9	16.2	17.5	24.5
sp|P31949|S10AB_HUMAN	sp|P31949|S10AB_HUMAN	5	5	5	sp|P31949|S10AB_HUMAN Protein S100-A11 OS=Homo sapiens OX=9606 GN=S100A11 PE=1 SV=2	1	5	5	5	2	3	2	1	4	2	3	2	2	3	2	1	4	2	3	2	2	3	2	1	4	2	3	2	49.5	49.5	49.5	11.74	105	105	0	6.9968	17.1	27.6	19	8.6	39	17.1	25.7	19
sp|P32119|PRDX2_HUMAN	sp|P32119|PRDX2_HUMAN	6	5	5	sp|P32119|PRDX2_HUMAN Peroxiredoxin-2 OS=Homo sapiens OX=9606 GN=PRDX2 PE=1 SV=5	1	6	5	5	3	2	2	2	4	6	4	5	2	1	1	1	3	5	3	4	2	1	1	1	3	5	3	4	42.9	37.4	37.4	21.892	198	198	0	20.956	31.8	14.6	14.6	14.6	34.3	42.9	34.3	39.4
sp|P32322|P5CR1_HUMAN	sp|P32322|P5CR1_HUMAN	1	1	1	sp|P32322|P5CR1_HUMAN Pyrroline-5-carboxylate reductase 1, mitochondrial OS=Homo sapiens OX=9606 GN=PYCR1 PE=1 SV=2	1	1	1	1	0	1	0	0	1	1	1	1	0	1	0	0	1	1	1	1	0	1	0	0	1	1	1	1	5.6	5.6	5.6	33.36	319	319	0	2.2427	0	5.6	0	0	5.6	5.6	5.6	5.6
sp|P32455|GBP1_HUMAN	sp|P32455|GBP1_HUMAN	1	1	1	sp|P32455|GBP1_HUMAN Guanylate-binding protein 1 OS=Homo sapiens OX=9606 GN=GBP1 PE=1 SV=2	1	1	1	1	0	0	0	0	0	1	0	0	0	0	0	0	0	1	0	0	0	0	0	0	0	1	0	0	1.5	1.5	1.5	67.93	592	592	0.0073571	1.1065	0	0	0	0	0	1.5	0	0
sp|P32754|HPPD_HUMAN	sp|P32754|HPPD_HUMAN	2	2	2	sp|P32754|HPPD_HUMAN 4-hydroxyphenylpyruvate dioxygenase OS=Homo sapiens OX=9606 GN=HPD PE=1 SV=2	1	2	2	2	2	1	0	0	0	1	0	0	2	1	0	0	0	1	0	0	2	1	0	0	0	1	0	0	4.8	4.8	4.8	44.934	393	393	0.0084602	1.0781	4.8	2.3	0	0	0	2.3	0	0
sp|P32856|STX2_HUMAN	sp|P32856|STX2_HUMAN	6	6	6	sp|P32856|STX2_HUMAN Syntaxin-2 OS=Homo sapiens OX=9606 GN=STX2 PE=1 SV=3	1	6	6	6	2	3	2	2	5	4	2	1	2	3	2	2	5	4	2	1	2	3	2	2	5	4	2	1	25.7	25.7	25.7	33.341	288	288	0	9.7189	8	11.5	8.3	8.3	21.2	17.7	8.3	3.5
sp|P32969|RL9_HUMAN	sp|P32969|RL9_HUMAN	7	7	7	sp|P32969|RL9_HUMAN 60S ribosomal protein L9 OS=Homo sapiens OX=9606 GN=RPL9 PE=1 SV=1	1	7	7	7	4	3	2	3	7	5	7	6	4	3	2	3	7	5	7	6	4	3	2	3	7	5	7	6	39.6	39.6	39.6	21.863	192	192	0	18.972	26	16.1	10.9	19.8	39.6	33.9	39.6	39.1
sp|P33176|KINH_HUMAN;sp|O60282|KIF5C_HUMAN;sp|Q12840|KIF5A_HUMAN	sp|P33176|KINH_HUMAN	18;4;4	18;4;4	18;4;4	sp|P33176|KINH_HUMAN Kinesin-1 heavy chain OS=Homo sapiens OX=9606 GN=KIF5B PE=1 SV=1	3	18	18	18	7	9	7	5	11	12	14	14	7	9	7	5	11	12	14	14	7	9	7	5	11	12	14	14	21.7	21.7	21.7	109.68	963	963;957;1032	0	47.068	8.9	11.5	9.2	6.6	14.1	15.1	16.5	16.7
sp|P33527|MRP1_HUMAN	sp|P33527|MRP1_HUMAN	6	6	6	sp|P33527|MRP1_HUMAN Multidrug resistance-associated protein 1 OS=Homo sapiens OX=9606 GN=ABCC1 PE=1 SV=3	1	6	6	6	0	1	0	1	4	1	1	0	0	1	0	1	4	1	1	0	0	1	0	1	4	1	1	0	4	4	4	171.59	1531	1531	0	5.5518	0	0.8	0	0.5	2.5	0.8	0.6	0
sp|P33908|MA1A1_HUMAN	sp|P33908|MA1A1_HUMAN	1	1	1	sp|P33908|MA1A1_HUMAN Mannosyl-oligosaccharide 1,2-alpha-mannosidase IA OS=Homo sapiens OX=9606 GN=MAN1A1 PE=1 SV=3	1	1	1	1	1	1	0	0	0	0	1	0	1	1	0	0	0	0	1	0	1	1	0	0	0	0	1	0	1.7	1.7	1.7	72.968	653	653	0.0074756	1.1766	1.7	1.7	0	0	0	0	1.7	0
sp|P34741|SDC2_HUMAN	sp|P34741|SDC2_HUMAN	2	2	2	sp|P34741|SDC2_HUMAN Syndecan-2 OS=Homo sapiens OX=9606 GN=SDC2 PE=1 SV=2	1	2	2	2	1	0	1	0	2	1	0	1	1	0	1	0	2	1	0	1	1	0	1	0	2	1	0	1	6	6	6	22.16	201	201	0.0037831	1.6279	6	0	6	0	6	6	0	6
sp|P34810|CD68_HUMAN	sp|P34810|CD68_HUMAN	1	1	1	sp|P34810|CD68_HUMAN Macrosialin OS=Homo sapiens OX=9606 GN=CD68 PE=1 SV=2	1	1	1	1	1	1	0	0	0	0	0	0	1	1	0	0	0	0	0	0	1	1	0	0	0	0	0	0	6.2	6.2	6.2	37.408	354	354	0.00068399	2.1647	6.2	6.2	0	0	0	0	0	0
sp|P34896|GLYC_HUMAN	sp|P34896|GLYC_HUMAN	2	1	1	sp|P34896|GLYC_HUMAN Serine hydroxymethyltransferase, cytosolic OS=Homo sapiens OX=9606 GN=SHMT1 PE=1 SV=1	1	2	1	1	0	2	1	0	0	0	0	0	0	1	1	0	0	0	0	0	0	1	1	0	0	0	0	0	6.6	3.7	3.7	53.082	483	483	0	2.3303	0	6.6	3.7	0	0	0	0	0
sp|P34897|GLYM_HUMAN	sp|P34897|GLYM_HUMAN	10	10	9	sp|P34897|GLYM_HUMAN Serine hydroxymethyltransferase, mitochondrial OS=Homo sapiens OX=9606 GN=SHMT2 PE=1 SV=3	1	10	10	9	1	1	1	0	5	3	3	7	1	1	1	0	5	3	3	7	1	0	1	0	5	3	3	7	24.2	24.2	21.4	55.992	504	504	0	21.77	2.2	2.8	2.2	0	10.3	6.2	6.7	17.1
sp|P34932|HSP74_HUMAN	sp|P34932|HSP74_HUMAN	10	10	10	sp|P34932|HSP74_HUMAN Heat shock 70 kDa protein 4 OS=Homo sapiens OX=9606 GN=HSPA4 PE=1 SV=4	1	10	10	10	3	3	0	2	3	5	5	5	3	3	0	2	3	5	5	5	3	3	0	2	3	5	5	5	15.8	15.8	15.8	94.33	840	840	0	22.573	4.5	4.2	0	3.9	4.6	8.8	7.5	8.3
sp|P35052|GPC1_HUMAN	sp|P35052|GPC1_HUMAN	8	8	8	sp|P35052|GPC1_HUMAN Glypican-1 OS=Homo sapiens OX=9606 GN=GPC1 PE=1 SV=2	1	8	8	8	8	7	5	7	0	0	5	3	8	7	5	7	0	0	5	3	8	7	5	7	0	0	5	3	24.6	24.6	24.6	61.68	558	558	0	44.109	24.6	22	16.3	22	0	0	13.3	7.5
sp|P35221|CTNA1_HUMAN;sp|Q9UI47|CTNA3_HUMAN	sp|P35221|CTNA1_HUMAN	29;1	29;1	22;1	sp|P35221|CTNA1_HUMAN Catenin alpha-1 OS=Homo sapiens OX=9606 GN=CTNNA1 PE=1 SV=1	2	29	29	22	19	16	20	22	16	21	18	16	19	16	20	22	16	21	18	16	15	14	16	16	12	16	14	12	48.3	48.3	39	100.07	906	906;895	0	155.57	31.1	27.8	33.6	36.5	24.3	35.7	30.9	24.6
sp|P35222|CTNB1_HUMAN	sp|P35222|CTNB1_HUMAN	25	25	21	sp|P35222|CTNB1_HUMAN Catenin beta-1 OS=Homo sapiens OX=9606 GN=CTNNB1 PE=1 SV=1	1	25	25	21	18	15	16	18	19	21	15	16	18	15	16	18	19	21	15	16	16	13	14	15	16	18	12	13	44	44	37.9	85.496	781	781	0	89.169	34.1	27.4	25.5	30.2	31.2	32.7	24.1	25.9
sp|P35232|PHB_HUMAN	sp|P35232|PHB_HUMAN	5	5	5	sp|P35232|PHB_HUMAN Prohibitin OS=Homo sapiens OX=9606 GN=PHB PE=1 SV=1	1	5	5	5	0	1	0	0	3	3	3	3	0	1	0	0	3	3	3	3	0	1	0	0	3	3	3	3	21.3	21.3	21.3	29.804	272	272	0	11.635	0	4.4	0	0	11.8	11.8	14	12.5
sp|P35237|SPB6_HUMAN;sp|P50452|SPB8_HUMAN	sp|P35237|SPB6_HUMAN;sp|P50452|SPB8_HUMAN	2;1	2;1	2;1	sp|P35237|SPB6_HUMAN Serpin B6 OS=Homo sapiens OX=9606 GN=SERPINB6 PE=1 SV=3;sp|P50452|SPB8_HUMAN Serpin B8 OS=Homo sapiens OX=9606 GN=SERPINB8 PE=1 SV=2	2	2	2	2	0	0	0	0	1	0	0	1	0	0	0	0	1	0	0	1	0	0	0	0	1	0	0	1	4.5	4.5	4.5	42.621	376	376;374	0.0065947	1.3879	0	0	0	0	2.1	0	0	2.4
sp|P35240|MERL_HUMAN	sp|P35240|MERL_HUMAN	3	3	3	sp|P35240|MERL_HUMAN Merlin OS=Homo sapiens OX=9606 GN=NF2 PE=1 SV=1	1	3	3	3	1	1	0	1	3	3	0	0	1	1	0	1	3	3	0	0	1	1	0	1	3	3	0	0	4.9	4.9	4.9	69.689	595	595	0	4.8374	1.5	1.5	0	1.5	4.9	4.9	0	0
sp|P35241|RADI_HUMAN	sp|P35241|RADI_HUMAN	21	7	7	sp|P35241|RADI_HUMAN Radixin OS=Homo sapiens OX=9606 GN=RDX PE=1 SV=1	1	21	7	7	10	11	12	12	19	17	14	14	3	3	4	4	6	5	2	5	3	3	4	4	6	5	2	5	28.8	12	12	68.563	583	583	0	15.039	17.8	16.6	19	19.4	28.8	22.5	20.2	20.8
sp|P35268|RL22_HUMAN	sp|P35268|RL22_HUMAN	1	1	1	sp|P35268|RL22_HUMAN 60S ribosomal protein L22 OS=Homo sapiens OX=9606 GN=RPL22 PE=1 SV=2	1	1	1	1	0	0	0	0	1	1	1	1	0	0	0	0	1	1	1	1	0	0	0	0	1	1	1	1	10.2	10.2	10.2	14.787	128	128	0.0079051	1.0977	0	0	0	0	10.2	10.2	10.2	10.2
sp|P35443|TSP4_HUMAN	sp|P35443|TSP4_HUMAN	8	5	5	sp|P35443|TSP4_HUMAN Thrombospondin-4 OS=Homo sapiens OX=9606 GN=THBS4 PE=1 SV=2	1	8	5	5	7	7	5	7	6	5	3	3	4	5	3	5	4	4	2	2	4	5	3	5	4	4	2	2	12.6	8.5	8.5	105.87	961	961	0	37.834	11.6	10.9	7.7	10.9	8.7	7.4	4.9	4.9
sp|P35579|MYH9_HUMAN;REV__sp|Q9UKV3|ACINU_HUMAN;sp|P12883|MYH7_HUMAN;sp|P13535|MYH8_HUMAN;sp|Q9UKX3|MYH13_HUMAN;sp|P13533|MYH6_HUMAN;sp|P12882|MYH1_HUMAN;sp|P11055|MYH3_HUMAN;sp|Q9UKX2|MYH2_HUMAN;sp|A7E2Y1|MYH7B_HUMAN	sp|P35579|MYH9_HUMAN	109;1;1;1;1;1;1;1;1;1	109;1;1;1;1;1;1;1;1;1	91;1;0;0;0;0;0;0;0;0	sp|P35579|MYH9_HUMAN Myosin-9 OS=Homo sapiens OX=9606 GN=MYH9 PE=1 SV=4	10	109	109	91	72	74	76	77	87	87	87	88	72	74	76	77	87	87	87	88	59	62	62	64	71	72	75	72	55.3	55.3	45.9	226.53	1960	1960;1341;1935;1937;1938;1939;1939;1940;1941;1983	0	323.31	38.1	39.5	42.2	41.4	46.4	44.6	47.7	45.8
sp|P35580|MYH10_HUMAN	sp|P35580|MYH10_HUMAN	37	23	21	sp|P35580|MYH10_HUMAN Myosin-10 OS=Homo sapiens OX=9606 GN=MYH10 PE=1 SV=3	1	37	23	21	15	14	21	19	19	20	20	22	6	6	11	9	7	8	10	9	5	5	11	8	7	8	10	9	20.6	13.1	12.3	229	1976	1976	0	47.061	8.5	8.7	11.9	10.8	11.4	12.3	12	11.9
sp|P35590|TIE1_HUMAN	sp|P35590|TIE1_HUMAN	6	6	6	sp|P35590|TIE1_HUMAN Tyrosine-protein kinase receptor Tie-1 OS=Homo sapiens OX=9606 GN=TIE1 PE=1 SV=1	1	6	6	6	2	5	4	4	1	0	0	0	2	5	4	4	1	0	0	0	2	5	4	4	1	0	0	0	6.7	6.7	6.7	125.09	1138	1138	0	9.6677	2.4	5.7	4.4	4.6	0.8	0	0	0
sp|P35606|COPB2_HUMAN	sp|P35606|COPB2_HUMAN	3	3	3	sp|P35606|COPB2_HUMAN Coatomer subunit beta OS=Homo sapiens OX=9606 GN=COPB2 PE=1 SV=2	1	3	3	3	2	0	0	0	0	1	1	2	2	0	0	0	0	1	1	2	2	0	0	0	0	1	1	2	3.3	3.3	3.3	102.49	906	906	0.0031606	1.6434	2	0	0	0	0	1	1	2.3
sp|P35613|BASI_HUMAN	sp|P35613|BASI_HUMAN	9	9	9	sp|P35613|BASI_HUMAN Basigin OS=Homo sapiens OX=9606 GN=BSG PE=1 SV=2	1	9	9	9	8	8	6	8	9	7	8	7	8	8	6	8	9	7	8	7	8	8	6	8	9	7	8	7	33.8	33.8	33.8	42.2	385	385	0	75.458	25.7	25.7	19.7	25.7	33.8	23.1	25.7	23.4
sp|P35625|TIMP3_HUMAN	sp|P35625|TIMP3_HUMAN	2	2	2	sp|P35625|TIMP3_HUMAN Metalloproteinase inhibitor 3 OS=Homo sapiens OX=9606 GN=TIMP3 PE=1 SV=2	1	2	2	2	2	1	0	0	0	1	2	0	2	1	0	0	0	1	2	0	2	1	0	0	0	1	2	0	9	9	9	24.145	211	211	0	2.9678	9	3.8	0	0	0	5.2	9	0
sp|P35637|FUS_HUMAN;sp|Q92804|RBP56_HUMAN	sp|P35637|FUS_HUMAN;sp|Q92804|RBP56_HUMAN	1;1	1;1	1;1	sp|P35637|FUS_HUMAN RNA-binding protein FUS OS=Homo sapiens OX=9606 GN=FUS PE=1 SV=1;sp|Q92804|RBP56_HUMAN TATA-binding protein-associated factor 2N OS=Homo sapiens OX=9606 GN=TAF15 PE=1 SV=1	2	1	1	1	0	0	0	0	0	0	1	0	0	0	0	0	0	0	1	0	0	0	0	0	0	0	1	0	2.7	2.7	2.7	53.425	526	526;592	0.0089989	1.0604	0	0	0	0	0	0	2.7	0
sp|P35754|GLRX1_HUMAN	sp|P35754|GLRX1_HUMAN	5	5	5	sp|P35754|GLRX1_HUMAN Glutaredoxin-1 OS=Homo sapiens OX=9606 GN=GLRX PE=1 SV=2	1	5	5	5	2	2	3	3	4	5	4	5	2	2	3	3	4	5	4	5	2	2	3	3	4	5	4	5	50.9	50.9	50.9	11.776	106	106	0	33.619	27.4	31.1	38.7	38.7	50.9	50.9	38.7	50.9
sp|P35858|ALS_HUMAN	sp|P35858|ALS_HUMAN	2	2	2	sp|P35858|ALS_HUMAN Insulin-like growth factor-binding protein complex acid labile subunit OS=Homo sapiens OX=9606 GN=IGFALS PE=1 SV=1	1	2	2	2	1	2	2	1	2	2	2	1	1	2	2	1	2	2	2	1	1	2	2	1	2	2	2	1	3.6	3.6	3.6	66.034	605	605	0	6.6921	2.3	3.6	3.6	2.3	3.6	3.6	3.6	2.3
sp|P35998|PRS7_HUMAN	sp|P35998|PRS7_HUMAN	11	11	11	sp|P35998|PRS7_HUMAN 26S proteasome regulatory subunit 7 OS=Homo sapiens OX=9606 GN=PSMC2 PE=1 SV=3	1	11	11	11	4	3	3	3	5	6	7	7	4	3	3	3	5	6	7	7	4	3	3	3	5	6	7	7	33.9	33.9	33.9	48.633	433	433	0	28.522	12.9	10.4	12	10.4	15	18.7	20.1	20.8
sp|P36021|MOT8_HUMAN	sp|P36021|MOT8_HUMAN	2	2	2	sp|P36021|MOT8_HUMAN Monocarboxylate transporter 8 OS=Homo sapiens OX=9606 GN=SLC16A2 PE=1 SV=2	1	2	2	2	2	2	1	1	2	2	2	2	2	2	1	1	2	2	2	2	2	2	1	1	2	2	2	2	4.5	4.5	4.5	59.511	539	539	0	4.4231	4.5	4.5	2.4	2.4	4.5	4.5	4.5	4.5
sp|P36383|CXG1_HUMAN	sp|P36383|CXG1_HUMAN	4	4	4	sp|P36383|CXG1_HUMAN Gap junction gamma-1 protein OS=Homo sapiens OX=9606 GN=GJC1 PE=1 SV=2	1	4	4	4	1	0	1	0	2	2	3	3	1	0	1	0	2	2	3	3	1	0	1	0	2	2	3	3	14.9	14.9	14.9	45.469	396	396	0	31.222	4.5	0	4.5	0	10.9	10.9	8.6	13.1
sp|P36405|ARL3_HUMAN	sp|P36405|ARL3_HUMAN	3	3	3	sp|P36405|ARL3_HUMAN ADP-ribosylation factor-like protein 3 OS=Homo sapiens OX=9606 GN=ARL3 PE=1 SV=2	1	3	3	3	1	1	0	1	2	2	1	0	1	1	0	1	2	2	1	0	1	1	0	1	2	2	1	0	22.5	22.5	22.5	20.455	182	182	0	2.6082	3.8	3.8	0	3.8	10.4	15.9	3.8	0
sp|P36406|TRI23_HUMAN	sp|P36406|TRI23_HUMAN	1	1	1	sp|P36406|TRI23_HUMAN E3 ubiquitin-protein ligase TRIM23 OS=Homo sapiens OX=9606 GN=TRIM23 PE=1 SV=1	1	1	1	1	1	1	1	1	1	1	0	0	1	1	1	1	1	1	0	0	1	1	1	1	1	1	0	0	1.7	1.7	1.7	64.066	574	574	0.00068353	2.1637	1.7	1.7	1.7	1.7	1.7	1.7	0	0
sp|P36542|ATPG_HUMAN	sp|P36542|ATPG_HUMAN	1	1	1	sp|P36542|ATPG_HUMAN ATP synthase subunit gamma, mitochondrial OS=Homo sapiens OX=9606 GN=ATP5F1C PE=1 SV=1	1	1	1	1	1	0	0	0	1	0	1	0	1	0	0	0	1	0	1	0	1	0	0	0	1	0	1	0	6.4	6.4	6.4	32.996	298	298	0.0074499	1.1621	6.4	0	0	0	6.4	0	6.4	0
sp|P36543|VATE1_HUMAN;sp|Q96A05|VATE2_HUMAN	sp|P36543|VATE1_HUMAN	3;1	3;1	3;1	sp|P36543|VATE1_HUMAN V-type proton ATPase subunit E 1 OS=Homo sapiens OX=9606 GN=ATP6V1E1 PE=1 SV=1	2	3	3	3	0	1	1	1	0	2	1	1	0	1	1	1	0	2	1	1	0	1	1	1	0	2	1	1	14.2	14.2	14.2	26.145	226	226;226	0	4.7685	0	6.2	4	4	0	8	4	4
sp|P36578|RL4_HUMAN	sp|P36578|RL4_HUMAN	17	17	17	sp|P36578|RL4_HUMAN 60S ribosomal protein L4 OS=Homo sapiens OX=9606 GN=RPL4 PE=1 SV=5	1	17	17	17	12	13	12	13	9	8	14	13	12	13	12	13	9	8	14	13	12	13	12	13	9	8	14	13	35.8	35.8	35.8	47.697	427	427	0	58.286	32.1	32.1	28.8	31.4	23.4	21.3	35.8	35.4
sp|P36776|LONM_HUMAN	sp|P36776|LONM_HUMAN	2	2	2	sp|P36776|LONM_HUMAN Lon protease homolog, mitochondrial OS=Homo sapiens OX=9606 GN=LONP1 PE=1 SV=2	1	2	2	2	0	0	0	0	0	1	1	2	0	0	0	0	0	1	1	2	0	0	0	0	0	1	1	2	2.2	2.2	2.2	106.49	959	959	0	3.6188	0	0	0	0	0	1	1	2.2
sp|P36871|PGM1_HUMAN	sp|P36871|PGM1_HUMAN	7	7	7	sp|P36871|PGM1_HUMAN Phosphoglucomutase-1 OS=Homo sapiens OX=9606 GN=PGM1 PE=1 SV=3	1	7	7	7	5	5	5	4	3	3	3	4	5	5	5	4	3	3	3	4	5	5	5	4	3	3	3	4	16.4	16.4	16.4	61.448	562	562	0	19.871	11.7	11.7	11.6	10.5	7.1	7.7	7.1	9.4
sp|P36957|ODO2_HUMAN	sp|P36957|ODO2_HUMAN	3	3	3	sp|P36957|ODO2_HUMAN Dihydrolipoyllysine-residue succinyltransferase component of 2-oxoglutarate dehydrogenase complex, mitochondrial OS=Homo sapiens OX=9606 GN=DLST PE=1 SV=4	1	3	3	3	0	1	0	0	1	1	3	2	0	1	0	0	1	1	3	2	0	1	0	0	1	1	3	2	7.5	7.5	7.5	48.755	453	453	0	7.3008	0	2.6	0	0	3.1	3.1	7.5	5.7
sp|P37235|HPCL1_HUMAN;sp|P84074|HPCA_HUMAN;sp|P61601|NCALD_HUMAN	sp|P37235|HPCL1_HUMAN	4;1;1	4;1;1	4;1;1	sp|P37235|HPCL1_HUMAN Hippocalcin-like protein 1 OS=Homo sapiens OX=9606 GN=HPCAL1 PE=1 SV=3	3	4	4	4	1	1	1	1	2	3	4	3	1	1	1	1	2	3	4	3	1	1	1	1	2	3	4	3	22.8	22.8	22.8	22.313	193	193;193;193	0	8.6023	4.1	4.1	4.1	4.1	9.3	15.5	22.8	17.6
sp|P37802|TAGL2_HUMAN	sp|P37802|TAGL2_HUMAN	10	10	9	sp|P37802|TAGL2_HUMAN Transgelin-2 OS=Homo sapiens OX=9606 GN=TAGLN2 PE=1 SV=3	1	10	10	9	8	6	6	10	8	6	3	6	8	6	6	10	8	6	3	6	7	5	6	9	7	6	3	6	51.3	51.3	44.2	22.391	199	199	0	24.232	45.2	33.7	32.7	51.3	43.7	34.2	15.6	34.2
sp|P37837|TALDO_HUMAN	sp|P37837|TALDO_HUMAN	5	5	5	sp|P37837|TALDO_HUMAN Transaldolase OS=Homo sapiens OX=9606 GN=TALDO1 PE=1 SV=2	1	5	5	5	0	0	0	1	0	0	0	4	0	0	0	1	0	0	0	4	0	0	0	1	0	0	0	4	17.5	17.5	17.5	37.54	337	337	0	3.814	0	0	0	3.6	0	0	0	13.9
sp|P38606|VATA_HUMAN	sp|P38606|VATA_HUMAN	7	7	7	sp|P38606|VATA_HUMAN V-type proton ATPase catalytic subunit A OS=Homo sapiens OX=9606 GN=ATP6V1A PE=1 SV=2	1	7	7	7	3	3	2	2	3	3	5	3	3	3	2	2	3	3	5	3	3	3	2	2	3	3	5	3	15.4	15.4	15.4	68.303	617	617	0	10.757	6.6	8.1	3.9	4.7	5.3	6.3	11.5	5.3
sp|P38646|GRP75_HUMAN	sp|P38646|GRP75_HUMAN	15	15	15	sp|P38646|GRP75_HUMAN Stress-70 protein, mitochondrial OS=Homo sapiens OX=9606 GN=HSPA9 PE=1 SV=2	1	15	15	15	2	2	1	1	11	10	10	12	2	2	1	1	11	10	10	12	2	2	1	1	11	10	10	12	28.9	28.9	28.9	73.68	679	679	0	55.621	4.1	4.1	1.8	1.8	22.2	20	21.2	22.5
sp|P39019|RS19_HUMAN	sp|P39019|RS19_HUMAN	3	3	3	sp|P39019|RS19_HUMAN 40S ribosomal protein S19 OS=Homo sapiens OX=9606 GN=RPS19 PE=1 SV=2	1	3	3	3	0	0	0	0	1	3	2	2	0	0	0	0	1	3	2	2	0	0	0	0	1	3	2	2	23.4	23.4	23.4	16.06	145	145	0	2.9341	0	0	0	0	6.9	23.4	14.5	15.9
sp|P39023|RL3_HUMAN;sp|Q92901|RL3L_HUMAN	sp|P39023|RL3_HUMAN	15;2	15;2	15;2	sp|P39023|RL3_HUMAN 60S ribosomal protein L3 OS=Homo sapiens OX=9606 GN=RPL3 PE=1 SV=2	2	15	15	15	11	12	9	11	9	8	10	12	11	12	9	11	9	8	10	12	11	12	9	11	9	8	10	12	36.7	36.7	36.7	46.108	403	403;407	0	65.236	32.5	33	30.5	27.8	27.3	23.3	26.1	29.3
sp|P39656|OST48_HUMAN	sp|P39656|OST48_HUMAN	4	4	4	sp|P39656|OST48_HUMAN Dolichyl-diphosphooligosaccharide--protein glycosyltransferase 48 kDa subunit OS=Homo sapiens OX=9606 GN=DDOST PE=1 SV=4	1	4	4	4	2	4	1	3	3	2	4	4	2	4	1	3	3	2	4	4	2	4	1	3	3	2	4	4	13.8	13.8	13.8	50.8	456	456	0	50.356	9.4	13.8	6.4	11.4	10.7	8.3	13.8	13.8
sp|P39900|MMP12_HUMAN	sp|P39900|MMP12_HUMAN	2	2	2	sp|P39900|MMP12_HUMAN Macrophage metalloelastase OS=Homo sapiens OX=9606 GN=MMP12 PE=1 SV=1	1	2	2	2	0	0	0	0	1	1	0	0	0	0	0	0	1	1	0	0	0	0	0	0	1	1	0	0	4.3	4.3	4.3	54.001	470	470	0.0074286	1.1565	0	0	0	0	2.6	1.7	0	0
sp|P40227|TCPZ_HUMAN;sp|Q92526|TCPW_HUMAN	sp|P40227|TCPZ_HUMAN	14;5	14;5	14;5	sp|P40227|TCPZ_HUMAN T-complex protein 1 subunit zeta OS=Homo sapiens OX=9606 GN=CCT6A PE=1 SV=3	2	14	14	14	6	8	6	8	6	6	8	9	6	8	6	8	6	6	8	9	6	8	6	8	6	6	8	9	26.2	26.2	26.2	58.024	531	531;530	0	26.534	12.1	15.1	12.2	15.1	11.1	13.6	14.1	17.5
sp|P40261|NNMT_HUMAN	sp|P40261|NNMT_HUMAN	2	2	2	sp|P40261|NNMT_HUMAN Nicotinamide N-methyltransferase OS=Homo sapiens OX=9606 GN=NNMT PE=1 SV=1	1	2	2	2	0	0	0	0	0	0	2	1	0	0	0	0	0	0	2	1	0	0	0	0	0	0	2	1	6.8	6.8	6.8	29.574	264	264	0	2.5404	0	0	0	0	0	0	6.8	3.8
sp|P40429|RL13A_HUMAN;sp|Q6NVV1|R13P3_HUMAN	sp|P40429|RL13A_HUMAN	6;2	6;2	6;2	sp|P40429|RL13A_HUMAN 60S ribosomal protein L13a OS=Homo sapiens OX=9606 GN=RPL13A PE=1 SV=2	2	6	6	6	4	3	3	4	2	2	5	6	4	3	3	4	2	2	5	6	4	3	3	4	2	2	5	6	28.6	28.6	28.6	23.577	203	203;102	0	8.4472	19.2	14.8	14.8	20.7	9.4	10.8	22.7	28.6
sp|P40763|STAT3_HUMAN	sp|P40763|STAT3_HUMAN	1	1	1	sp|P40763|STAT3_HUMAN Signal transducer and activator of transcription 3 OS=Homo sapiens OX=9606 GN=STAT3 PE=1 SV=2	1	1	1	1	1	1	0	1	1	1	1	1	1	1	0	1	1	1	1	1	1	1	0	1	1	1	1	1	3.4	3.4	3.4	88.067	770	770	0	8.3887	3.4	3.4	0	3.4	3.4	3.4	3.4	3.4
sp|P40925|MDHC_HUMAN	sp|P40925|MDHC_HUMAN	8	8	8	sp|P40925|MDHC_HUMAN Malate dehydrogenase, cytoplasmic OS=Homo sapiens OX=9606 GN=MDH1 PE=1 SV=4	1	8	8	8	5	3	4	5	4	5	7	4	5	3	4	5	4	5	7	4	5	3	4	5	4	5	7	4	32.3	32.3	32.3	36.426	334	334	0	26.656	18.6	13.2	17.1	21	17.1	20.1	29.9	17.1
sp|P40926|MDHM_HUMAN	sp|P40926|MDHM_HUMAN	7	7	7	sp|P40926|MDHM_HUMAN Malate dehydrogenase, mitochondrial OS=Homo sapiens OX=9606 GN=MDH2 PE=1 SV=3	1	7	7	7	1	1	0	1	3	5	5	4	1	1	0	1	3	5	5	4	1	1	0	1	3	5	5	4	28.4	28.4	28.4	35.503	338	338	0	22.885	6.5	6.5	0	3.3	13.3	21	20.1	18.3
sp|P40939|ECHA_HUMAN	sp|P40939|ECHA_HUMAN	10	10	10	sp|P40939|ECHA_HUMAN Trifunctional enzyme subunit alpha, mitochondrial OS=Homo sapiens OX=9606 GN=HADHA PE=1 SV=2	1	10	10	10	0	0	0	0	5	4	5	5	0	0	0	0	5	4	5	5	0	0	0	0	5	4	5	5	18.9	18.9	18.9	82.999	763	763	0	20.994	0	0	0	0	10.1	6.4	9.2	8.8
sp|P41091|IF2G_HUMAN;sp|Q2VIR3|IF2GL_HUMAN	sp|P41091|IF2G_HUMAN;sp|Q2VIR3|IF2GL_HUMAN	4;3	4;3	4;3	sp|P41091|IF2G_HUMAN Eukaryotic translation initiation factor 2 subunit 3 OS=Homo sapiens OX=9606 GN=EIF2S3 PE=1 SV=3;sp|Q2VIR3|IF2GL_HUMAN Eukaryotic translation initiation factor 2 subunit 3B OS=Homo sapiens OX=9606 GN=EIF2S3B PE=2 SV=2	2	4	4	4	1	0	0	0	2	3	3	1	1	0	0	0	2	3	3	1	1	0	0	0	2	3	3	1	13.8	13.8	13.8	51.109	472	472;472	0	12.853	5.3	0	0	0	8.3	11.4	11.4	2.3
sp|P41221|WNT5A_HUMAN;sp|O00755|WNT7A_HUMAN	sp|P41221|WNT5A_HUMAN	12;1	12;1	10;1	sp|P41221|WNT5A_HUMAN Protein Wnt-5a OS=Homo sapiens OX=9606 GN=WNT5A PE=1 SV=2	2	12	12	10	8	7	5	6	9	9	6	5	8	7	5	6	9	9	6	5	6	6	4	5	7	8	5	4	32.4	32.4	25.5	42.339	380	380;349	0	39.469	23.2	20.3	15.5	20.3	24.2	26.3	16.6	14.5
sp|P41250|GARS_HUMAN	sp|P41250|GARS_HUMAN	11	11	11	sp|P41250|GARS_HUMAN Glycine--tRNA ligase OS=Homo sapiens OX=9606 GN=GARS PE=1 SV=3	1	11	11	11	4	4	5	4	6	8	8	6	4	4	5	4	6	8	8	6	4	4	5	4	6	8	8	6	19.5	19.5	19.5	83.165	739	739	0	34.078	6	6.4	7.7	6.4	10.3	13.7	13.1	10.8
sp|P41252|SYIC_HUMAN	sp|P41252|SYIC_HUMAN	15	15	15	sp|P41252|SYIC_HUMAN Isoleucine--tRNA ligase, cytoplasmic OS=Homo sapiens OX=9606 GN=IARS PE=1 SV=2	1	15	15	15	2	3	4	2	7	6	8	8	2	3	4	2	7	6	8	8	2	3	4	2	7	6	8	8	13.7	13.7	13.7	144.5	1262	1262	0	24.36	2.2	2.5	3.6	2.2	6.1	5.4	8.6	6.9
sp|P42025|ACTY_HUMAN	sp|P42025|ACTY_HUMAN	4	1	1	sp|P42025|ACTY_HUMAN Beta-centractin OS=Homo sapiens OX=9606 GN=ACTR1B PE=1 SV=1	1	4	1	1	1	1	2	1	2	3	3	2	0	0	0	0	1	1	1	0	0	0	0	0	1	1	1	0	11.4	4	4	42.293	376	376	0.0032258	1.7605	2.9	2.9	5.6	2.7	6.9	9.6	9.6	4.8
sp|P42126|ECI1_HUMAN	sp|P42126|ECI1_HUMAN	1	1	1	sp|P42126|ECI1_HUMAN Enoyl-CoA delta isomerase 1, mitochondrial OS=Homo sapiens OX=9606 GN=ECI1 PE=1 SV=1	1	1	1	1	0	0	0	0	0	0	0	1	0	0	0	0	0	0	0	1	0	0	0	0	0	0	0	1	5	5	5	32.816	302	302	0.0089837	1.0545	0	0	0	0	0	0	0	5
sp|P42224|STAT1_HUMAN	sp|P42224|STAT1_HUMAN	10	10	10	sp|P42224|STAT1_HUMAN Signal transducer and activator of transcription 1-alpha/beta OS=Homo sapiens OX=9606 GN=STAT1 PE=1 SV=2	1	10	10	10	4	3	4	3	3	3	2	5	4	3	4	3	3	3	2	5	4	3	4	3	3	3	2	5	15.1	15.1	15.1	87.334	750	750	0	9.812	6.1	4.4	5.9	4.3	4.9	4.8	3.1	7.3
sp|P51692|STA5B_HUMAN;sp|P42229|STA5A_HUMAN	sp|P51692|STA5B_HUMAN;sp|P42229|STA5A_HUMAN	2;2	2;2	2;2	sp|P51692|STA5B_HUMAN Signal transducer and activator of transcription 5B OS=Homo sapiens OX=9606 GN=STAT5B PE=1 SV=2;sp|P42229|STA5A_HUMAN Signal transducer and activator of transcription 5A OS=Homo sapiens OX=9606 GN=STAT5A PE=1 SV=1	2	2	2	2	0	0	0	2	0	0	0	0	0	0	0	2	0	0	0	0	0	0	0	2	0	0	0	0	2.9	2.9	2.9	89.865	787	787;794	0.0026212	1.8587	0	0	0	2.9	0	0	0	0
sp|P42356|PI4KA_HUMAN	sp|P42356|PI4KA_HUMAN	2	2	2	sp|P42356|PI4KA_HUMAN Phosphatidylinositol 4-kinase alpha OS=Homo sapiens OX=9606 GN=PI4KA PE=1 SV=4	1	2	2	2	1	0	1	0	0	1	0	0	1	0	1	0	0	1	0	0	1	0	1	0	0	1	0	0	1.1	1.1	1.1	236.83	2102	2102	0.0031706	1.6717	0.5	0	0.5	0	0	0.6	0	0
sp|P42357|HUTH_HUMAN	sp|P42357|HUTH_HUMAN	1	1	1	sp|P42357|HUTH_HUMAN Histidine ammonia-lyase OS=Homo sapiens OX=9606 GN=HAL PE=1 SV=1	1	1	1	1	0	0	0	0	1	0	0	0	0	0	0	0	1	0	0	0	0	0	0	0	1	0	0	0	1.7	1.7	1.7	72.697	657	657	0.0065282	1.3328	0	0	0	0	1.7	0	0	0
sp|P42574|CASP3_HUMAN	sp|P42574|CASP3_HUMAN	2	2	2	sp|P42574|CASP3_HUMAN Caspase-3 OS=Homo sapiens OX=9606 GN=CASP3 PE=1 SV=2	1	2	2	2	0	0	0	0	0	0	2	0	0	0	0	0	0	0	2	0	0	0	0	0	0	0	2	0	10.8	10.8	10.8	31.608	277	277	0.0089938	1.059	0	0	0	0	0	0	10.8	0
sp|P42677|RS27_HUMAN;sp|Q71UM5|RS27L_HUMAN	sp|P42677|RS27_HUMAN;sp|Q71UM5|RS27L_HUMAN	3;2	3;2	3;2	sp|P42677|RS27_HUMAN 40S ribosomal protein S27 OS=Homo sapiens OX=9606 GN=RPS27 PE=1 SV=3;sp|Q71UM5|RS27L_HUMAN 40S ribosomal protein S27-like OS=Homo sapiens OX=9606 GN=RPS27L PE=1 SV=3	2	3	3	3	1	0	0	2	1	2	1	3	1	0	0	2	1	2	1	3	1	0	0	2	1	2	1	3	38.1	38.1	38.1	9.461	84	84;84	0	7.1492	15.5	0	0	25	15.5	28.6	15.5	38.1
sp|P42704|LPPRC_HUMAN	sp|P42704|LPPRC_HUMAN	3	3	3	sp|P42704|LPPRC_HUMAN Leucine-rich PPR motif-containing protein, mitochondrial OS=Homo sapiens OX=9606 GN=LRPPRC PE=1 SV=3	1	3	3	3	0	0	0	0	0	2	3	1	0	0	0	0	0	2	3	1	0	0	0	0	0	2	3	1	2.3	2.3	2.3	157.9	1394	1394	0	4.1391	0	0	0	0	0	1.7	2.3	0.7
sp|P42765|THIM_HUMAN	sp|P42765|THIM_HUMAN	2	2	2	sp|P42765|THIM_HUMAN 3-ketoacyl-CoA thiolase, mitochondrial OS=Homo sapiens OX=9606 GN=ACAA2 PE=1 SV=2	1	2	2	2	0	0	0	0	1	1	1	2	0	0	0	0	1	1	1	2	0	0	0	0	1	1	1	2	4.8	4.8	4.8	41.924	397	397	0.0054845	1.4705	0	0	0	0	2.3	2.5	2.5	4.8
sp|P42766|RL35_HUMAN	sp|P42766|RL35_HUMAN	3	3	3	sp|P42766|RL35_HUMAN 60S ribosomal protein L35 OS=Homo sapiens OX=9606 GN=RPL35 PE=1 SV=2	1	3	3	3	0	1	0	1	1	2	2	3	0	1	0	1	1	2	2	3	0	1	0	1	1	2	2	3	26	26	26	14.551	123	123	0	5.1765	0	7.3	0	7.3	7.3	15.4	17.9	26
sp|P42892|ECE1_HUMAN	sp|P42892|ECE1_HUMAN	7	7	7	sp|P42892|ECE1_HUMAN Endothelin-converting enzyme 1 OS=Homo sapiens OX=9606 GN=ECE1 PE=1 SV=2	1	7	7	7	5	4	2	6	1	3	3	2	5	4	2	6	1	3	3	2	5	4	2	6	1	3	3	2	11.9	11.9	11.9	87.163	770	770	0	16.482	8.2	7.4	3.8	10.1	1.4	5.1	5.6	3.6
sp|P43007|SATT_HUMAN	sp|P43007|SATT_HUMAN	4	4	4	sp|P43007|SATT_HUMAN Neutral amino acid transporter A OS=Homo sapiens OX=9606 GN=SLC1A4 PE=1 SV=1	1	4	4	4	2	2	4	2	4	4	4	3	2	2	4	2	4	4	4	3	2	2	4	2	4	4	4	3	13.3	13.3	13.3	55.722	532	532	0	32.754	7.1	7.1	13.3	7.1	13.3	13.3	13.3	11.5
sp|P43034|LIS1_HUMAN	sp|P43034|LIS1_HUMAN	5	5	5	sp|P43034|LIS1_HUMAN Platelet-activating factor acetylhydrolase IB subunit alpha OS=Homo sapiens OX=9606 GN=PAFAH1B1 PE=1 SV=2	1	5	5	5	0	1	0	0	3	1	3	1	0	1	0	0	3	1	3	1	0	1	0	0	3	1	3	1	17.1	17.1	17.1	46.637	410	410	0	15.618	0	2.9	0	0	9	2.9	12	2.9
sp|P43121|MUC18_HUMAN	sp|P43121|MUC18_HUMAN	5	5	5	sp|P43121|MUC18_HUMAN Cell surface glycoprotein MUC18 OS=Homo sapiens OX=9606 GN=MCAM PE=1 SV=2	1	5	5	5	3	4	3	4	2	4	4	2	3	4	3	4	2	4	4	2	3	4	3	4	2	4	4	2	10.2	10.2	10.2	71.607	646	646	0	11.451	6	7.4	5.6	8.4	4	7.4	8.4	3.3
sp|P43243|MATR3_HUMAN	sp|P43243|MATR3_HUMAN	2	2	2	sp|P43243|MATR3_HUMAN Matrin-3 OS=Homo sapiens OX=9606 GN=MATR3 PE=1 SV=2	1	2	2	2	0	0	1	1	1	0	0	1	0	0	1	1	1	0	0	1	0	0	1	1	1	0	0	1	3.3	3.3	3.3	94.622	847	847	0	3.7255	0	0	1.1	2.2	1.1	0	0	1.1
sp|P43307|SSRA_HUMAN	sp|P43307|SSRA_HUMAN	2	2	2	sp|P43307|SSRA_HUMAN Translocon-associated protein subunit alpha OS=Homo sapiens OX=9606 GN=SSR1 PE=1 SV=3	1	2	2	2	1	0	0	0	1	1	2	1	1	0	0	0	1	1	2	1	1	0	0	0	1	1	2	1	6.6	6.6	6.6	32.235	286	286	0.0050125	1.5964	3.8	0	0	0	3.8	2.8	6.6	3.8
sp|P43487|RANG_HUMAN	sp|P43487|RANG_HUMAN	1	1	1	sp|P43487|RANG_HUMAN Ran-specific GTPase-activating protein OS=Homo sapiens OX=9606 GN=RANBP1 PE=1 SV=1	1	1	1	1	0	1	0	0	0	1	0	1	0	1	0	0	0	1	0	1	0	1	0	0	0	1	0	1	5.5	5.5	5.5	23.31	201	201	0.0013351	2.006	0	5.5	0	0	0	5.5	0	5.5
sp|P43490|NAMPT_HUMAN	sp|P43490|NAMPT_HUMAN	13	13	13	sp|P43490|NAMPT_HUMAN Nicotinamide phosphoribosyltransferase OS=Homo sapiens OX=9606 GN=NAMPT PE=1 SV=1	1	13	13	13	1	3	2	1	9	8	8	9	1	3	2	1	9	8	8	9	1	3	2	1	9	8	8	9	31.8	31.8	31.8	55.52	491	491	0	34.112	2.2	7.3	6.1	2	23.6	23.8	23.8	21.8
sp|P43686|PRS6B_HUMAN	sp|P43686|PRS6B_HUMAN	8	8	8	sp|P43686|PRS6B_HUMAN 26S proteasome regulatory subunit 6B OS=Homo sapiens OX=9606 GN=PSMC4 PE=1 SV=2	1	8	8	8	4	4	1	3	4	4	6	3	4	4	1	3	4	4	6	3	4	4	1	3	4	4	6	3	22	22	22	47.366	418	418	0	13.263	8.9	8.9	2.9	8.9	12	12	18.9	8.9
sp|P45880|VDAC2_HUMAN	sp|P45880|VDAC2_HUMAN	7	7	7	sp|P45880|VDAC2_HUMAN Voltage-dependent anion-selective channel protein 2 OS=Homo sapiens OX=9606 GN=VDAC2 PE=1 SV=2	1	7	7	7	0	1	0	0	3	4	6	6	0	1	0	0	3	4	6	6	0	1	0	0	3	4	6	6	36.7	36.7	36.7	31.566	294	294	0	39.167	0	6.8	0	0	16.7	21.1	32.3	32.3
sp|P45974|UBP5_HUMAN	sp|P45974|UBP5_HUMAN	3	3	3	sp|P45974|UBP5_HUMAN Ubiquitin carboxyl-terminal hydrolase 5 OS=Homo sapiens OX=9606 GN=USP5 PE=1 SV=2	1	3	3	3	0	2	0	1	2	1	2	1	0	2	0	1	2	1	2	1	0	2	0	1	2	1	2	1	4.5	4.5	4.5	95.785	858	858	0	4.8029	0	3.1	0	1.4	2.8	1.4	2.8	1.4
sp|P46060|RAGP1_HUMAN	sp|P46060|RAGP1_HUMAN	3	3	3	sp|P46060|RAGP1_HUMAN Ran GTPase-activating protein 1 OS=Homo sapiens OX=9606 GN=RANGAP1 PE=1 SV=1	1	3	3	3	2	2	0	0	0	0	1	1	2	2	0	0	0	0	1	1	2	2	0	0	0	0	1	1	6.1	6.1	6.1	63.541	587	587	0	5.9592	3.9	4.4	0	0	0	0	2.2	1.7
sp|P46459|NSF_HUMAN	sp|P46459|NSF_HUMAN	8	8	8	sp|P46459|NSF_HUMAN Vesicle-fusing ATPase OS=Homo sapiens OX=9606 GN=NSF PE=1 SV=3	1	8	8	8	4	3	3	3	3	5	3	1	4	3	3	3	3	5	3	1	4	3	3	3	3	5	3	1	12.5	12.5	12.5	82.593	744	744	0	11.308	6.7	5.5	4.6	4.6	4.6	8.2	5.2	1.3
sp|P46531|NOTC1_HUMAN	sp|P46531|NOTC1_HUMAN	2	2	2	sp|P46531|NOTC1_HUMAN Neurogenic locus notch homolog protein 1 OS=Homo sapiens OX=9606 GN=NOTCH1 PE=1 SV=4	1	2	2	2	2	2	2	1	2	1	0	1	2	2	2	1	2	1	0	1	2	2	2	1	2	1	0	1	2.2	2.2	2.2	272.5	2555	2555	0.00068681	2.1885	2.2	2.2	2.2	0.7	2.2	0.7	0	1.5
sp|P46776|RL27A_HUMAN	sp|P46776|RL27A_HUMAN	4	4	4	sp|P46776|RL27A_HUMAN 60S ribosomal protein L27a OS=Homo sapiens OX=9606 GN=RPL27A PE=1 SV=2	1	4	4	4	2	3	1	3	1	2	2	2	2	3	1	3	1	2	2	2	2	3	1	3	1	2	2	2	23	23	23	16.561	148	148	0	6.9002	15.5	16.2	7.4	22.3	7.4	15.5	15.5	15.5
sp|P46777|RL5_HUMAN	sp|P46777|RL5_HUMAN	7	7	7	sp|P46777|RL5_HUMAN 60S ribosomal protein L5 OS=Homo sapiens OX=9606 GN=RPL5 PE=1 SV=3	1	7	7	7	3	3	3	3	2	2	4	5	3	3	3	3	2	2	4	5	3	3	3	3	2	2	4	5	27.6	27.6	27.6	34.362	297	297	0	12.829	14.8	13.1	13.1	11.4	7.4	7.4	18.9	22.6
sp|P46778|RL21_HUMAN	sp|P46778|RL21_HUMAN	4	4	4	sp|P46778|RL21_HUMAN 60S ribosomal protein L21 OS=Homo sapiens OX=9606 GN=RPL21 PE=1 SV=2	1	4	4	4	2	3	2	3	2	1	3	3	2	3	2	3	2	1	3	3	2	3	2	3	2	1	3	3	26.9	26.9	26.9	18.565	160	160	0	8.8396	16.2	21.9	16.2	21.9	16.2	9.4	21.9	21.2
sp|P46779|RL28_HUMAN	sp|P46779|RL28_HUMAN	3	3	3	sp|P46779|RL28_HUMAN 60S ribosomal protein L28 OS=Homo sapiens OX=9606 GN=RPL28 PE=1 SV=3	1	3	3	3	1	1	2	2	2	0	3	2	1	1	2	2	2	0	3	2	1	1	2	2	2	0	3	2	20.4	20.4	20.4	15.747	137	137	0	3.9284	5.1	5.1	12.4	12.4	12.4	0	20.4	12.4
sp|P46781|RS9_HUMAN	sp|P46781|RS9_HUMAN	9	9	9	sp|P46781|RS9_HUMAN 40S ribosomal protein S9 OS=Homo sapiens OX=9606 GN=RPS9 PE=1 SV=3	1	9	9	9	4	3	4	5	4	5	6	4	4	3	4	5	4	5	6	4	4	3	4	5	4	5	6	4	33.5	33.5	33.5	22.591	194	194	0	7.1042	16.5	12.4	16.5	16.5	16.5	20.1	21.1	13.4
sp|P46782|RS5_HUMAN	sp|P46782|RS5_HUMAN	3	3	3	sp|P46782|RS5_HUMAN 40S ribosomal protein S5 OS=Homo sapiens OX=9606 GN=RPS5 PE=1 SV=4	1	3	3	3	2	2	2	1	2	2	3	3	2	2	2	1	2	2	3	3	2	2	2	1	2	2	3	3	15.7	15.7	15.7	22.876	204	204	0	6.4636	9.3	9.3	11.3	4.9	9.3	10.8	15.7	15.7
sp|P46821|MAP1B_HUMAN	sp|P46821|MAP1B_HUMAN	1	1	1	sp|P46821|MAP1B_HUMAN Microtubule-associated protein 1B OS=Homo sapiens OX=9606 GN=MAP1B PE=1 SV=2	1	1	1	1	0	0	0	0	0	0	1	0	0	0	0	0	0	0	1	0	0	0	0	0	0	0	1	0	0.4	0.4	0.4	270.63	2468	2468	0.0076202	1.2726	0	0	0	0	0	0	0.4	0
sp|P46934|NEDD4_HUMAN	sp|P46934|NEDD4_HUMAN	1	1	1	sp|P46934|NEDD4_HUMAN E3 ubiquitin-protein ligase NEDD4 OS=Homo sapiens OX=9606 GN=NEDD4 PE=1 SV=4	1	1	1	1	0	0	0	0	1	0	0	0	0	0	0	0	1	0	0	0	0	0	0	0	1	0	0	0	1.3	1.3	1.3	149.11	1319	1319	0.0031969	1.7093	0	0	0	0	1.3	0	0	0
sp|P46940|IQGA1_HUMAN;sp|Q13576|IQGA2_HUMAN	sp|P46940|IQGA1_HUMAN	51;2	51;2	49;1	sp|P46940|IQGA1_HUMAN Ras GTPase-activating-like protein IQGAP1 OS=Homo sapiens OX=9606 GN=IQGAP1 PE=1 SV=1	2	51	51	49	13	11	11	8	35	28	32	30	13	11	11	8	35	28	32	30	12	10	10	8	34	27	31	29	35.4	35.4	34.3	189.25	1657	1657;1575	0	203.27	10.2	10	8.6	7.4	26.7	22.3	24.3	21.3
sp|P46976|GLYG_HUMAN	sp|P46976|GLYG_HUMAN	1	1	1	sp|P46976|GLYG_HUMAN Glycogenin-1 OS=Homo sapiens OX=9606 GN=GYG1 PE=1 SV=4	1	1	1	1	0	0	0	0	1	0	0	1	0	0	0	0	1	0	0	1	0	0	0	0	1	0	0	1	2.9	2.9	2.9	39.383	350	350	0.0073488	1.1027	0	0	0	0	2.9	0	0	2.9
sp|P46977|STT3A_HUMAN	sp|P46977|STT3A_HUMAN	5	5	5	sp|P46977|STT3A_HUMAN Dolichyl-diphosphooligosaccharide--protein glycosyltransferase subunit STT3A OS=Homo sapiens OX=9606 GN=STT3A PE=1 SV=2	1	5	5	5	0	2	2	0	1	0	2	1	0	2	2	0	1	0	2	1	0	2	2	0	1	0	2	1	6.8	6.8	6.8	80.529	705	705	0	4.7258	0	3	3	0	1	0	3.5	1
sp|P47755|CAZA2_HUMAN	sp|P47755|CAZA2_HUMAN	5	3	3	sp|P47755|CAZA2_HUMAN F-actin-capping protein subunit alpha-2 OS=Homo sapiens OX=9606 GN=CAPZA2 PE=1 SV=3	1	5	3	3	3	3	3	2	3	3	5	4	1	1	1	1	2	1	3	2	1	1	1	1	2	1	3	2	27.3	17.8	17.8	32.949	286	286	0	6.4791	15.7	15.7	15.7	12.2	16.1	15.7	27.3	22
sp|P47756|CAPZB_HUMAN	sp|P47756|CAPZB_HUMAN	11	11	11	sp|P47756|CAPZB_HUMAN F-actin-capping protein subunit beta OS=Homo sapiens OX=9606 GN=CAPZB PE=1 SV=4	1	11	11	11	5	4	5	4	7	6	8	8	5	4	5	4	7	6	8	8	5	4	5	4	7	6	8	8	37.2	37.2	37.2	31.35	277	277	0	29.801	19.1	15.5	17	16.6	26	27.4	30.7	33.6
sp|P47897|SYQ_HUMAN	sp|P47897|SYQ_HUMAN	8	8	8	sp|P47897|SYQ_HUMAN Glutamine--tRNA ligase OS=Homo sapiens OX=9606 GN=QARS PE=1 SV=1	1	8	8	8	1	1	1	2	2	2	3	5	1	1	1	2	2	2	3	5	1	1	1	2	2	2	3	5	12.9	12.9	12.9	87.798	775	775	0	13.232	1	1	1	2.7	2.2	2.2	5	8.9
sp|P47914|RL29_HUMAN	sp|P47914|RL29_HUMAN	2	2	2	sp|P47914|RL29_HUMAN 60S ribosomal protein L29 OS=Homo sapiens OX=9606 GN=RPL29 PE=1 SV=2	1	2	2	2	1	1	1	1	1	1	1	2	1	1	1	1	1	1	1	2	1	1	1	1	1	1	1	2	14.5	14.5	14.5	17.752	159	159	0.0013378	2.0263	9.4	9.4	9.4	9.4	9.4	9.4	9.4	14.5
sp|P48047|ATPO_HUMAN	sp|P48047|ATPO_HUMAN	5	5	5	sp|P48047|ATPO_HUMAN ATP synthase subunit O, mitochondrial OS=Homo sapiens OX=9606 GN=ATP5PO PE=1 SV=1	1	5	5	5	0	0	0	0	1	3	2	4	0	0	0	0	1	3	2	4	0	0	0	0	1	3	2	4	30.5	30.5	30.5	23.277	213	213	0	9.8932	0	0	0	0	5.2	15	11.3	25.4
sp|P48059|LIMS1_HUMAN;sp|Q7Z4I7|LIMS2_HUMAN	sp|P48059|LIMS1_HUMAN;sp|Q7Z4I7|LIMS2_HUMAN	11;6	11;6	11;6	sp|P48059|LIMS1_HUMAN LIM and senescent cell antigen-like-containing domain protein 1 OS=Homo sapiens OX=9606 GN=LIMS1 PE=1 SV=4;sp|Q7Z4I7|LIMS2_HUMAN LIM and senescent cell antigen-like-containing domain protein 2 OS=Homo sapiens OX=9606 GN=LIMS2 PE=1 SV=	2	11	11	11	7	9	9	8	8	10	9	10	7	9	9	8	8	10	9	10	7	9	9	8	8	10	9	10	37.8	37.8	37.8	37.251	325	325;341	0	33.655	25.8	30.2	30.2	29.2	29.2	33.2	33.8	36.9
sp|P48147|PPCE_HUMAN	sp|P48147|PPCE_HUMAN	3	3	3	sp|P48147|PPCE_HUMAN Prolyl endopeptidase OS=Homo sapiens OX=9606 GN=PREP PE=1 SV=2	1	3	3	3	0	1	0	1	1	0	0	0	0	1	0	1	1	0	0	0	0	1	0	1	1	0	0	0	5.9	5.9	5.9	80.699	710	710	0	2.8089	0	2.4	0	1.7	1.8	0	0	0
sp|P48163|MAOX_HUMAN	sp|P48163|MAOX_HUMAN	2	2	2	sp|P48163|MAOX_HUMAN NADP-dependent malic enzyme OS=Homo sapiens OX=9606 GN=ME1 PE=1 SV=1	1	2	2	2	1	1	1	1	0	0	0	0	1	1	1	1	0	0	0	0	1	1	1	1	0	0	0	0	3.3	3.3	3.3	64.149	572	572	0	2.8635	1.6	1.7	1.7	1.6	0	0	0	0
sp|P48307|TFPI2_HUMAN	sp|P48307|TFPI2_HUMAN	2	2	2	sp|P48307|TFPI2_HUMAN Tissue factor pathway inhibitor 2 OS=Homo sapiens OX=9606 GN=TFPI2 PE=1 SV=1	1	2	2	2	0	0	0	0	2	1	0	0	0	0	0	0	2	1	0	0	0	0	0	0	2	1	0	0	12.8	12.8	12.8	26.934	235	235	0	12.819	0	0	0	0	12.8	8.5	0	0
sp|P48426|PI42A_HUMAN	sp|P48426|PI42A_HUMAN	3	2	2	sp|P48426|PI42A_HUMAN Phosphatidylinositol 5-phosphate 4-kinase type-2 alpha OS=Homo sapiens OX=9606 GN=PIP4K2A PE=1 SV=2	1	3	2	2	1	2	1	1	1	2	3	2	0	1	0	0	0	1	2	1	0	1	0	0	0	1	2	1	11.3	7.1	7.1	46.224	406	406	0	5.4121	4.2	7.6	4.2	4.2	4.2	7.6	11.3	7.6
sp|P48444|COPD_HUMAN	sp|P48444|COPD_HUMAN	2	2	2	sp|P48444|COPD_HUMAN Coatomer subunit delta OS=Homo sapiens OX=9606 GN=ARCN1 PE=1 SV=1	1	2	2	2	1	0	1	2	1	1	1	1	1	0	1	2	1	1	1	1	1	0	1	2	1	1	1	1	4.7	4.7	4.7	57.21	511	511	0.0013432	2.064	2.5	0	2.5	4.7	2.5	2.5	2.2	2.5
sp|P48509|CD151_HUMAN	sp|P48509|CD151_HUMAN	2	2	2	sp|P48509|CD151_HUMAN CD151 antigen OS=Homo sapiens OX=9606 GN=CD151 PE=1 SV=3	1	2	2	2	2	2	1	2	1	2	1	2	2	2	1	2	1	2	1	2	2	2	1	2	1	2	1	2	7.5	7.5	7.5	28.295	253	253	0	3.9851	7.5	7.5	4	7.5	4	7.5	4	7.5
sp|P48556|PSMD8_HUMAN	sp|P48556|PSMD8_HUMAN	3	3	3	sp|P48556|PSMD8_HUMAN 26S proteasome non-ATPase regulatory subunit 8 OS=Homo sapiens OX=9606 GN=PSMD8 PE=1 SV=2	1	3	3	3	0	1	0	0	1	3	2	2	0	1	0	0	1	3	2	2	0	1	0	0	1	3	2	2	7.7	7.7	7.7	39.611	350	350	0	3.2443	0	2.9	0	0	2.9	7.7	5.4	5.4
sp|P48643|TCPE_HUMAN	sp|P48643|TCPE_HUMAN	18	18	18	sp|P48643|TCPE_HUMAN T-complex protein 1 subunit epsilon OS=Homo sapiens OX=9606 GN=CCT5 PE=1 SV=1	1	18	18	18	8	8	7	6	6	10	9	11	8	8	7	6	6	10	9	11	8	8	7	6	6	10	9	11	36.2	36.2	36.2	59.67	541	541	0	43.713	18.7	19	14.6	11.6	12	23.5	16.8	27.4
sp|P48681|NEST_HUMAN	sp|P48681|NEST_HUMAN	3	3	3	sp|P48681|NEST_HUMAN Nestin OS=Homo sapiens OX=9606 GN=NES PE=1 SV=2	1	3	3	3	0	0	0	0	0	0	1	2	0	0	0	0	0	0	1	2	0	0	0	0	0	0	1	2	2.5	2.5	2.5	177.44	1621	1621	0	6.9	0	0	0	0	0	0	0.8	1.7
sp|P48723|HSP13_HUMAN	sp|P48723|HSP13_HUMAN	5	5	5	sp|P48723|HSP13_HUMAN Heat shock 70 kDa protein 13 OS=Homo sapiens OX=9606 GN=HSPA13 PE=1 SV=1	1	5	5	5	4	4	2	4	3	1	2	1	4	4	2	4	3	1	2	1	4	4	2	4	3	1	2	1	13	13	13	51.927	471	471	0	8.453	11	10.4	5.5	11	6.6	2.1	4.7	2.1
sp|P48735|IDHP_HUMAN	sp|P48735|IDHP_HUMAN	8	7	7	sp|P48735|IDHP_HUMAN Isocitrate dehydrogenase [NADP], mitochondrial OS=Homo sapiens OX=9606 GN=IDH2 PE=1 SV=2	1	8	7	7	1	1	1	0	5	2	4	4	1	1	0	0	5	2	4	4	1	1	0	0	5	2	4	4	22.8	20.8	20.8	50.909	452	452	0	10.438	2.9	2.9	2	0	14.2	6.6	11.7	11.1
sp|P48740|MASP1_HUMAN	sp|P48740|MASP1_HUMAN	3	3	3	sp|P48740|MASP1_HUMAN Mannan-binding lectin serine protease 1 OS=Homo sapiens OX=9606 GN=MASP1 PE=1 SV=3	1	3	3	3	3	3	3	2	2	2	1	2	3	3	3	2	2	2	1	2	3	3	3	2	2	2	1	2	6	6	6	79.246	699	699	0	8.3787	6	6	6	3.6	3.6	3.6	1.6	3.6
sp|P48960|CD97_HUMAN;sp|Q9UHX3|AGRE2_HUMAN	sp|P48960|CD97_HUMAN	13;1	13;1	13;1	sp|P48960|CD97_HUMAN CD97 antigen OS=Homo sapiens OX=9606 GN=CD97 PE=1 SV=4	2	13	13	13	7	8	8	7	10	9	10	8	7	8	8	7	10	9	10	8	7	8	8	7	10	9	10	8	21.9	21.9	21.9	91.868	835	835;823	0	43.664	10.2	12.5	11.6	11.3	15.2	14	16.4	14.7
sp|P49006|MRP_HUMAN	sp|P49006|MRP_HUMAN	4	4	4	sp|P49006|MRP_HUMAN MARCKS-related protein OS=Homo sapiens OX=9606 GN=MARCKSL1 PE=1 SV=2	1	4	4	4	2	3	3	3	4	4	3	3	2	3	3	3	4	4	3	3	2	3	3	3	4	4	3	3	43.1	43.1	43.1	19.529	195	195	0	28.124	25.6	25.6	25.6	25.6	43.1	43.1	25.6	25.6
sp|P49023|PAXI_HUMAN	sp|P49023|PAXI_HUMAN	7	7	7	sp|P49023|PAXI_HUMAN Paxillin OS=Homo sapiens OX=9606 GN=PXN PE=1 SV=3	1	7	7	7	3	3	2	3	4	5	1	3	3	3	2	3	4	5	1	3	3	3	2	3	4	5	1	3	15.4	15.4	15.4	64.505	591	591	0	9.6026	8.3	8.5	5.2	7.8	6.3	12.2	2.2	7.8
sp|P49189|AL9A1_HUMAN	sp|P49189|AL9A1_HUMAN	5	5	5	sp|P49189|AL9A1_HUMAN 4-trimethylaminobutyraldehyde dehydrogenase OS=Homo sapiens OX=9606 GN=ALDH9A1 PE=1 SV=3	1	5	5	5	3	4	2	3	2	3	5	3	3	4	2	3	2	3	5	3	3	4	2	3	2	3	5	3	13	13	13	53.801	494	494	0	13.523	7.7	9.7	4.9	6.9	4.9	8.1	13	8.1
sp|P49207|RL34_HUMAN	sp|P49207|RL34_HUMAN	2	2	2	sp|P49207|RL34_HUMAN 60S ribosomal protein L34 OS=Homo sapiens OX=9606 GN=RPL34 PE=1 SV=3	1	2	2	2	1	0	1	1	0	0	1	1	1	0	1	1	0	0	1	1	1	0	1	1	0	0	1	1	12.8	12.8	12.8	13.293	117	117	0.0076426	1.2865	6	0	6.8	6.8	0	0	6.8	6.8
sp|P49257|LMAN1_HUMAN	sp|P49257|LMAN1_HUMAN	10	10	10	sp|P49257|LMAN1_HUMAN Protein ERGIC-53 OS=Homo sapiens OX=9606 GN=LMAN1 PE=1 SV=2	1	10	10	10	4	5	5	6	3	3	9	8	4	5	5	6	3	3	9	8	4	5	5	6	3	3	9	8	29.2	29.2	29.2	57.548	510	510	0	62	10.8	17.1	17.1	17.5	9.2	9.2	28.8	27.6
sp|P49327|FAS_HUMAN	sp|P49327|FAS_HUMAN	20	20	20	sp|P49327|FAS_HUMAN Fatty acid synthase OS=Homo sapiens OX=9606 GN=FASN PE=1 SV=3	1	20	20	20	4	4	6	2	3	5	10	9	4	4	6	2	3	5	10	9	4	4	6	2	3	5	10	9	10.2	10.2	10.2	273.42	2511	2511	0	30.693	1.8	2	2.7	1.1	1.2	2.4	4.9	4.9
sp|P49368|TCPG_HUMAN	sp|P49368|TCPG_HUMAN	20	20	20	sp|P49368|TCPG_HUMAN T-complex protein 1 subunit gamma OS=Homo sapiens OX=9606 GN=CCT3 PE=1 SV=4	1	20	20	20	12	9	10	10	15	12	13	12	12	9	10	10	15	12	13	12	12	9	10	10	15	12	13	12	47.3	47.3	47.3	60.533	545	545	0	43.106	28.3	22.8	24.6	23.1	33.9	26.6	31.7	30.6
sp|P49411|EFTU_HUMAN	sp|P49411|EFTU_HUMAN	7	7	7	sp|P49411|EFTU_HUMAN Elongation factor Tu, mitochondrial OS=Homo sapiens OX=9606 GN=TUFM PE=1 SV=2	1	7	7	7	1	1	0	2	2	3	6	6	1	1	0	2	2	3	6	6	1	1	0	2	2	3	6	6	20.1	20.1	20.1	49.541	452	452	0	17.702	2.2	3.3	0	5.5	4.9	7.7	17.9	17.7
sp|P49419|AL7A1_HUMAN	sp|P49419|AL7A1_HUMAN	2	2	2	sp|P49419|AL7A1_HUMAN Alpha-aminoadipic semialdehyde dehydrogenase OS=Homo sapiens OX=9606 GN=ALDH7A1 PE=1 SV=5	1	2	2	2	0	0	0	0	2	0	0	1	0	0	0	0	2	0	0	1	0	0	0	0	2	0	0	1	5.8	5.8	5.8	58.486	539	539	0	2.955	0	0	0	0	5.8	0	0	3.2
sp|P49588|SYAC_HUMAN	sp|P49588|SYAC_HUMAN	9	9	9	sp|P49588|SYAC_HUMAN Alanine--tRNA ligase, cytoplasmic OS=Homo sapiens OX=9606 GN=AARS PE=1 SV=2	1	9	9	9	1	3	2	2	1	4	3	6	1	3	2	2	1	4	3	6	1	3	2	2	1	4	3	6	12.4	12.4	12.4	106.81	968	968	0	14.032	1.4	3.6	2.9	2.5	1.4	5.8	3.9	8.1
sp|P49589|SYCC_HUMAN	sp|P49589|SYCC_HUMAN	3	3	3	sp|P49589|SYCC_HUMAN Cysteine--tRNA ligase, cytoplasmic OS=Homo sapiens OX=9606 GN=CARS PE=1 SV=3	1	3	3	3	0	0	0	0	0	0	3	1	0	0	0	0	0	0	3	1	0	0	0	0	0	0	3	1	5.2	5.2	5.2	85.472	748	748	0	2.965	0	0	0	0	0	0	5.2	1.5
sp|P49591|SYSC_HUMAN	sp|P49591|SYSC_HUMAN	4	4	4	sp|P49591|SYSC_HUMAN Serine--tRNA ligase, cytoplasmic OS=Homo sapiens OX=9606 GN=SARS PE=1 SV=3	1	4	4	4	1	1	1	0	3	2	3	1	1	1	1	0	3	2	3	1	1	1	1	0	3	2	3	1	9.7	9.7	9.7	58.777	514	514	0	12.048	2.7	2.9	2.9	0	7.2	5.6	8.2	2.7
sp|P49593|PPM1F_HUMAN	sp|P49593|PPM1F_HUMAN	1	1	1	sp|P49593|PPM1F_HUMAN Protein phosphatase 1F OS=Homo sapiens OX=9606 GN=PPM1F PE=1 SV=3	1	1	1	1	0	0	0	0	1	1	0	1	0	0	0	0	1	1	0	1	0	0	0	0	1	1	0	1	2.6	2.6	2.6	49.83	454	454	0.0088889	1.0177	0	0	0	0	2.6	2.6	0	2.6
sp|P49720|PSB3_HUMAN	sp|P49720|PSB3_HUMAN	2	2	2	sp|P49720|PSB3_HUMAN Proteasome subunit beta type-3 OS=Homo sapiens OX=9606 GN=PSMB3 PE=1 SV=2	1	2	2	2	0	0	1	0	0	0	0	1	0	0	1	0	0	0	0	1	0	0	1	0	0	0	0	1	7.3	7.3	7.3	22.949	205	205	0.0006812	2.1524	0	0	7.3	0	0	0	0	6.8
sp|P49721|PSB2_HUMAN	sp|P49721|PSB2_HUMAN	2	2	2	sp|P49721|PSB2_HUMAN Proteasome subunit beta type-2 OS=Homo sapiens OX=9606 GN=PSMB2 PE=1 SV=1	1	2	2	2	0	0	1	0	1	2	2	2	0	0	1	0	1	2	2	2	0	0	1	0	1	2	2	2	11.4	11.4	11.4	22.836	201	201	0	4.3324	0	0	5	0	5	11.4	11.4	11.4
sp|P49746|TSP3_HUMAN	sp|P49746|TSP3_HUMAN	1	1	1	sp|P49746|TSP3_HUMAN Thrombospondin-3 OS=Homo sapiens OX=9606 GN=THBS3 PE=1 SV=1	1	1	1	1	1	1	1	1	0	0	0	0	1	1	1	1	0	0	0	0	1	1	1	1	0	0	0	0	1.4	1.4	1.4	104.2	956	956	0.0065829	1.3784	1.4	1.4	1.4	1.4	0	0	0	0
sp|P49748|ACADV_HUMAN	sp|P49748|ACADV_HUMAN	5	5	5	sp|P49748|ACADV_HUMAN Very long-chain specific acyl-CoA dehydrogenase, mitochondrial OS=Homo sapiens OX=9606 GN=ACADVL PE=1 SV=1	1	5	5	5	0	0	0	0	2	2	1	2	0	0	0	0	2	2	1	2	0	0	0	0	2	2	1	2	9.3	9.3	9.3	70.389	655	655	0	3.7394	0	0	0	0	3.4	4.1	1.8	4.7
sp|P49755|TMEDA_HUMAN	sp|P49755|TMEDA_HUMAN	6	6	6	sp|P49755|TMEDA_HUMAN Transmembrane emp24 domain-containing protein 10 OS=Homo sapiens OX=9606 GN=TMED10 PE=1 SV=2	1	6	6	6	4	3	4	2	2	4	3	4	4	3	4	2	2	4	3	4	4	3	4	2	2	4	3	4	35.2	35.2	35.2	24.976	219	219	0	14.022	24.2	19.2	24.2	9.6	9.6	17.8	14.6	22.4
sp|P49810|PSN2_HUMAN;sp|P49768|PSN1_HUMAN	sp|P49810|PSN2_HUMAN;sp|P49768|PSN1_HUMAN	1;1	1;1	1;1	sp|P49810|PSN2_HUMAN Presenilin-2 OS=Homo sapiens OX=9606 GN=PSEN2 PE=1 SV=1;sp|P49768|PSN1_HUMAN Presenilin-1 OS=Homo sapiens OX=9606 GN=PSEN1 PE=1 SV=1	2	1	1	1	0	0	1	1	1	1	1	1	0	0	1	1	1	1	1	1	0	0	1	1	1	1	1	1	2	2	2	50.14	448	448;467	0.0013324	1.9884	0	0	2	2	2	2	2	2
sp|P49773|HINT1_HUMAN	sp|P49773|HINT1_HUMAN	8	8	8	sp|P49773|HINT1_HUMAN Histidine triad nucleotide-binding protein 1 OS=Homo sapiens OX=9606 GN=HINT1 PE=1 SV=2	1	8	8	8	3	1	2	3	4	1	7	6	3	1	2	3	4	1	7	6	3	1	2	3	4	1	7	6	78.6	78.6	78.6	13.802	126	126	0	27.159	31.7	19	26.2	44.4	53.2	19.8	71.4	62.7
sp|P49888|ST1E1_HUMAN	sp|P49888|ST1E1_HUMAN	2	2	2	sp|P49888|ST1E1_HUMAN Sulfotransferase 1E1 OS=Homo sapiens OX=9606 GN=SULT1E1 PE=1 SV=1	1	2	2	2	2	2	2	2	1	2	1	1	2	2	2	2	1	2	1	1	2	2	2	2	1	2	1	1	6.5	6.5	6.5	35.126	294	294	0	2.6553	6.5	6.5	6.5	6.5	3.4	6.5	3.4	3.4
sp|P50148|GNAQ_HUMAN;sp|P19086|GNAZ_HUMAN;sp|Q03113|GNA12_HUMAN	sp|P50148|GNAQ_HUMAN	10;1;1	6;0;0	6;0;0	sp|P50148|GNAQ_HUMAN Guanine nucleotide-binding protein G(q) subunit alpha OS=Homo sapiens OX=9606 GN=GNAQ PE=1 SV=4	3	10	6	6	6	3	4	4	7	5	5	7	3	2	3	2	3	4	3	4	3	2	3	2	3	4	3	4	30.6	19.8	19.8	42.142	359	359;355;381	0	8.673	17.8	8.9	14.8	12	21.2	17	15	22
sp|P50151|GBG10_HUMAN	sp|P50151|GBG10_HUMAN	3	3	3	sp|P50151|GBG10_HUMAN Guanine nucleotide-binding protein G(I)/G(S)/G(O) subunit gamma-10 OS=Homo sapiens OX=9606 GN=GNG10 PE=1 SV=1	1	3	3	3	3	2	3	1	1	1	1	2	3	2	3	1	1	1	1	2	3	2	3	1	1	1	1	2	64.7	64.7	64.7	7.2053	68	68	0	24.671	64.7	48.5	64.7	22.1	22.1	22.1	26.5	42.6
sp|P50213|IDH3A_HUMAN	sp|P50213|IDH3A_HUMAN	1	1	1	sp|P50213|IDH3A_HUMAN Isocitrate dehydrogenase [NAD] subunit alpha, mitochondrial OS=Homo sapiens OX=9606 GN=IDH3A PE=1 SV=1	1	1	1	1	0	0	0	0	0	0	1	1	0	0	0	0	0	0	1	1	0	0	0	0	0	0	1	1	2.7	2.7	2.7	39.591	366	366	0.003251	1.8057	0	0	0	0	0	0	2.7	2.7
sp|P50281|MMP14_HUMAN	sp|P50281|MMP14_HUMAN	11	11	11	sp|P50281|MMP14_HUMAN Matrix metalloproteinase-14 OS=Homo sapiens OX=9606 GN=MMP14 PE=1 SV=3	1	11	11	11	6	6	5	2	6	6	8	5	6	6	5	2	6	6	8	5	6	6	5	2	6	6	8	5	21.1	21.1	21.1	65.893	582	582	0	29.013	11.2	11.3	11	5	10.1	11.3	14.3	8.2
sp|P50395|GDIB_HUMAN	sp|P50395|GDIB_HUMAN	22	22	16	sp|P50395|GDIB_HUMAN Rab GDP dissociation inhibitor beta OS=Homo sapiens OX=9606 GN=GDI2 PE=1 SV=2	1	22	22	16	13	15	10	15	15	17	12	14	13	15	10	15	15	17	12	14	10	11	7	11	12	13	9	9	54.4	54.4	41.6	50.663	445	445	0	115.76	33.3	33.7	25.8	36.6	42.9	47.4	30.1	31.2
sp|P50454|SERPH_HUMAN	sp|P50454|SERPH_HUMAN	17	17	17	sp|P50454|SERPH_HUMAN Serpin H1 OS=Homo sapiens OX=9606 GN=SERPINH1 PE=1 SV=2	1	17	17	17	12	9	11	12	15	13	16	14	12	9	11	12	15	13	16	14	12	9	11	12	15	13	16	14	48.6	48.6	48.6	46.44	418	418	0	102.82	33	27.5	30.1	34.7	42.3	40.7	45.9	40.2
sp|P50502|F10A1_HUMAN;sp|Q8IZP2|ST134_HUMAN;sp|Q8NFI4|F10A5_HUMAN	sp|P50502|F10A1_HUMAN;sp|Q8IZP2|ST134_HUMAN;sp|Q8NFI4|F10A5_HUMAN	5;4;3	5;4;3	5;4;3	sp|P50502|F10A1_HUMAN Hsc70-interacting protein OS=Homo sapiens OX=9606 GN=ST13 PE=1 SV=2;sp|Q8IZP2|ST134_HUMAN Putative protein FAM10A4 OS=Homo sapiens OX=9606 GN=ST13P4 PE=5 SV=1;sp|Q8NFI4|F10A5_HUMAN Putative protein FAM10A5 OS=Homo sapiens OX=9606 GN=S	3	5	5	5	3	3	2	3	3	3	3	5	3	3	2	3	3	3	3	5	3	3	2	3	3	3	3	5	18.2	18.2	18.2	41.331	369	369;240;369	0	16.383	10.8	10.8	7.3	10.8	10.8	10.8	10.8	18.2
sp|P50552|VASP_HUMAN	sp|P50552|VASP_HUMAN	11	11	11	sp|P50552|VASP_HUMAN Vasodilator-stimulated phosphoprotein OS=Homo sapiens OX=9606 GN=VASP PE=1 SV=3	1	11	11	11	8	6	7	8	8	11	9	9	8	6	7	8	8	11	9	9	8	6	7	8	8	11	9	9	36.6	36.6	36.6	39.829	380	380	0	39.405	26.8	20.3	22.4	29.2	25.5	36.6	33.9	33.4
sp|P50570|DYN2_HUMAN	sp|P50570|DYN2_HUMAN	7	7	4	sp|P50570|DYN2_HUMAN Dynamin-2 OS=Homo sapiens OX=9606 GN=DNM2 PE=1 SV=2	1	7	7	4	3	3	2	0	1	3	2	5	3	3	2	0	1	3	2	5	2	2	1	0	0	2	1	3	10.3	10.3	7	98.063	870	870	0	10.014	5.7	5.7	2.4	0	1.1	5.7	2.4	7.9
sp|P50914|RL14_HUMAN	sp|P50914|RL14_HUMAN	4	4	4	sp|P50914|RL14_HUMAN 60S ribosomal protein L14 OS=Homo sapiens OX=9606 GN=RPL14 PE=1 SV=4	1	4	4	4	2	4	3	4	3	2	3	3	2	4	3	4	3	2	3	3	2	4	3	4	3	2	3	3	20.9	20.9	20.9	23.432	215	215	0	9.1447	10.7	20.9	15.3	20.9	15.3	10.7	15.3	15.3
sp|P50990|TCPQ_HUMAN	sp|P50990|TCPQ_HUMAN	20	20	20	sp|P50990|TCPQ_HUMAN T-complex protein 1 subunit theta OS=Homo sapiens OX=9606 GN=CCT8 PE=1 SV=4	1	20	20	20	11	10	12	8	11	10	15	15	11	10	12	8	11	10	15	15	11	10	12	8	11	10	15	15	42.2	42.2	42.2	59.62	548	548	0	43.349	21	22.8	25.5	17.9	24.1	21.5	30.5	33.6
sp|P50991|TCPD_HUMAN	sp|P50991|TCPD_HUMAN	14	14	14	sp|P50991|TCPD_HUMAN T-complex protein 1 subunit delta OS=Homo sapiens OX=9606 GN=CCT4 PE=1 SV=4	1	14	14	14	7	7	7	5	7	7	11	11	7	7	7	5	7	7	11	11	7	7	7	5	7	7	11	11	32.3	32.3	32.3	57.924	539	539	0	27.669	15	18	18	12.6	16.1	16.7	26	25.2
sp|P50995|ANX11_HUMAN	sp|P50995|ANX11_HUMAN	14	14	13	sp|P50995|ANX11_HUMAN Annexin A11 OS=Homo sapiens OX=9606 GN=ANXA11 PE=1 SV=1	1	14	14	13	7	7	7	6	11	12	13	12	7	7	7	6	11	12	13	12	6	7	6	6	10	11	12	11	28.5	28.5	26.7	54.389	505	505	0	64.836	16.8	17.4	16.4	15.4	24	26.1	26.7	25.9
sp|P51148|RAB5C_HUMAN	sp|P51148|RAB5C_HUMAN	6	6	3	sp|P51148|RAB5C_HUMAN Ras-related protein Rab-5C OS=Homo sapiens OX=9606 GN=RAB5C PE=1 SV=2	1	6	6	3	4	6	5	6	6	5	6	6	4	6	5	6	6	5	6	6	2	3	2	3	3	2	3	3	35.6	35.6	20.8	23.482	216	216	0	23.217	21.8	35.6	30.1	35.6	35.6	29.2	35.6	35.6
sp|P51149|RAB7A_HUMAN	sp|P51149|RAB7A_HUMAN	11	11	11	sp|P51149|RAB7A_HUMAN Ras-related protein Rab-7a OS=Homo sapiens OX=9606 GN=RAB7A PE=1 SV=1	1	11	11	11	8	7	7	8	10	9	11	10	8	7	7	8	10	9	11	10	8	7	7	8	10	9	11	10	61.4	61.4	61.4	23.489	207	207	0	58.921	54.1	45.4	48.8	53.6	59.4	59.4	61.4	54.6
sp|P51151|RAB9A_HUMAN	sp|P51151|RAB9A_HUMAN	1	1	1	sp|P51151|RAB9A_HUMAN Ras-related protein Rab-9A OS=Homo sapiens OX=9606 GN=RAB9A PE=1 SV=1	1	1	1	1	1	1	1	0	1	1	1	1	1	1	1	0	1	1	1	1	1	1	1	0	1	1	1	1	7	7	7	22.837	201	201	0	3.3516	7	7	7	0	7	7	7	7
sp|P51153|RAB13_HUMAN	sp|P51153|RAB13_HUMAN	6	5	4	sp|P51153|RAB13_HUMAN Ras-related protein Rab-13 OS=Homo sapiens OX=9606 GN=RAB13 PE=1 SV=1	1	6	5	4	3	2	1	1	6	3	3	4	2	1	0	0	5	2	2	3	1	0	0	0	4	1	1	3	30	24.6	20.7	22.774	203	203	0	9.0857	14.3	9.4	5.4	5.4	30	12.8	16.3	22.7
sp|P51178|PLCD1_HUMAN	sp|P51178|PLCD1_HUMAN	1	1	1	sp|P51178|PLCD1_HUMAN 1-phosphatidylinositol 4,5-bisphosphate phosphodiesterase delta-1 OS=Homo sapiens OX=9606 GN=PLCD1 PE=1 SV=2	1	1	1	1	0	0	0	0	1	1	1	0	0	0	0	0	1	1	1	0	0	0	0	0	1	1	1	0	1.3	1.3	1.3	85.664	756	756	0.0074885	1.1887	0	0	0	0	1.3	1.3	1.3	0
sp|P51570|GALK1_HUMAN	sp|P51570|GALK1_HUMAN	4	4	4	sp|P51570|GALK1_HUMAN Galactokinase OS=Homo sapiens OX=9606 GN=GALK1 PE=1 SV=1	1	4	4	4	3	2	2	3	2	2	2	2	3	2	2	3	2	2	2	2	3	2	2	3	2	2	2	2	10.7	10.7	10.7	42.272	392	392	0	4.5891	7.4	5.1	5.1	8.4	5.1	5.1	5.1	5.1
sp|P51571|SSRD_HUMAN	sp|P51571|SSRD_HUMAN	2	2	2	sp|P51571|SSRD_HUMAN Translocon-associated protein subunit delta OS=Homo sapiens OX=9606 GN=SSR4 PE=1 SV=1	1	2	2	2	2	2	2	2	2	2	2	2	2	2	2	2	2	2	2	2	2	2	2	2	2	2	2	2	13.3	13.3	13.3	18.998	173	173	0	4.2853	13.3	13.3	13.3	13.3	13.3	13.3	13.3	13.3
sp|P51572|BAP31_HUMAN	sp|P51572|BAP31_HUMAN	3	3	3	sp|P51572|BAP31_HUMAN B-cell receptor-associated protein 31 OS=Homo sapiens OX=9606 GN=BCAP31 PE=1 SV=3	1	3	3	3	2	2	3	3	1	1	3	2	2	2	3	3	1	1	3	2	2	2	3	3	1	1	3	2	14.6	14.6	14.6	27.991	246	246	0	6.689	11	11	14.6	14.6	4.5	4.5	14.6	11
sp|P51659|DHB4_HUMAN	sp|P51659|DHB4_HUMAN	2	2	2	sp|P51659|DHB4_HUMAN Peroxisomal multifunctional enzyme type 2 OS=Homo sapiens OX=9606 GN=HSD17B4 PE=1 SV=3	1	2	2	2	0	1	0	0	2	1	2	1	0	1	0	0	2	1	2	1	0	1	0	0	2	1	2	1	3.4	3.4	3.4	79.685	736	736	0	3.8898	0	1.8	0	0	3.4	1.8	3.4	1.6
sp|P51665|PSMD7_HUMAN	sp|P51665|PSMD7_HUMAN	6	6	6	sp|P51665|PSMD7_HUMAN 26S proteasome non-ATPase regulatory subunit 7 OS=Homo sapiens OX=9606 GN=PSMD7 PE=1 SV=2	1	6	6	6	2	2	1	1	2	4	4	3	2	2	1	1	2	4	4	3	2	2	1	1	2	4	4	3	25.3	25.3	25.3	37.025	324	324	0	11.272	11.1	6.8	3.1	3.7	6.5	14.8	15.1	9.6
sp|P51674|GPM6A_HUMAN	sp|P51674|GPM6A_HUMAN	2	2	2	sp|P51674|GPM6A_HUMAN Neuronal membrane glycoprotein M6-a OS=Homo sapiens OX=9606 GN=GPM6A PE=1 SV=2	1	2	2	2	1	1	2	1	1	1	1	1	1	1	2	1	1	1	1	1	1	1	2	1	1	1	1	1	9	9	9	31.209	278	278	0	3.7306	5	5	9	5	5	5	5	5
sp|P51808|DYLT3_HUMAN	sp|P51808|DYLT3_HUMAN	1	1	1	sp|P51808|DYLT3_HUMAN Dynein light chain Tctex-type 3 OS=Homo sapiens OX=9606 GN=DYNLT3 PE=1 SV=1	1	1	1	1	0	0	0	1	0	0	1	0	0	0	0	1	0	0	1	0	0	0	0	1	0	0	1	0	14.7	14.7	14.7	13.062	116	116	0	6.2872	0	0	0	14.7	0	0	14.7	0
sp|P51991|ROA3_HUMAN	sp|P51991|ROA3_HUMAN	5	5	5	sp|P51991|ROA3_HUMAN Heterogeneous nuclear ribonucleoprotein A3 OS=Homo sapiens OX=9606 GN=HNRNPA3 PE=1 SV=2	1	5	5	5	3	1	2	1	2	3	4	4	3	1	2	1	2	3	4	4	3	1	2	1	2	3	4	4	18	18	18	39.594	378	378	0	6.305	8.7	5.8	5.8	3.2	6.1	9	12.2	12.2
sp|P52209|6PGD_HUMAN	sp|P52209|6PGD_HUMAN	10	10	10	sp|P52209|6PGD_HUMAN 6-phosphogluconate dehydrogenase, decarboxylating OS=Homo sapiens OX=9606 GN=PGD PE=1 SV=3	1	10	10	10	3	7	6	5	8	6	4	3	3	7	6	5	8	6	4	3	3	7	6	5	8	6	4	3	27.7	27.7	27.7	53.139	483	483	0	23.61	8.5	19	15.9	12.8	22.6	15.5	9.9	6.2
sp|P52272|HNRPM_HUMAN	sp|P52272|HNRPM_HUMAN	9	9	9	sp|P52272|HNRPM_HUMAN Heterogeneous nuclear ribonucleoprotein M OS=Homo sapiens OX=9606 GN=HNRNPM PE=1 SV=3	1	9	9	9	7	6	6	7	0	1	3	5	7	6	6	7	0	1	3	5	7	6	6	7	0	1	3	5	16.8	16.8	16.8	77.515	730	730	0	18.388	14.1	12.9	11.1	14.1	0	2.1	5.6	9.2
sp|P52292|IMA1_HUMAN	sp|P52292|IMA1_HUMAN	3	3	3	sp|P52292|IMA1_HUMAN Importin subunit alpha-1 OS=Homo sapiens OX=9606 GN=KPNA2 PE=1 SV=1	1	3	3	3	0	2	0	0	1	3	1	0	0	2	0	0	1	3	1	0	0	2	0	0	1	3	1	0	7.4	7.4	7.4	57.861	529	529	0	3.1358	0	4.7	0	0	1.3	7.4	3.4	0
sp|P52306|GDS1_HUMAN	sp|P52306|GDS1_HUMAN	4	4	4	sp|P52306|GDS1_HUMAN Rap1 GTPase-GDP dissociation stimulator 1 OS=Homo sapiens OX=9606 GN=RAP1GDS1 PE=1 SV=3	1	4	4	4	3	0	0	1	2	1	0	0	3	0	0	1	2	1	0	0	3	0	0	1	2	1	0	0	8.7	8.7	8.7	66.316	607	607	0	5.5278	6.6	0	0	1.6	5.1	1.6	0	0
sp|P52565|GDIR1_HUMAN	sp|P52565|GDIR1_HUMAN	6	6	6	sp|P52565|GDIR1_HUMAN Rho GDP-dissociation inhibitor 1 OS=Homo sapiens OX=9606 GN=ARHGDIA PE=1 SV=3	1	6	6	6	6	5	4	4	6	5	5	5	6	5	4	4	6	5	5	5	6	5	4	4	6	5	5	5	40.2	40.2	40.2	23.207	204	204	0	61.108	40.2	36.8	29.4	29.4	40.2	36.8	36.8	36.8
sp|P52907|CAZA1_HUMAN	sp|P52907|CAZA1_HUMAN	11	11	9	sp|P52907|CAZA1_HUMAN F-actin-capping protein subunit alpha-1 OS=Homo sapiens OX=9606 GN=CAPZA1 PE=1 SV=3	1	11	11	9	7	6	7	5	7	8	7	10	7	6	7	5	7	8	7	10	5	4	5	4	6	6	5	8	66.1	66.1	56.6	32.922	286	286	0	68.825	37.8	32.9	37.8	27.6	39.9	46.9	38.1	59.1
sp|P53041|PPP5_HUMAN	sp|P53041|PPP5_HUMAN	1	1	1	sp|P53041|PPP5_HUMAN Serine/threonine-protein phosphatase 5 OS=Homo sapiens OX=9606 GN=PPP5C PE=1 SV=1	1	1	1	1	0	0	0	0	0	0	1	0	0	0	0	0	0	0	1	0	0	0	0	0	0	0	1	0	2.6	2.6	2.6	56.878	499	499	0.0026455	1.9313	0	0	0	0	0	0	2.6	0
sp|P53367|ARFP1_HUMAN	sp|P53367|ARFP1_HUMAN	2	2	2	sp|P53367|ARFP1_HUMAN Arfaptin-1 OS=Homo sapiens OX=9606 GN=ARFIP1 PE=1 SV=2	1	2	2	2	0	1	0	0	0	0	2	1	0	1	0	0	0	0	2	1	0	1	0	0	0	0	2	1	7.8	7.8	7.8	41.738	373	373	0	2.9923	0	3.2	0	0	0	0	7.8	3.2
sp|P53396|ACLY_HUMAN	sp|P53396|ACLY_HUMAN	23	23	23	sp|P53396|ACLY_HUMAN ATP-citrate synthase OS=Homo sapiens OX=9606 GN=ACLY PE=1 SV=3	1	23	23	23	10	12	11	12	9	8	10	8	10	12	11	12	9	8	10	8	10	12	11	12	9	8	10	8	24.8	24.8	24.8	120.84	1101	1101	0	50.559	10.4	12	11.7	14.4	9.6	9.3	11.2	9.4
sp|P53597|SUCA_HUMAN	sp|P53597|SUCA_HUMAN	2	2	2	sp|P53597|SUCA_HUMAN Succinate--CoA ligase [ADP/GDP-forming] subunit alpha, mitochondrial OS=Homo sapiens OX=9606 GN=SUCLG1 PE=1 SV=4	1	2	2	2	0	0	0	0	1	2	1	2	0	0	0	0	1	2	1	2	0	0	0	0	1	2	1	2	8.1	8.1	8.1	36.249	346	346	0	5.1729	0	0	0	0	3.5	8.1	3.5	8.1
sp|P53618|COPB_HUMAN	sp|P53618|COPB_HUMAN	10	10	10	sp|P53618|COPB_HUMAN Coatomer subunit beta OS=Homo sapiens OX=9606 GN=COPB1 PE=1 SV=3	1	10	10	10	4	5	2	1	3	3	4	5	4	5	2	1	3	3	4	5	4	5	2	1	3	3	4	5	14.3	14.3	14.3	107.14	953	953	0	14.715	5.5	8.3	3.4	1.4	4.4	4.3	6	8.1
sp|P53621|COPA_HUMAN	sp|P53621|COPA_HUMAN	18	18	18	sp|P53621|COPA_HUMAN Coatomer subunit alpha OS=Homo sapiens OX=9606 GN=COPA PE=1 SV=2	1	18	18	18	5	7	3	3	7	6	9	8	5	7	3	3	7	6	9	8	5	7	3	3	7	6	9	8	16.4	16.4	16.4	138.34	1224	1224	0	28.555	3.6	5.6	2	2.1	5.5	5	8.4	7.8
sp|P53634|CATC_HUMAN	sp|P53634|CATC_HUMAN	4	4	4	sp|P53634|CATC_HUMAN Dipeptidyl peptidase 1 OS=Homo sapiens OX=9606 GN=CTSC PE=1 SV=2	1	4	4	4	2	2	1	1	1	1	1	1	2	2	1	1	1	1	1	1	2	2	1	1	1	1	1	1	13.8	13.8	13.8	51.853	463	463	0	8.918	7.1	7.1	2.4	2.4	2.6	2.6	2.6	4.1
sp|P53675|CLH2_HUMAN	sp|P53675|CLH2_HUMAN	14	1	1	sp|P53675|CLH2_HUMAN Clathrin heavy chain 2 OS=Homo sapiens OX=9606 GN=CLTCL1 PE=1 SV=2	1	14	1	1	6	8	11	9	6	8	12	10	1	1	1	0	0	1	1	1	1	1	1	0	0	1	1	1	7.6	0.7	0.7	187.03	1640	1640	0	2.9483	4.2	5.1	5.9	5.7	3.4	4.9	6.6	5.9
sp|P53680|AP2S1_HUMAN	sp|P53680|AP2S1_HUMAN	2	2	2	sp|P53680|AP2S1_HUMAN AP-2 complex subunit sigma OS=Homo sapiens OX=9606 GN=AP2S1 PE=1 SV=2	1	2	2	2	0	0	0	0	0	1	2	1	0	0	0	0	0	1	2	1	0	0	0	0	0	1	2	1	13.4	13.4	13.4	17.018	142	142	0	2.8829	0	0	0	0	0	4.9	13.4	4.9
sp|P53794|SC5A3_HUMAN	sp|P53794|SC5A3_HUMAN	3	3	3	sp|P53794|SC5A3_HUMAN Sodium/myo-inositol cotransporter OS=Homo sapiens OX=9606 GN=SLC5A3 PE=1 SV=2	1	3	3	3	1	2	3	2	2	2	2	2	1	2	3	2	2	2	2	2	1	2	3	2	2	2	2	2	6.4	6.4	6.4	79.693	718	718	0	10.373	1.9	5	6.4	3.3	3.3	3.3	5	3.3
sp|P53801|PTTG_HUMAN	sp|P53801|PTTG_HUMAN	1	1	1	sp|P53801|PTTG_HUMAN Pituitary tumor-transforming gene 1 protein-interacting protein OS=Homo sapiens OX=9606 GN=PTTG1IP PE=1 SV=1	1	1	1	1	0	0	0	0	0	0	1	0	0	0	0	0	0	0	1	0	0	0	0	0	0	0	1	0	10	10	10	20.324	180	180	0.0089336	1.0471	0	0	0	0	0	0	10	0
sp|P53985|MOT1_HUMAN	sp|P53985|MOT1_HUMAN	5	5	5	sp|P53985|MOT1_HUMAN Monocarboxylate transporter 1 OS=Homo sapiens OX=9606 GN=SLC16A1 PE=1 SV=3	1	5	5	5	4	4	5	4	4	4	3	3	4	4	5	4	4	4	3	3	4	4	5	4	4	4	3	3	9.4	9.4	9.4	53.944	500	500	0	28.055	9.4	6.8	9.4	6.8	6.8	6.8	6.8	6.8
sp|P53990|IST1_HUMAN	sp|P53990|IST1_HUMAN	5	5	5	sp|P53990|IST1_HUMAN IST1 homolog OS=Homo sapiens OX=9606 GN=IST1 PE=1 SV=1	1	5	5	5	1	1	3	2	3	3	5	3	1	1	3	2	3	3	5	3	1	1	3	2	3	3	5	3	14.3	14.3	14.3	39.75	364	364	0	10.972	5.2	5.2	11.3	8.8	11.3	11.5	14.3	11.3
sp|P54136|SYRC_HUMAN	sp|P54136|SYRC_HUMAN	8	8	8	sp|P54136|SYRC_HUMAN Arginine--tRNA ligase, cytoplasmic OS=Homo sapiens OX=9606 GN=RARS PE=1 SV=2	1	8	8	8	1	2	0	0	2	2	5	4	1	2	0	0	2	2	5	4	1	2	0	0	2	2	5	4	15.9	15.9	15.9	75.378	660	660	0	11.724	1.5	3.3	0	0	3.3	3.6	10.3	7.7
sp|P54289|CA2D1_HUMAN	sp|P54289|CA2D1_HUMAN	5	5	5	sp|P54289|CA2D1_HUMAN Voltage-dependent calcium channel subunit alpha-2/delta-1 OS=Homo sapiens OX=9606 GN=CACNA2D1 PE=1 SV=3	1	5	5	5	1	2	1	1	2	3	2	0	1	2	1	1	2	3	2	0	1	2	1	1	2	3	2	0	5.5	5.5	5.5	124.57	1103	1103	0	7.8511	1.4	2.6	1.4	0.8	2.5	3.5	2.5	0
sp|P54577|SYYC_HUMAN	sp|P54577|SYYC_HUMAN	6	6	6	sp|P54577|SYYC_HUMAN Tyrosine--tRNA ligase, cytoplasmic OS=Homo sapiens OX=9606 GN=YARS PE=1 SV=4	1	6	6	6	0	0	0	0	0	4	3	3	0	0	0	0	0	4	3	3	0	0	0	0	0	4	3	3	12.1	12.1	12.1	59.143	528	528	0	4.6009	0	0	0	0	0	7.6	6.2	6.8
sp|P54578|UBP14_HUMAN	sp|P54578|UBP14_HUMAN	6	6	6	sp|P54578|UBP14_HUMAN Ubiquitin carboxyl-terminal hydrolase 14 OS=Homo sapiens OX=9606 GN=USP14 PE=1 SV=3	1	6	6	6	0	0	0	0	4	3	3	4	0	0	0	0	4	3	3	4	0	0	0	0	4	3	3	4	16	16	16	56.068	494	494	0	9.5498	0	0	0	0	8.7	7.1	9.7	12.1
sp|P54652|HSP72_HUMAN	sp|P54652|HSP72_HUMAN	20	11	11	sp|P54652|HSP72_HUMAN Heat shock-related 70 kDa protein 2 OS=Homo sapiens OX=9606 GN=HSPA2 PE=1 SV=1	1	20	11	11	10	11	9	9	13	12	16	12	3	4	2	2	6	4	8	5	3	4	2	2	6	4	8	5	31.8	19.1	19.1	70.02	639	639	0	18.833	16.1	18	14.7	14.6	21.6	18.6	26.6	19.9
sp|P54709|AT1B3_HUMAN	sp|P54709|AT1B3_HUMAN	8	8	8	sp|P54709|AT1B3_HUMAN Sodium/potassium-transporting ATPase subunit beta-3 OS=Homo sapiens OX=9606 GN=ATP1B3 PE=1 SV=1	1	8	8	8	6	8	6	5	6	5	6	8	6	8	6	5	6	5	6	8	6	8	6	5	6	5	6	8	34.1	34.1	34.1	31.512	279	279	0	25.458	25.1	34.1	29.7	25.8	29.7	21.5	25.4	34.1
sp|P54727|RD23B_HUMAN	sp|P54727|RD23B_HUMAN	6	6	5	sp|P54727|RD23B_HUMAN UV excision repair protein RAD23 homolog B OS=Homo sapiens OX=9606 GN=RAD23B PE=1 SV=1	1	6	6	5	1	2	2	3	4	1	5	6	1	2	2	3	4	1	5	6	1	2	2	3	3	1	5	5	19.3	19.3	17.4	43.171	409	409	0	12.429	3.2	5.9	5.4	8.1	14.4	3.2	17.4	19.3
sp|P54760|EPHB4_HUMAN	sp|P54760|EPHB4_HUMAN	5	3	3	sp|P54760|EPHB4_HUMAN Ephrin type-B receptor 4 OS=Homo sapiens OX=9606 GN=EPHB4 PE=1 SV=2	1	5	3	3	2	3	3	3	3	2	3	3	1	1	2	2	2	0	2	2	1	1	2	2	2	0	2	2	5.9	4	4	108.27	987	987	0	2.3495	2.2	3	3.3	3.3	3.3	1.9	4	3.3
sp|P54886|P5CS_HUMAN	sp|P54886|P5CS_HUMAN	6	6	6	sp|P54886|P5CS_HUMAN Delta-1-pyrroline-5-carboxylate synthase OS=Homo sapiens OX=9606 GN=ALDH18A1 PE=1 SV=2	1	6	6	6	0	0	0	0	1	2	3	4	0	0	0	0	1	2	3	4	0	0	0	0	1	2	3	4	8.2	8.2	8.2	87.301	795	795	0	6.6615	0	0	0	0	2	2.8	4.5	6.2
sp|P54920|SNAA_HUMAN;sp|Q9H115|SNAB_HUMAN	sp|P54920|SNAA_HUMAN	8;1	8;1	8;1	sp|P54920|SNAA_HUMAN Alpha-soluble NSF attachment protein OS=Homo sapiens OX=9606 GN=NAPA PE=1 SV=3	2	8	8	8	4	5	3	5	7	6	5	4	4	5	3	5	7	6	5	4	4	5	3	5	7	6	5	4	41.4	41.4	41.4	33.232	295	295;298	0	38.265	22	28.1	18.6	25.4	36.6	31.5	26.8	22
sp|P55001|MFAP2_HUMAN	sp|P55001|MFAP2_HUMAN	1	1	1	sp|P55001|MFAP2_HUMAN Microfibrillar-associated protein 2 OS=Homo sapiens OX=9606 GN=MFAP2 PE=2 SV=1	1	1	1	1	1	1	1	1	1	1	1	0	1	1	1	1	1	1	1	0	1	1	1	1	1	1	1	0	5.5	5.5	5.5	20.825	183	183	0.0049291	1.521	5.5	5.5	5.5	5.5	5.5	5.5	5.5	0
sp|P55011|S12A2_HUMAN	sp|P55011|S12A2_HUMAN	10	10	10	sp|P55011|S12A2_HUMAN Solute carrier family 12 member 2 OS=Homo sapiens OX=9606 GN=SLC12A2 PE=1 SV=1	1	10	10	10	6	5	4	6	6	6	5	3	6	5	4	6	6	6	5	3	6	5	4	6	6	6	5	3	10.8	10.8	10.8	131.45	1212	1212	0	20.613	7.1	6	4.7	7.2	6.4	6.4	5.7	3.7
sp|P55036|PSMD4_HUMAN	sp|P55036|PSMD4_HUMAN	3	3	2	sp|P55036|PSMD4_HUMAN 26S proteasome non-ATPase regulatory subunit 4 OS=Homo sapiens OX=9606 GN=PSMD4 PE=1 SV=1	1	3	3	2	1	1	1	1	2	1	2	3	1	1	1	1	2	1	2	3	1	1	1	1	1	1	1	2	10.6	10.6	6.1	40.736	377	377	0	10.794	4	4	4	4	8.5	4	8.5	10.6
sp|P55060|XPO2_HUMAN	sp|P55060|XPO2_HUMAN	7	7	7	sp|P55060|XPO2_HUMAN Exportin-2 OS=Homo sapiens OX=9606 GN=CSE1L PE=1 SV=3	1	7	7	7	2	1	1	1	4	4	2	3	2	1	1	1	4	4	2	3	2	1	1	1	4	4	2	3	8.8	8.8	8.8	110.42	971	971	0	9.8921	2.9	1.6	1	1.3	4.6	4.9	2.4	3.3
sp|P55072|TERA_HUMAN	sp|P55072|TERA_HUMAN	27	27	27	sp|P55072|TERA_HUMAN Transitional endoplasmic reticulum ATPase OS=Homo sapiens OX=9606 GN=VCP PE=1 SV=4	1	27	27	27	8	10	8	8	15	15	20	19	8	10	8	8	15	15	20	19	8	10	8	8	15	15	20	19	46	46	46	89.321	806	806	0	113.7	13.5	17.6	9.6	9.7	26.3	25.3	32.3	34.9
sp|P55084|ECHB_HUMAN	sp|P55084|ECHB_HUMAN	4	4	4	sp|P55084|ECHB_HUMAN Trifunctional enzyme subunit beta, mitochondrial OS=Homo sapiens OX=9606 GN=HADHB PE=1 SV=3	1	4	4	4	0	0	0	0	2	0	1	3	0	0	0	0	2	0	1	3	0	0	0	0	2	0	1	3	8	8	8	51.294	474	474	0	4.6329	0	0	0	0	3.8	0	1.9	6.1
sp|P55145|MANF_HUMAN	sp|P55145|MANF_HUMAN	3	3	3	sp|P55145|MANF_HUMAN Mesencephalic astrocyte-derived neurotrophic factor OS=Homo sapiens OX=9606 GN=MANF PE=1 SV=3	1	3	3	3	0	0	0	0	2	2	3	2	0	0	0	0	2	2	3	2	0	0	0	0	2	2	3	2	23.1	23.1	23.1	20.7	182	182	0	4.8287	0	0	0	0	17	17	23.1	17
sp|P55209|NP1L1_HUMAN	sp|P55209|NP1L1_HUMAN	4	4	3	sp|P55209|NP1L1_HUMAN Nucleosome assembly protein 1-like 1 OS=Homo sapiens OX=9606 GN=NAP1L1 PE=1 SV=1	1	4	4	3	3	3	4	3	4	3	3	4	3	3	4	3	4	3	3	4	2	2	3	2	3	2	2	3	14.3	14.3	11.8	45.374	391	391	0	20.657	10	11.5	14.3	10	14.3	11.5	11.5	14.3
sp|P55263|ADK_HUMAN	sp|P55263|ADK_HUMAN	7	7	7	sp|P55263|ADK_HUMAN Adenosine kinase OS=Homo sapiens OX=9606 GN=ADK PE=1 SV=2	1	7	7	7	6	4	3	5	5	5	7	6	6	4	3	5	5	5	7	6	6	4	3	5	5	5	7	6	18.2	18.2	18.2	40.545	362	362	0	11.132	15.2	12.2	8.3	14.6	12.2	12.2	18.2	15.2
sp|P55287|CAD11_HUMAN	sp|P55287|CAD11_HUMAN	2	2	2	sp|P55287|CAD11_HUMAN Cadherin-11 OS=Homo sapiens OX=9606 GN=CDH11 PE=1 SV=2	1	2	2	2	1	1	0	2	2	1	0	0	1	1	0	2	2	1	0	0	1	1	0	2	2	1	0	0	2.8	2.8	2.8	87.964	796	796	0	3.096	1.3	1.3	0	2.8	2.8	1.3	0	0
sp|P55290|CAD13_HUMAN	sp|P55290|CAD13_HUMAN	5	5	5	sp|P55290|CAD13_HUMAN Cadherin-13 OS=Homo sapiens OX=9606 GN=CDH13 PE=1 SV=1	1	5	5	5	2	1	1	1	4	3	1	1	2	1	1	1	4	3	1	1	2	1	1	1	4	3	1	1	10	10	10	78.286	713	713	0	9.5178	3.2	1.7	1.7	1.7	6.7	6.5	1.7	1.7
sp|P55327|TPD52_HUMAN	sp|P55327|TPD52_HUMAN	2	2	2	sp|P55327|TPD52_HUMAN Tumor protein D52 OS=Homo sapiens OX=9606 GN=TPD52 PE=1 SV=2	1	2	2	2	1	0	2	2	1	1	1	1	1	0	2	2	1	1	1	1	1	0	2	2	1	1	1	1	4.9	4.9	4.9	24.327	224	224	0	3.1772	4.9	0	4.9	4.9	4.9	4.9	4.9	4.9
sp|P55735|SEC13_HUMAN	sp|P55735|SEC13_HUMAN	6	6	6	sp|P55735|SEC13_HUMAN Protein SEC13 homolog OS=Homo sapiens OX=9606 GN=SEC13 PE=1 SV=3	1	6	6	6	3	1	1	1	2	1	4	2	3	1	1	1	2	1	4	2	3	1	1	1	2	1	4	2	31.4	31.4	31.4	35.54	322	322	0	42.068	18.6	8.1	2.8	8.1	10.9	8.1	25.2	15.2
sp|P55786|PSA_HUMAN;sp|A6NEC2|PSAL_HUMAN	sp|P55786|PSA_HUMAN	13;5	13;5	13;5	sp|P55786|PSA_HUMAN Puromycin-sensitive aminopeptidase OS=Homo sapiens OX=9606 GN=NPEPPS PE=1 SV=2	2	13	13	13	6	6	3	4	5	10	5	3	6	6	3	4	5	10	5	3	6	6	3	4	5	10	5	3	17.5	17.5	17.5	103.28	919	919;478	0	22.539	7.9	7.9	4.7	5.2	7.1	13.6	7	4.2
sp|Q6EEV6|SUMO4_HUMAN;sp|P61956|SUMO2_HUMAN;sp|P55854|SUMO3_HUMAN	sp|Q6EEV6|SUMO4_HUMAN;sp|P61956|SUMO2_HUMAN;sp|P55854|SUMO3_HUMAN	1;1;1	1;1;1	1;1;1	sp|Q6EEV6|SUMO4_HUMAN Small ubiquitin-related modifier 4 OS=Homo sapiens OX=9606 GN=SUMO4 PE=1 SV=2;sp|P61956|SUMO2_HUMAN Small ubiquitin-related modifier 2 OS=Homo sapiens OX=9606 GN=SUMO2 PE=1 SV=3;sp|P55854|SUMO3_HUMAN Small ubiquitin-related modifier 3	3	1	1	1	1	0	0	0	0	1	0	1	1	0	0	0	0	1	0	1	1	0	0	0	0	1	0	1	12.6	12.6	12.6	10.685	95	95;95;103	0.00492	1.5092	12.6	0	0	0	0	12.6	0	12.6
sp|P55884|EIF3B_HUMAN	sp|P55884|EIF3B_HUMAN	5	5	5	sp|P55884|EIF3B_HUMAN Eukaryotic translation initiation factor 3 subunit B OS=Homo sapiens OX=9606 GN=EIF3B PE=1 SV=3	1	5	5	5	1	1	1	1	1	3	1	3	1	1	1	1	1	3	1	3	1	1	1	1	1	3	1	3	6.3	6.3	6.3	92.48	814	814	0	7.0478	1.1	1.2	1.1	1.1	1.2	3.4	1.1	3.9
sp|P56134|ATPK_HUMAN	sp|P56134|ATPK_HUMAN	2	2	2	sp|P56134|ATPK_HUMAN ATP synthase subunit f, mitochondrial OS=Homo sapiens OX=9606 GN=ATP5MF PE=1 SV=3	1	2	2	2	0	0	0	0	0	1	1	1	0	0	0	0	0	1	1	1	0	0	0	0	0	1	1	1	25.5	25.5	25.5	10.918	94	94	0.0090039	1.0611	0	0	0	0	0	11.7	13.8	11.7
sp|P56192|SYMC_HUMAN	sp|P56192|SYMC_HUMAN	1	1	1	sp|P56192|SYMC_HUMAN Methionine--tRNA ligase, cytoplasmic OS=Homo sapiens OX=9606 GN=MARS PE=1 SV=2	1	1	1	1	1	0	0	0	1	1	0	1	1	0	0	0	1	1	0	1	1	0	0	0	1	1	0	1	1.2	1.2	1.2	101.11	900	900	0.0065554	1.3498	1.2	0	0	0	1.2	1.2	0	1.2
sp|P56199|ITA1_HUMAN	sp|P56199|ITA1_HUMAN	29	29	29	sp|P56199|ITA1_HUMAN Integrin alpha-1 OS=Homo sapiens OX=9606 GN=ITGA1 PE=1 SV=2	1	29	29	29	18	17	20	18	23	24	27	24	18	17	20	18	23	24	27	24	18	17	20	18	23	24	27	24	22.7	22.7	22.7	130.85	1179	1179	0	89.533	15.1	13.2	16.5	13.7	18	19.1	22.1	18.7
sp|P57088|TMM33_HUMAN	sp|P57088|TMM33_HUMAN	1	1	1	sp|P57088|TMM33_HUMAN Transmembrane protein 33 OS=Homo sapiens OX=9606 GN=TMEM33 PE=1 SV=2	1	1	1	1	0	0	1	1	0	1	1	1	0	0	1	1	0	1	1	1	0	0	1	1	0	1	1	1	4.9	4.9	4.9	27.978	247	247	0	3.0492	0	0	4.9	4.9	0	4.9	4.9	4.9
sp|P58335|ANTR2_HUMAN	sp|P58335|ANTR2_HUMAN	2	2	2	sp|P58335|ANTR2_HUMAN Anthrax toxin receptor 2 OS=Homo sapiens OX=9606 GN=ANTXR2 PE=1 SV=5	1	2	2	2	2	1	0	0	1	1	1	2	2	1	0	0	1	1	1	2	2	1	0	0	1	1	1	2	5.3	5.3	5.3	53.666	489	489	0	2.7311	5.3	2.9	0	0	2.9	2.9	2.9	5.3
sp|P58546|MTPN_HUMAN	sp|P58546|MTPN_HUMAN	3	3	3	sp|P58546|MTPN_HUMAN Myotrophin OS=Homo sapiens OX=9606 GN=MTPN PE=1 SV=2	1	3	3	3	1	1	2	2	1	3	2	2	1	1	2	2	1	3	2	2	1	1	2	2	1	3	2	2	33.9	33.9	33.9	12.895	118	118	0	24.74	14.4	14.4	22.9	22.9	14.4	33.9	22.9	22.9
sp|Q99880|H2B1L_HUMAN;sp|Q99879|H2B1M_HUMAN;sp|Q99877|H2B1N_HUMAN;sp|Q93079|H2B1H_HUMAN;sp|Q5QNW6|H2B2F_HUMAN;sp|P62807|H2B1C_HUMAN;sp|P58876|H2B1D_HUMAN;sp|P57053|H2BFS_HUMAN;sp|O60814|H2B1K_HUMAN	sp|Q99880|H2B1L_HUMAN;sp|Q99879|H2B1M_HUMAN;sp|Q99877|H2B1N_HUMAN;sp|Q93079|H2B1H_HUMAN;sp|Q5QNW6|H2B2F_HUMAN;sp|P62807|H2B1C_HUMAN;sp|P58876|H2B1D_HUMAN;sp|P57053|H2BFS_HUMAN;sp|O60814|H2B1K_HUMAN	8;8;8;8;8;8;8;7;7	8;8;8;8;8;8;8;7;7	2;2;2;2;2;2;2;2;2	sp|Q99880|H2B1L_HUMAN Histone H2B type 1-L OS=Homo sapiens OX=9606 GN=HIST1H2BL PE=1 SV=3;sp|Q99879|H2B1M_HUMAN Histone H2B type 1-M OS=Homo sapiens OX=9606 GN=HIST1H2BM PE=1 SV=3;sp|Q99877|H2B1N_HUMAN Histone H2B type 1-N OS=Homo sapiens OX=9606 GN=HIST1H	9	8	8	2	6	5	6	5	0	0	6	4	6	5	6	5	0	0	6	4	2	1	2	2	0	0	1	1	57.1	57.1	7.9	13.952	126	126;126;126;126;126;126;126;126;126	0	20.806	49.2	49.2	44.4	44.4	0	0	54.8	40.5
sp|P59768|GBG2_HUMAN	sp|P59768|GBG2_HUMAN	1	1	1	sp|P59768|GBG2_HUMAN Guanine nucleotide-binding protein G(I)/G(S)/G(O) subunit gamma-2 OS=Homo sapiens OX=9606 GN=GNG2 PE=1 SV=2	1	1	1	1	0	0	1	1	0	0	1	0	0	0	1	1	0	0	1	0	0	0	1	1	0	0	1	0	19.7	19.7	19.7	7.8501	71	71	0.0054612	1.4408	0	0	19.7	19.7	0	0	19.7	0
sp|P59998|ARPC4_HUMAN	sp|P59998|ARPC4_HUMAN	6	6	6	sp|P59998|ARPC4_HUMAN Actin-related protein 2/3 complex subunit 4 OS=Homo sapiens OX=9606 GN=ARPC4 PE=1 SV=3	1	6	6	6	3	1	3	2	3	4	3	5	3	1	3	2	3	4	3	5	3	1	3	2	3	4	3	5	41.1	41.1	41.1	19.667	168	168	0	15.338	17.9	6.5	17.9	11.3	18.5	23.2	17.9	33.9
sp|P60033|CD81_HUMAN	sp|P60033|CD81_HUMAN	4	4	4	sp|P60033|CD81_HUMAN CD81 antigen OS=Homo sapiens OX=9606 GN=CD81 PE=1 SV=1	1	4	4	4	3	4	3	3	4	3	3	4	3	4	3	3	4	3	3	4	3	4	3	3	4	3	3	4	28.4	28.4	28.4	25.809	236	236	0	149.24	25	28.4	25	25	28.4	25	25	28.4
sp|P60174|TPIS_HUMAN	sp|P60174|TPIS_HUMAN	16	16	16	sp|P60174|TPIS_HUMAN Triosephosphate isomerase OS=Homo sapiens OX=9606 GN=TPI1 PE=1 SV=3	1	16	16	16	13	12	11	9	12	12	12	10	13	12	11	9	12	12	12	10	13	12	11	9	12	12	12	10	71.3	71.3	71.3	30.791	286	286	0	79.139	61.9	59.4	54.2	40.9	65.4	60.5	64	51
sp|P60228|EIF3E_HUMAN	sp|P60228|EIF3E_HUMAN	3	3	3	sp|P60228|EIF3E_HUMAN Eukaryotic translation initiation factor 3 subunit E OS=Homo sapiens OX=9606 GN=EIF3E PE=1 SV=1	1	3	3	3	0	0	0	0	1	0	2	3	0	0	0	0	1	0	2	3	0	0	0	0	1	0	2	3	7.2	7.2	7.2	52.22	445	445	0	4.1237	0	0	0	0	2.7	0	4.7	7.2
sp|P60468|SC61B_HUMAN	sp|P60468|SC61B_HUMAN	2	2	2	sp|P60468|SC61B_HUMAN Protein transport protein Sec61 subunit beta OS=Homo sapiens OX=9606 GN=SEC61B PE=1 SV=2	1	2	2	2	0	0	0	0	0	0	1	2	0	0	0	0	0	0	1	2	0	0	0	0	0	0	1	2	21.9	21.9	21.9	9.9743	96	96	0.0037855	1.6361	0	0	0	0	0	0	10.4	21.9
sp|P60660|MYL6_HUMAN;sp|P14649|MYL6B_HUMAN	sp|P60660|MYL6_HUMAN	7;2	7;2	7;2	sp|P60660|MYL6_HUMAN Myosin light polypeptide 6 OS=Homo sapiens OX=9606 GN=MYL6 PE=1 SV=2	2	7	7	7	6	6	6	5	6	7	7	7	6	6	6	5	6	7	7	7	6	6	6	5	6	7	7	7	45	45	45	16.93	151	151;208	0	39.727	37.7	37.7	37.7	37.7	37.7	45	45	45
sp|P60709|ACTB_HUMAN;sp|Q6S8J3|POTEE_HUMAN;sp|Q562R1|ACTBL_HUMAN;sp|A5A3E0|POTEF_HUMAN;sp|P0CG38|POTEI_HUMAN;sp|Q9BYX7|ACTBM_HUMAN;sp|P0CG39|POTEJ_HUMAN	sp|P60709|ACTB_HUMAN	29;9;7;7;6;3;3	29;9;7;7;6;3;3	1;0;0;0;0;0;0	sp|P60709|ACTB_HUMAN Actin, cytoplasmic 1 OS=Homo sapiens OX=9606 GN=ACTB PE=1 SV=1	7	29	29	1	22	22	20	18	25	23	26	23	22	22	20	18	25	23	26	23	1	1	1	1	1	1	1	1	77.6	77.6	4.5	41.736	375	375;1075;376;1075;1075;375;1038	0	323.31	71.7	73.9	70.9	63.7	73.9	71.7	77.6	72.3
sp|P60842|IF4A1_HUMAN;sp|P38919|IF4A3_HUMAN	sp|P60842|IF4A1_HUMAN	17;1	17;1	9;0	sp|P60842|IF4A1_HUMAN Eukaryotic initiation factor 4A-I OS=Homo sapiens OX=9606 GN=EIF4A1 PE=1 SV=1	2	17	17	9	11	10	7	8	10	13	11	12	11	10	7	8	10	13	11	12	6	6	4	4	5	7	7	6	50.7	50.7	27.3	46.153	406	406;411	0	84.883	36.5	32.3	20.2	23.6	29.8	37.7	37.9	38.9
sp|P60866|RS20_HUMAN	sp|P60866|RS20_HUMAN	4	4	4	sp|P60866|RS20_HUMAN 40S ribosomal protein S20 OS=Homo sapiens OX=9606 GN=RPS20 PE=1 SV=1	1	4	4	4	2	2	1	2	2	3	3	4	2	2	1	2	2	3	3	4	2	2	1	2	2	3	3	4	28.6	28.6	28.6	13.373	119	119	0	8.6189	19.3	19.3	9.2	19.3	19.3	25.2	22.7	28.6
sp|P60891|PRPS1_HUMAN;sp|P11908|PRPS2_HUMAN;sp|P21108|PRPS3_HUMAN	sp|P60891|PRPS1_HUMAN;sp|P11908|PRPS2_HUMAN;sp|P21108|PRPS3_HUMAN	3;2;2	3;2;2	3;2;2	sp|P60891|PRPS1_HUMAN Ribose-phosphate pyrophosphokinase 1 OS=Homo sapiens OX=9606 GN=PRPS1 PE=1 SV=2;sp|P11908|PRPS2_HUMAN Ribose-phosphate pyrophosphokinase 2 OS=Homo sapiens OX=9606 GN=PRPS2 PE=1 SV=2;sp|P21108|PRPS3_HUMAN Ribose-phosphate pyrophosphoki	3	3	3	3	0	0	0	1	3	2	1	2	0	0	0	1	3	2	1	2	0	0	0	1	3	2	1	2	16	16	16	34.834	318	318;318;318	0	8.8088	0	0	0	4.1	16	10.7	4.1	9.4
sp|P60900|PSA6_HUMAN	sp|P60900|PSA6_HUMAN	8	8	8	sp|P60900|PSA6_HUMAN Proteasome subunit alpha type-6 OS=Homo sapiens OX=9606 GN=PSMA6 PE=1 SV=1	1	8	8	8	4	2	4	2	4	4	5	6	4	2	4	2	4	4	5	6	4	2	4	2	4	4	5	6	41.1	41.1	41.1	27.399	246	246	0	16.744	20.7	12.2	24.4	12.2	20.3	17.5	29.3	28.9
sp|P60903|S10AA_HUMAN	sp|P60903|S10AA_HUMAN	2	2	2	sp|P60903|S10AA_HUMAN Protein S100-A10 OS=Homo sapiens OX=9606 GN=S100A10 PE=1 SV=2	1	2	2	2	2	2	2	2	2	2	2	2	2	2	2	2	2	2	2	2	2	2	2	2	2	2	2	2	35.1	35.1	35.1	11.203	97	97	0	12.743	35.1	35.1	35.1	35.1	35.1	35.1	35.1	35.1
sp|P60953|CDC42_HUMAN	sp|P60953|CDC42_HUMAN	7	6	6	sp|P60953|CDC42_HUMAN Cell division control protein 42 homolog OS=Homo sapiens OX=9606 GN=CDC42 PE=1 SV=2	1	7	6	6	4	4	5	3	4	3	5	6	3	3	4	3	3	3	4	5	3	3	4	3	3	3	4	5	36.1	30.4	30.4	21.258	191	191	0	11.244	23.6	23.6	29.3	17.8	23.6	17.8	29.3	30.4
sp|P60981|DEST_HUMAN	sp|P60981|DEST_HUMAN	9	9	9	sp|P60981|DEST_HUMAN Destrin OS=Homo sapiens OX=9606 GN=DSTN PE=1 SV=3	1	9	9	9	4	5	5	5	7	6	7	7	4	5	5	5	7	6	7	7	4	5	5	5	7	6	7	7	46.1	46.1	46.1	18.506	165	165	0	19.309	27.3	33.9	28.5	35.8	36.4	35.8	35.8	38.2
sp|P61006|RAB8A_HUMAN;sp|Q96E17|RAB3C_HUMAN	sp|P61006|RAB8A_HUMAN	5;1	3;0	3;0	sp|P61006|RAB8A_HUMAN Ras-related protein Rab-8A OS=Homo sapiens OX=9606 GN=RAB8A PE=1 SV=1	2	5	3	3	3	3	3	2	3	3	4	2	1	1	2	1	1	1	2	1	1	1	2	1	1	1	2	1	25.6	16.4	16.4	23.668	207	207;227	0	6.2245	15	15	15	11.1	15	15	21.7	11.1
sp|P61019|RAB2A_HUMAN;sp|Q8WUD1|RAB2B_HUMAN	sp|P61019|RAB2A_HUMAN;sp|Q8WUD1|RAB2B_HUMAN	5;3	5;3	5;3	sp|P61019|RAB2A_HUMAN Ras-related protein Rab-2A OS=Homo sapiens OX=9606 GN=RAB2A PE=1 SV=1;sp|Q8WUD1|RAB2B_HUMAN Ras-related protein Rab-2B OS=Homo sapiens OX=9606 GN=RAB2B PE=1 SV=1	2	5	5	5	2	1	2	2	1	1	4	5	2	1	2	2	1	1	4	5	2	1	2	2	1	1	4	5	31.1	31.1	31.1	23.545	212	212;216	0	18.212	14.2	7.5	14.2	14.2	7.5	7.5	25.5	31.1
sp|P61020|RAB5B_HUMAN	sp|P61020|RAB5B_HUMAN	5	2	2	sp|P61020|RAB5B_HUMAN Ras-related protein Rab-5B OS=Homo sapiens OX=9606 GN=RAB5B PE=1 SV=1	1	5	2	2	3	3	3	4	5	5	5	4	1	0	0	1	2	2	2	1	1	0	0	1	2	2	2	1	30.2	15.3	15.3	23.707	215	215	0	6.2556	18.6	14.9	14.9	21.4	30.2	30.2	30.2	21.4
sp|P61026|RAB10_HUMAN	sp|P61026|RAB10_HUMAN	6	5	5	sp|P61026|RAB10_HUMAN Ras-related protein Rab-10 OS=Homo sapiens OX=9606 GN=RAB10 PE=1 SV=1	1	6	5	5	6	4	5	4	5	5	5	5	5	3	4	3	4	4	4	4	5	3	4	3	4	4	4	4	32	26.5	26.5	22.541	200	200	0	14.519	32	28	28.5	28	28.5	32	28.5	28.5
sp|P62837|UB2D2_HUMAN;sp|P61077|UB2D3_HUMAN;sp|Q9Y2X8|UB2D4_HUMAN;sp|P51668|UB2D1_HUMAN	sp|P62837|UB2D2_HUMAN;sp|P61077|UB2D3_HUMAN;sp|Q9Y2X8|UB2D4_HUMAN;sp|P51668|UB2D1_HUMAN	2;2;1;1	2;2;1;1	2;2;1;1	sp|P62837|UB2D2_HUMAN Ubiquitin-conjugating enzyme E2 D2 OS=Homo sapiens OX=9606 GN=UBE2D2 PE=1 SV=1;sp|P61077|UB2D3_HUMAN Ubiquitin-conjugating enzyme E2 D3 OS=Homo sapiens OX=9606 GN=UBE2D3 PE=1 SV=1;sp|Q9Y2X8|UB2D4_HUMAN Ubiquitin-conjugating enzyme E2	4	2	2	2	1	1	1	1	1	2	2	0	1	1	1	1	1	2	2	0	1	1	1	1	1	2	2	0	19.7	19.7	19.7	16.735	147	147;147;147;147	0	2.9119	7.5	7.5	7.5	7.5	7.5	19.7	19.7	0
sp|P61088|UBE2N_HUMAN;sp|Q5JXB2|UE2NL_HUMAN	sp|P61088|UBE2N_HUMAN;sp|Q5JXB2|UE2NL_HUMAN	4;3	4;3	4;3	sp|P61088|UBE2N_HUMAN Ubiquitin-conjugating enzyme E2 N OS=Homo sapiens OX=9606 GN=UBE2N PE=1 SV=1;sp|Q5JXB2|UE2NL_HUMAN Putative ubiquitin-conjugating enzyme E2 N-like OS=Homo sapiens OX=9606 GN=UBE2NL PE=1 SV=1	2	4	4	4	1	3	2	1	3	3	1	1	1	3	2	1	3	3	1	1	1	3	2	1	3	3	1	1	32.2	32.2	32.2	17.138	152	152;153	0	5.6716	13.2	27	13.8	6.6	27	27	5.3	13.2
sp|P61106|RAB14_HUMAN	sp|P61106|RAB14_HUMAN	8	8	8	sp|P61106|RAB14_HUMAN Ras-related protein Rab-14 OS=Homo sapiens OX=9606 GN=RAB14 PE=1 SV=4	1	8	8	8	3	3	4	3	5	5	4	8	3	3	4	3	5	5	4	8	3	3	4	3	5	5	4	8	54.4	54.4	54.4	23.897	215	215	0	41.39	20	20	25.1	18.6	41.4	39.5	34	54.4
sp|P61158|ARP3_HUMAN;sp|Q9P1U1|ARP3B_HUMAN	sp|P61158|ARP3_HUMAN	16;1	16;1	16;1	sp|P61158|ARP3_HUMAN Actin-related protein 3 OS=Homo sapiens OX=9606 GN=ACTR3 PE=1 SV=3	2	16	16	16	7	7	9	7	9	10	12	11	7	7	9	7	9	10	12	11	7	7	9	7	9	10	12	11	51.2	51.2	51.2	47.371	418	418;418	0	57.89	25.8	25.4	32.1	23.7	24.4	37.3	41.6	36.8
sp|P61160|ARP2_HUMAN	sp|P61160|ARP2_HUMAN	11	11	11	sp|P61160|ARP2_HUMAN Actin-related protein 2 OS=Homo sapiens OX=9606 GN=ACTR2 PE=1 SV=1	1	11	11	11	5	6	6	4	7	8	10	11	5	6	6	4	7	8	10	11	5	6	6	4	7	8	10	11	32.7	32.7	32.7	44.76	394	394	0	32.854	15.5	17	17.8	12.4	22.8	22.3	27.9	32.7
sp|P61163|ACTZ_HUMAN	sp|P61163|ACTZ_HUMAN	5	5	2	sp|P61163|ACTZ_HUMAN Alpha-centractin OS=Homo sapiens OX=9606 GN=ACTR1A PE=1 SV=1	1	5	5	2	2	2	2	1	1	3	4	3	2	2	2	1	1	3	4	3	1	1	0	0	0	1	2	1	14.4	14.4	6.9	42.613	376	376	0	6.0704	7.4	7.4	5.6	2.7	2.9	10.1	12.5	9.3
sp|P61165|TM258_HUMAN	sp|P61165|TM258_HUMAN	1	1	1	sp|P61165|TM258_HUMAN Transmembrane protein 258 OS=Homo sapiens OX=9606 GN=TMEM258 PE=1 SV=1	1	1	1	1	1	0	0	0	0	0	1	1	1	0	0	0	0	0	1	1	1	0	0	0	0	0	1	1	10.1	10.1	10.1	9.0788	79	79	0.0074032	1.1403	10.1	0	0	0	0	0	10.1	10.1
sp|P61201|CSN2_HUMAN	sp|P61201|CSN2_HUMAN	2	2	2	sp|P61201|CSN2_HUMAN COP9 signalosome complex subunit 2 OS=Homo sapiens OX=9606 GN=COPS2 PE=1 SV=1	1	2	2	2	0	1	0	1	1	1	0	1	0	1	0	1	1	1	0	1	0	1	0	1	1	1	0	1	5.2	5.2	5.2	51.596	443	443	0.0089186	1.0339	0	2.3	0	2.3	2.9	2.3	0	2.3
sp|P84077|ARF1_HUMAN;sp|P61204|ARF3_HUMAN	sp|P84077|ARF1_HUMAN;sp|P61204|ARF3_HUMAN	8;8	4;4	3;3	sp|P84077|ARF1_HUMAN ADP-ribosylation factor 1 OS=Homo sapiens OX=9606 GN=ARF1 PE=1 SV=2;sp|P61204|ARF3_HUMAN ADP-ribosylation factor 3 OS=Homo sapiens OX=9606 GN=ARF3 PE=1 SV=2	2	8	4	3	5	7	6	6	7	6	7	7	4	4	4	4	4	4	4	4	3	3	3	3	3	3	3	3	54.1	25.4	19.9	20.697	181	181;181	0	11.733	35.4	48.1	41.4	41.4	53	41.4	53	53
sp|P61224|RAP1B_HUMAN;sp|A6NIZ1|RP1BL_HUMAN	sp|P61224|RAP1B_HUMAN;sp|A6NIZ1|RP1BL_HUMAN	9;7	9;7	3;3	sp|P61224|RAP1B_HUMAN Ras-related protein Rap-1b OS=Homo sapiens OX=9606 GN=RAP1B PE=1 SV=1;sp|A6NIZ1|RP1BL_HUMAN Ras-related protein Rap-1b-like protein OS=Homo sapiens OX=9606 PE=2 SV=1	2	9	9	3	7	6	6	6	6	7	8	8	7	6	6	6	6	7	8	8	2	3	2	2	2	3	3	3	46.7	46.7	15.2	20.825	184	184;184	0	25.293	39.1	34.8	35.3	35.3	35.3	38.6	39.1	42.9
sp|P61225|RAP2B_HUMAN	sp|P61225|RAP2B_HUMAN	4	2	2	sp|P61225|RAP2B_HUMAN Ras-related protein Rap-2b OS=Homo sapiens OX=9606 GN=RAP2B PE=1 SV=1	1	4	2	2	3	3	3	3	3	4	3	3	1	1	1	1	1	2	1	2	1	1	1	1	1	2	1	2	25.1	13.7	13.7	20.504	183	183	0	6.8741	16.4	16.4	16.4	16.4	16.4	25.1	16.4	19.7
sp|P61247|RS3A_HUMAN	sp|P61247|RS3A_HUMAN	11	11	11	sp|P61247|RS3A_HUMAN 40S ribosomal protein S3a OS=Homo sapiens OX=9606 GN=RPS3A PE=1 SV=2	1	11	11	11	6	4	5	5	3	4	5	9	6	4	5	5	3	4	5	9	6	4	5	5	3	4	5	9	43.2	43.2	43.2	29.945	264	264	0	30.41	25	18.6	25	21.2	13.6	16.3	19.7	34.5
sp|P61254|RL26_HUMAN;sp|Q9UNX3|RL26L_HUMAN	sp|P61254|RL26_HUMAN;sp|Q9UNX3|RL26L_HUMAN	5;3	5;3	5;3	sp|P61254|RL26_HUMAN 60S ribosomal protein L26 OS=Homo sapiens OX=9606 GN=RPL26 PE=1 SV=1;sp|Q9UNX3|RL26L_HUMAN 60S ribosomal protein L26-like 1 OS=Homo sapiens OX=9606 GN=RPL26L1 PE=1 SV=1	2	5	5	5	1	1	2	3	3	1	4	1	1	1	2	3	3	1	4	1	1	1	2	3	3	1	4	1	29	29	29	17.258	145	145;145	0	3.6423	6.2	6.2	6.9	16.6	22.1	6.2	22.8	6.2
sp|P61313|RL15_HUMAN	sp|P61313|RL15_HUMAN	10	10	10	sp|P61313|RL15_HUMAN 60S ribosomal protein L15 OS=Homo sapiens OX=9606 GN=RPL15 PE=1 SV=2	1	10	10	10	8	9	6	7	6	6	9	6	8	9	6	7	6	6	9	6	8	9	6	7	6	6	9	6	36.3	36.3	36.3	24.146	204	204	0	21.24	26	29.4	29.4	26	32.8	29.4	36.3	29.4
sp|P61353|RL27_HUMAN	sp|P61353|RL27_HUMAN	5	5	5	sp|P61353|RL27_HUMAN 60S ribosomal protein L27 OS=Homo sapiens OX=9606 GN=RPL27 PE=1 SV=2	1	5	5	5	3	2	3	5	3	3	3	3	3	2	3	5	3	3	3	3	3	2	3	5	3	3	3	3	27.9	27.9	27.9	15.798	136	136	0	4.9565	21.3	13.2	21.3	27.9	15.4	20.6	20.6	21.3
sp|P61421|VA0D1_HUMAN	sp|P61421|VA0D1_HUMAN	1	1	1	sp|P61421|VA0D1_HUMAN V-type proton ATPase subunit d 1 OS=Homo sapiens OX=9606 GN=ATP6V0D1 PE=1 SV=1	1	1	1	1	0	0	0	0	0	0	1	1	0	0	0	0	0	0	1	1	0	0	0	0	0	0	1	1	3.7	3.7	3.7	40.329	351	351	0.0032531	1.8079	0	0	0	0	0	0	3.7	3.7
sp|P61513|RL37A_HUMAN	sp|P61513|RL37A_HUMAN	1	1	1	sp|P61513|RL37A_HUMAN 60S ribosomal protein L37a OS=Homo sapiens OX=9606 GN=RPL37A PE=1 SV=2	1	1	1	1	0	0	0	0	0	0	1	0	0	0	0	0	0	0	1	0	0	0	0	0	0	0	1	0	13	13	13	10.275	92	92	0	3.1266	0	0	0	0	0	0	13	0
sp|P61586|RHOA_HUMAN	sp|P61586|RHOA_HUMAN	9	2	2	sp|P61586|RHOA_HUMAN Transforming protein RhoA OS=Homo sapiens OX=9606 GN=RHOA PE=1 SV=1	1	9	2	2	6	5	7	7	7	6	8	7	0	0	1	0	0	1	1	0	0	0	1	0	0	1	1	0	44	12.4	12.4	21.768	193	193	0	2.6389	31.1	26.4	37.3	31.6	31.6	31.6	37.8	31.6
sp|P61587|RND3_HUMAN	sp|P61587|RND3_HUMAN	8	8	8	sp|P61587|RND3_HUMAN Rho-related GTP-binding protein RhoE OS=Homo sapiens OX=9606 GN=RND3 PE=1 SV=1	1	8	8	8	6	6	6	5	5	5	4	7	6	6	6	5	5	5	4	7	6	6	6	5	5	5	4	7	41.8	41.8	41.8	27.368	244	244	0	39.649	36.5	36.5	32.8	27.9	28.3	29.1	20.9	34.4
sp|P61604|CH10_HUMAN	sp|P61604|CH10_HUMAN	6	6	6	sp|P61604|CH10_HUMAN 10 kDa heat shock protein, mitochondrial OS=Homo sapiens OX=9606 GN=HSPE1 PE=1 SV=2	1	6	6	6	2	3	3	2	4	3	5	5	2	3	3	2	4	3	5	5	2	3	3	2	4	3	5	5	53.9	53.9	53.9	10.932	102	102	0	8.5761	20.6	32.4	32.4	20.6	42.2	35.3	52	44.1
sp|P61619|S61A1_HUMAN;sp|Q9H9S3|S61A2_HUMAN	sp|P61619|S61A1_HUMAN	3;1	3;1	3;1	sp|P61619|S61A1_HUMAN Protein transport protein Sec61 subunit alpha isoform 1 OS=Homo sapiens OX=9606 GN=SEC61A1 PE=1 SV=2	2	3	3	3	0	1	1	0	2	1	1	3	0	1	1	0	2	1	1	3	0	1	1	0	2	1	1	3	6.3	6.3	6.3	52.264	476	476;476	0	2.2749	0	2.3	1.9	0	4.2	2.3	2.3	6.3
sp|P61764|STXB1_HUMAN	sp|P61764|STXB1_HUMAN	5	5	5	sp|P61764|STXB1_HUMAN Syntaxin-binding protein 1 OS=Homo sapiens OX=9606 GN=STXBP1 PE=1 SV=1	1	5	5	5	2	3	3	0	5	5	2	1	2	3	3	0	5	5	2	1	2	3	3	0	5	5	2	1	10.1	10.1	10.1	67.568	594	594	0	7.6744	4	6.2	6.2	0	10.1	10.1	4	2.2
sp|P61769|B2MG_HUMAN	sp|P61769|B2MG_HUMAN	6	6	6	sp|P61769|B2MG_HUMAN Beta-2-microglobulin OS=Homo sapiens OX=9606 GN=B2M PE=1 SV=1	1	6	6	6	5	5	3	3	5	5	3	3	5	5	3	3	5	5	3	3	5	5	3	3	5	5	3	3	56.3	56.3	56.3	13.714	119	119	0	35.075	45.4	45.4	35.3	35.3	52.9	45.4	35.3	35.3
sp|P61803|DAD1_HUMAN	sp|P61803|DAD1_HUMAN	1	1	1	sp|P61803|DAD1_HUMAN Dolichyl-diphosphooligosaccharide--protein glycosyltransferase subunit DAD1 OS=Homo sapiens OX=9606 GN=DAD1 PE=1 SV=3	1	1	1	1	1	1	0	0	0	0	1	0	1	1	0	0	0	0	1	0	1	1	0	0	0	0	1	0	10.6	10.6	10.6	12.497	113	113	0	3.1997	10.6	10.6	0	0	0	0	10.6	0
sp|P61916|NPC2_HUMAN	sp|P61916|NPC2_HUMAN	2	2	2	sp|P61916|NPC2_HUMAN NPC intracellular cholesterol transporter 2 OS=Homo sapiens OX=9606 GN=NPC2 PE=1 SV=1	1	2	2	2	0	1	1	1	1	1	1	2	0	1	1	1	1	1	1	2	0	1	1	1	1	1	1	2	17.2	17.2	17.2	16.57	151	151	0	3.4757	0	10.6	10.6	10.6	10.6	10.6	10.6	17.2
sp|P61952|GBG11_HUMAN	sp|P61952|GBG11_HUMAN	2	2	2	sp|P61952|GBG11_HUMAN Guanine nucleotide-binding protein G(I)/G(S)/G(O) subunit gamma-11 OS=Homo sapiens OX=9606 GN=GNG11 PE=1 SV=1	1	2	2	2	2	2	2	1	2	2	2	2	2	2	2	1	2	2	2	2	2	2	2	1	2	2	2	2	17.8	17.8	17.8	8.4807	73	73	0	4.6124	17.8	17.8	17.8	15.1	17.8	17.8	17.8	17.8
sp|P61960|UFM1_HUMAN	sp|P61960|UFM1_HUMAN	1	1	1	sp|P61960|UFM1_HUMAN Ubiquitin-fold modifier 1 OS=Homo sapiens OX=9606 GN=UFM1 PE=1 SV=1	1	1	1	1	1	0	0	0	1	1	1	1	1	0	0	0	1	1	1	1	1	0	0	0	1	1	1	1	17.6	17.6	17.6	9.1175	85	85	0.0073822	1.1299	17.6	0	0	0	17.6	17.6	17.6	17.6
sp|P61970|NTF2_HUMAN	sp|P61970|NTF2_HUMAN	5	5	5	sp|P61970|NTF2_HUMAN Nuclear transport factor 2 OS=Homo sapiens OX=9606 GN=NUTF2 PE=1 SV=1	1	5	5	5	3	5	3	2	3	3	3	4	3	5	3	2	3	3	3	4	3	5	3	2	3	3	3	4	56.7	56.7	56.7	14.478	127	127	0	15.928	29.9	56.7	40.2	18.9	22.8	29.9	24.4	35.4
sp|P61978|HNRPK_HUMAN	sp|P61978|HNRPK_HUMAN	10	10	10	sp|P61978|HNRPK_HUMAN Heterogeneous nuclear ribonucleoprotein K OS=Homo sapiens OX=9606 GN=HNRNPK PE=1 SV=1	1	10	10	10	9	4	3	3	6	6	6	7	9	4	3	3	6	6	6	7	9	4	3	3	6	6	6	7	27.4	27.4	27.4	50.976	463	463	0	24.226	24.6	13.6	9.7	8.6	18.4	18.6	18.4	19.2
sp|P61981|1433G_HUMAN;sp|P31947|1433S_HUMAN	sp|P61981|1433G_HUMAN	8;1	6;0	6;0	sp|P61981|1433G_HUMAN 14-3-3 protein gamma OS=Homo sapiens OX=9606 GN=YWHAG PE=1 SV=2	2	8	6	6	6	6	6	6	5	6	6	5	5	4	5	4	4	5	5	3	5	4	5	4	4	5	5	3	37.7	30	30	28.302	247	247;248	0	11.28	25.5	25.1	29.6	25.1	21.1	25.1	25.1	21.1
sp|P62070|RRAS2_HUMAN	sp|P62070|RRAS2_HUMAN	5	3	3	sp|P62070|RRAS2_HUMAN Ras-related protein R-Ras2 OS=Homo sapiens OX=9606 GN=RRAS2 PE=1 SV=1	1	5	3	3	4	3	4	2	4	4	3	4	2	2	2	1	2	3	1	3	2	2	2	1	2	3	1	3	26.5	13.2	13.2	23.399	204	204	0	6.6704	26	20.6	26	13.7	26	21.1	19.1	21.1
sp|P62079|TSN5_HUMAN	sp|P62079|TSN5_HUMAN	1	1	1	sp|P62079|TSN5_HUMAN Tetraspanin-5 OS=Homo sapiens OX=9606 GN=TSPAN5 PE=1 SV=1	1	1	1	1	1	1	0	0	1	1	0	1	1	1	0	0	1	1	0	1	1	1	0	0	1	1	0	1	6	6	6	30.337	268	268	0	9.7718	6	6	0	0	6	6	0	6
sp|P62136|PP1A_HUMAN	sp|P62136|PP1A_HUMAN	9	9	3	sp|P62136|PP1A_HUMAN Serine/threonine-protein phosphatase PP1-alpha catalytic subunit OS=Homo sapiens OX=9606 GN=PPP1CA PE=1 SV=1	1	9	9	3	5	6	4	5	8	8	8	8	5	6	4	5	8	8	8	8	2	1	1	1	2	2	2	2	34.2	34.2	11.5	37.512	330	330	0	30.343	16.4	22.7	14.5	20.3	28.8	28.8	28.8	30.9
sp|P62140|PP1B_HUMAN	sp|P62140|PP1B_HUMAN	9	4	4	sp|P62140|PP1B_HUMAN Serine/threonine-protein phosphatase PP1-beta catalytic subunit OS=Homo sapiens OX=9606 GN=PPP1CB PE=1 SV=3	1	9	4	4	5	5	4	4	8	8	8	7	2	1	2	1	3	3	3	2	2	1	2	1	3	3	3	2	34.9	16.2	16.2	37.186	327	327	0	7.0213	17.4	19	15	16.5	30.9	30.9	30.9	26.6
sp|P62166|NCS1_HUMAN	sp|P62166|NCS1_HUMAN	1	1	1	sp|P62166|NCS1_HUMAN Neuronal calcium sensor 1 OS=Homo sapiens OX=9606 GN=NCS1 PE=1 SV=2	1	1	1	1	0	0	1	0	1	1	1	0	0	0	1	0	1	1	1	0	0	0	1	0	1	1	1	0	5.8	5.8	5.8	21.878	190	190	0.0054878	1.4715	0	0	5.8	0	5.8	5.8	5.8	0
sp|P62191|PRS4_HUMAN	sp|P62191|PRS4_HUMAN	5	5	5	sp|P62191|PRS4_HUMAN 26S proteasome regulatory subunit 4 OS=Homo sapiens OX=9606 GN=PSMC1 PE=1 SV=1	1	5	5	5	2	0	0	2	4	1	1	2	2	0	0	2	4	1	1	2	2	0	0	2	4	1	1	2	15	15	15	49.184	440	440	0	8.8633	5	0	0	7.3	12.5	2	3	6.8
sp|P62195|PRS8_HUMAN	sp|P62195|PRS8_HUMAN	9	9	9	sp|P62195|PRS8_HUMAN 26S proteasome regulatory subunit 8 OS=Homo sapiens OX=9606 GN=PSMC5 PE=1 SV=1	1	9	9	9	2	2	1	2	4	7	4	3	2	2	1	2	4	7	4	3	2	2	1	2	4	7	4	3	32	32	32	45.626	406	406	0	19.663	7.6	5.7	3	6.4	12.8	24.4	14.5	9.6
sp|P62241|RS8_HUMAN	sp|P62241|RS8_HUMAN	12	12	12	sp|P62241|RS8_HUMAN 40S ribosomal protein S8 OS=Homo sapiens OX=9606 GN=RPS8 PE=1 SV=2	1	12	12	12	8	8	8	8	6	5	12	10	8	8	8	8	6	5	12	10	8	8	8	8	6	5	12	10	55.8	55.8	55.8	24.205	208	208	0	39.39	47.1	47.6	44.7	46.6	34.1	27.9	55.8	51
sp|P62244|RS15A_HUMAN	sp|P62244|RS15A_HUMAN	4	4	4	sp|P62244|RS15A_HUMAN 40S ribosomal protein S15a OS=Homo sapiens OX=9606 GN=RPS15A PE=1 SV=2	1	4	4	4	0	2	2	2	3	2	3	1	0	2	2	2	3	2	3	1	0	2	2	2	3	2	3	1	39.2	39.2	39.2	14.839	130	130	0	10.449	0	17.7	17.7	17.7	23.8	17.7	33.1	10.8
sp|P62249|RS16_HUMAN	sp|P62249|RS16_HUMAN	9	9	9	sp|P62249|RS16_HUMAN 40S ribosomal protein S16 OS=Homo sapiens OX=9606 GN=RPS16 PE=1 SV=2	1	9	9	9	3	5	5	4	3	4	4	7	3	5	5	4	3	4	4	7	3	5	5	4	3	4	4	7	48.6	48.6	48.6	16.445	146	146	0	10.325	22.6	28.1	36.3	28.8	19.9	28.1	21.9	41.1
sp|P62258|1433E_HUMAN	sp|P62258|1433E_HUMAN	15	14	14	sp|P62258|1433E_HUMAN 14-3-3 protein epsilon OS=Homo sapiens OX=9606 GN=YWHAE PE=1 SV=1	1	15	14	14	8	7	7	9	11	10	11	9	7	6	7	8	11	10	11	8	7	6	7	8	11	10	11	8	63.9	60	60	29.174	255	255	0	44.677	38.8	34.5	34.1	45.1	52.2	40.8	49	44.3
sp|P62263|RS14_HUMAN	sp|P62263|RS14_HUMAN	4	4	4	sp|P62263|RS14_HUMAN 40S ribosomal protein S14 OS=Homo sapiens OX=9606 GN=RPS14 PE=1 SV=3	1	4	4	4	0	2	0	1	2	1	3	2	0	2	0	1	2	1	3	2	0	2	0	1	2	1	3	2	36.4	36.4	36.4	16.273	151	151	0	6.0833	0	13.9	0	6.6	20.5	6.6	29.1	20.5
sp|P62266|RS23_HUMAN	sp|P62266|RS23_HUMAN	4	4	4	sp|P62266|RS23_HUMAN 40S ribosomal protein S23 OS=Homo sapiens OX=9606 GN=RPS23 PE=1 SV=3	1	4	4	4	2	2	3	2	3	3	2	2	2	2	3	2	3	3	2	2	2	2	3	2	3	3	2	2	29.4	29.4	29.4	15.807	143	143	0	3.9102	13.3	13.3	21.7	16.1	21	21.7	16.1	16.1
sp|P62269|RS18_HUMAN	sp|P62269|RS18_HUMAN	6	6	6	sp|P62269|RS18_HUMAN 40S ribosomal protein S18 OS=Homo sapiens OX=9606 GN=RPS18 PE=1 SV=3	1	6	6	6	3	3	3	3	4	3	4	5	3	3	3	3	4	3	4	5	3	3	3	3	4	3	4	5	37.5	37.5	37.5	17.718	152	152	0	10.37	21.1	21.1	21.1	21.1	25.7	21.1	27	32.9
sp|P62273|RS29_HUMAN	sp|P62273|RS29_HUMAN	1	1	1	sp|P62273|RS29_HUMAN 40S ribosomal protein S29 OS=Homo sapiens OX=9606 GN=RPS29 PE=1 SV=2	1	1	1	1	0	1	0	0	1	0	1	1	0	1	0	0	1	0	1	1	0	1	0	0	1	0	1	1	19.6	19.6	19.6	6.6767	56	56	0	2.6984	0	19.6	0	0	19.6	0	19.6	19.6
sp|P62277|RS13_HUMAN	sp|P62277|RS13_HUMAN	4	4	4	sp|P62277|RS13_HUMAN 40S ribosomal protein S13 OS=Homo sapiens OX=9606 GN=RPS13 PE=1 SV=2	1	4	4	4	2	2	3	2	3	2	4	3	2	2	3	2	3	2	4	3	2	2	3	2	3	2	4	3	29.1	29.1	29.1	17.222	151	151	0	7.9356	16.6	16.6	21.2	16.6	22.5	17.9	29.1	22.5
sp|P62280|RS11_HUMAN	sp|P62280|RS11_HUMAN	10	10	10	sp|P62280|RS11_HUMAN 40S ribosomal protein S11 OS=Homo sapiens OX=9606 GN=RPS11 PE=1 SV=3	1	10	10	10	5	5	6	8	4	5	4	7	5	5	6	8	4	5	4	7	5	5	6	8	4	5	4	7	52.5	52.5	52.5	18.431	158	158	0	23.244	31.6	31.6	34.2	46.8	23.4	28.5	25.3	41.8
sp|P62306|RUXF_HUMAN	sp|P62306|RUXF_HUMAN	1	1	1	sp|P62306|RUXF_HUMAN Small nuclear ribonucleoprotein F OS=Homo sapiens OX=9606 GN=SNRPF PE=1 SV=1	1	1	1	1	0	0	0	0	0	0	1	0	0	0	0	0	0	0	1	0	0	0	0	0	0	0	1	0	15.1	15.1	15.1	9.7251	86	86	0.0065166	1.3233	0	0	0	0	0	0	15.1	0
sp|P62316|SMD2_HUMAN	sp|P62316|SMD2_HUMAN	1	1	1	sp|P62316|SMD2_HUMAN Small nuclear ribonucleoprotein Sm D2 OS=Homo sapiens OX=9606 GN=SNRPD2 PE=1 SV=1	1	1	1	1	0	0	0	0	0	0	0	1	0	0	0	0	0	0	0	1	0	0	0	0	0	0	0	1	8.5	8.5	8.5	13.527	118	118	0.0049474	1.5265	0	0	0	0	0	0	0	8.5
sp|P62328|TYB4_HUMAN	sp|P62328|TYB4_HUMAN	8	8	8	sp|P62328|TYB4_HUMAN Thymosin beta-4 OS=Homo sapiens OX=9606 GN=TMSB4X PE=1 SV=2	1	8	8	8	3	3	5	4	7	6	5	5	3	3	5	4	7	6	5	5	3	3	5	4	7	6	5	5	93.2	93.2	93.2	5.0526	44	44	0	23.117	36.4	36.4	77.3	75	93.2	90.9	75	79.5
sp|P62330|ARF6_HUMAN	sp|P62330|ARF6_HUMAN	5	5	5	sp|P62330|ARF6_HUMAN ADP-ribosylation factor 6 OS=Homo sapiens OX=9606 GN=ARF6 PE=1 SV=2	1	5	5	5	2	2	3	4	3	4	3	3	2	2	3	4	3	4	3	3	2	2	3	4	3	4	3	3	44.6	44.6	44.6	20.082	175	175	0	17.802	20.6	20.6	26.9	33.1	26.9	38.3	32	21.1
sp|P62333|PRS10_HUMAN	sp|P62333|PRS10_HUMAN	9	9	9	sp|P62333|PRS10_HUMAN 26S proteasome regulatory subunit 10B OS=Homo sapiens OX=9606 GN=PSMC6 PE=1 SV=1	1	9	9	9	3	3	3	3	5	5	8	3	3	3	3	3	5	5	8	3	3	3	3	3	5	5	8	3	35.5	35.5	35.5	44.172	389	389	0	25.212	9.5	16.5	14.1	8.7	18.3	23.4	31.6	9.8
sp|P62424|RL7A_HUMAN	sp|P62424|RL7A_HUMAN	12	12	12	sp|P62424|RL7A_HUMAN 60S ribosomal protein L7a OS=Homo sapiens OX=9606 GN=RPL7A PE=1 SV=2	1	12	12	12	6	6	4	9	3	3	6	7	6	6	4	9	3	3	6	7	6	6	4	9	3	3	6	7	38.7	38.7	38.7	29.995	266	266	0	25.782	27.4	27.4	18.4	33.1	13.9	13.9	28.6	34.2
sp|P62495|ERF1_HUMAN	sp|P62495|ERF1_HUMAN	2	2	2	sp|P62495|ERF1_HUMAN Eukaryotic peptide chain release factor subunit 1 OS=Homo sapiens OX=9606 GN=ETF1 PE=1 SV=3	1	2	2	2	0	0	0	0	1	0	1	1	0	0	0	0	1	0	1	1	0	0	0	0	1	0	1	1	5.5	5.5	5.5	49.03	437	437	0	3.0913	0	0	0	0	2.5	0	2.5	3
sp|P62701|RS4X_HUMAN;sp|P22090|RS4Y1_HUMAN;sp|Q8TD47|RS4Y2_HUMAN	sp|P62701|RS4X_HUMAN;sp|P22090|RS4Y1_HUMAN	9;5;3	9;5;3	9;5;3	sp|P62701|RS4X_HUMAN 40S ribosomal protein S4, X isoform OS=Homo sapiens OX=9606 GN=RPS4X PE=1 SV=2;sp|P22090|RS4Y1_HUMAN 40S ribosomal protein S4, Y isoform 1 OS=Homo sapiens OX=9606 GN=RPS4Y1 PE=1 SV=2	3	9	9	9	6	5	5	6	6	6	7	7	6	5	5	6	6	6	7	7	6	5	5	6	6	6	7	7	35	35	35	29.597	263	263;263;263	0	22.061	21.3	21.3	17.1	18.3	20.9	21.3	27.8	24.7
sp|P62736|ACTA_HUMAN;sp|P63267|ACTH_HUMAN	sp|P62736|ACTA_HUMAN;sp|P63267|ACTH_HUMAN	24;23	1;1	1;1	sp|P62736|ACTA_HUMAN Actin, aortic smooth muscle OS=Homo sapiens OX=9606 GN=ACTA2 PE=1 SV=1;sp|P63267|ACTH_HUMAN Actin, gamma-enteric smooth muscle OS=Homo sapiens OX=9606 GN=ACTG2 PE=1 SV=1	2	24	1	1	18	17	15	14	20	19	19	19	1	1	1	1	1	1	0	1	1	1	1	1	1	1	0	1	62.9	2.9	2.9	42.009	377	377;376	0	3.143	51.2	50.7	44.3	50.1	52.5	53.1	57.3	59.2
sp|P62750|RL23A_HUMAN	sp|P62750|RL23A_HUMAN	3	3	3	sp|P62750|RL23A_HUMAN 60S ribosomal protein L23a OS=Homo sapiens OX=9606 GN=RPL23A PE=1 SV=1	1	3	3	3	0	0	0	0	1	1	1	3	0	0	0	0	1	1	1	3	0	0	0	0	1	1	1	3	21.2	21.2	21.2	17.695	156	156	0	5.9036	0	0	0	0	8.3	8.3	8.3	21.2
sp|P62753|RS6_HUMAN	sp|P62753|RS6_HUMAN	2	2	2	sp|P62753|RS6_HUMAN 40S ribosomal protein S6 OS=Homo sapiens OX=9606 GN=RPS6 PE=1 SV=1	1	2	2	2	2	2	2	2	2	2	2	2	2	2	2	2	2	2	2	2	2	2	2	2	2	2	2	2	10.8	10.8	10.8	28.68	249	249	0	6.5707	10.8	10.8	10.8	10.8	10.8	10.8	10.8	10.8
sp|P62805|H4_HUMAN	sp|P62805|H4_HUMAN	10	10	10	sp|P62805|H4_HUMAN Histone H4 OS=Homo sapiens OX=9606 GN=H4C1 PE=1 SV=2	1	10	10	10	7	8	9	8	5	5	9	8	7	8	9	8	5	5	9	8	7	8	9	8	5	5	9	8	54.4	54.4	54.4	11.367	103	103	0	23.538	52.4	53.4	53.4	43.7	50.5	50.5	53.4	52.4
sp|P62820|RAB1A_HUMAN;sp|Q92928|RAB1C_HUMAN;sp|P59190|RAB15_HUMAN	sp|P62820|RAB1A_HUMAN	6;2;1	6;2;1	3;0;0	sp|P62820|RAB1A_HUMAN Ras-related protein Rab-1A OS=Homo sapiens OX=9606 GN=RAB1A PE=1 SV=3	3	6	6	3	4	3	3	4	4	4	4	5	4	3	3	4	4	4	4	5	2	1	1	2	2	2	1	2	37.1	37.1	18.5	22.677	205	205;201;212	0	34.751	22	17.6	17.6	23.4	19.5	19.5	26.8	32.7
sp|P62826|RAN_HUMAN	sp|P62826|RAN_HUMAN	8	8	8	sp|P62826|RAN_HUMAN GTP-binding nuclear protein Ran OS=Homo sapiens OX=9606 GN=RAN PE=1 SV=3	1	8	8	8	7	6	7	7	5	7	6	4	7	6	7	7	5	7	6	4	7	6	7	7	5	7	6	4	44.9	44.9	44.9	24.423	216	216	0	15.928	39.8	36.1	39.8	38.4	31	39.8	36.1	24.5
sp|P62829|RL23_HUMAN	sp|P62829|RL23_HUMAN	1	1	1	sp|P62829|RL23_HUMAN 60S ribosomal protein L23 OS=Homo sapiens OX=9606 GN=RPL23 PE=1 SV=1	1	1	1	1	1	1	1	1	1	1	1	1	1	1	1	1	1	1	1	1	1	1	1	1	1	1	1	1	14.3	14.3	14.3	14.865	140	140	0	6.2079	14.3	14.3	14.3	14.3	14.3	14.3	14.3	14.3
sp|P62834|RAP1A_HUMAN	sp|P62834|RAP1A_HUMAN	8	2	2	sp|P62834|RAP1A_HUMAN Ras-related protein Rap-1A OS=Homo sapiens OX=9606 GN=RAP1A PE=1 SV=1	1	8	2	2	6	4	6	5	5	6	7	7	1	1	2	1	1	2	2	2	1	1	2	1	1	2	2	2	46.7	15.2	15.2	20.987	184	184	0	13.499	32.1	27.7	35.3	28.3	28.3	38.6	39.1	42.9
sp|P62841|RS15_HUMAN	sp|P62841|RS15_HUMAN	2	2	2	sp|P62841|RS15_HUMAN 40S ribosomal protein S15 OS=Homo sapiens OX=9606 GN=RPS15 PE=1 SV=2	1	2	2	2	0	0	0	1	0	0	2	2	0	0	0	1	0	0	2	2	0	0	0	1	0	0	2	2	9	9	9	17.04	145	145	0	2.9016	0	0	0	9	0	0	9	9
sp|P62851|RS25_HUMAN	sp|P62851|RS25_HUMAN	2	2	2	sp|P62851|RS25_HUMAN 40S ribosomal protein S25 OS=Homo sapiens OX=9606 GN=RPS25 PE=1 SV=1	1	2	2	2	2	0	0	0	2	2	1	2	2	0	0	0	2	2	1	2	2	0	0	0	2	2	1	2	15.2	15.2	15.2	13.742	125	125	0	2.4865	15.2	0	0	0	15.2	15.2	7.2	15.2
sp|P62854|RS26_HUMAN;sp|Q5JNZ5|RS26L_HUMAN	sp|P62854|RS26_HUMAN;sp|Q5JNZ5|RS26L_HUMAN	3;2	3;2	3;2	sp|P62854|RS26_HUMAN 40S ribosomal protein S26 OS=Homo sapiens OX=9606 GN=RPS26 PE=1 SV=3;sp|Q5JNZ5|RS26L_HUMAN Putative 40S ribosomal protein S26-like 1 OS=Homo sapiens OX=9606 GN=RPS26P11 PE=5 SV=1	2	3	3	3	1	2	1	3	0	1	3	3	1	2	1	3	0	1	3	3	1	2	1	3	0	1	3	3	36.5	36.5	36.5	13.015	115	115;115	0	7.2311	13	23.5	13	36.5	0	10.4	36.5	36.5
sp|P62857|RS28_HUMAN	sp|P62857|RS28_HUMAN	1	1	1	sp|P62857|RS28_HUMAN 40S ribosomal protein S28 OS=Homo sapiens OX=9606 GN=RPS28 PE=1 SV=1	1	1	1	1	0	1	0	1	1	1	1	1	0	1	0	1	1	1	1	1	0	1	0	1	1	1	1	1	17.4	17.4	17.4	7.8409	69	69	0	3.1977	0	17.4	0	17.4	17.4	17.4	17.4	17.4
sp|P62873|GBB1_HUMAN;sp|P16520|GBB3_HUMAN	sp|P62873|GBB1_HUMAN	14;2	14;2	8;0	sp|P62873|GBB1_HUMAN Guanine nucleotide-binding protein G(I)/G(S)/G(T) subunit beta-1 OS=Homo sapiens OX=9606 GN=GNB1 PE=1 SV=3	2	14	14	8	12	13	11	11	11	13	12	12	12	13	11	11	11	13	12	12	8	8	8	7	7	8	7	8	55	55	33.8	37.377	340	340;340	0	197.61	49.7	51.8	46.8	45	45	52.9	52.1	50
sp|P62879|GBB2_HUMAN	sp|P62879|GBB2_HUMAN	13	7	4	sp|P62879|GBB2_HUMAN Guanine nucleotide-binding protein G(I)/G(S)/G(T) subunit beta-2 OS=Homo sapiens OX=9606 GN=GNB2 PE=1 SV=3	1	13	7	4	10	10	9	9	9	12	12	9	6	5	6	5	5	7	7	5	3	3	3	3	2	4	4	3	45.6	24.4	16.5	37.331	340	340	0	61.871	33.2	35.3	30.3	30.3	28.8	43.5	42.6	35
sp|P62888|RL30_HUMAN	sp|P62888|RL30_HUMAN	4	4	4	sp|P62888|RL30_HUMAN 60S ribosomal protein L30 OS=Homo sapiens OX=9606 GN=RPL30 PE=1 SV=2	1	4	4	4	2	2	2	2	2	2	4	4	2	2	2	2	2	2	4	4	2	2	2	2	2	2	4	4	51.3	51.3	51.3	12.784	115	115	0	14.932	30.4	30.4	30.4	30.4	30.4	30.4	51.3	51.3
sp|Q59GN2|R39L5_HUMAN;sp|P62891|RL39_HUMAN	sp|Q59GN2|R39L5_HUMAN;sp|P62891|RL39_HUMAN	1;1	1;1	1;1	sp|Q59GN2|R39L5_HUMAN Putative 60S ribosomal protein L39-like 5 OS=Homo sapiens OX=9606 GN=RPL39P5 PE=5 SV=2;sp|P62891|RL39_HUMAN 60S ribosomal protein L39 OS=Homo sapiens OX=9606 GN=RPL39 PE=1 SV=2	2	1	1	1	0	0	0	0	0	0	1	0	0	0	0	0	0	0	1	0	0	0	0	0	0	0	1	0	19.6	19.6	19.6	6.3225	51	51;51	0.0032658	1.8366	0	0	0	0	0	0	19.6	0
sp|P62906|RL10A_HUMAN	sp|P62906|RL10A_HUMAN	7	7	7	sp|P62906|RL10A_HUMAN 60S ribosomal protein L10a OS=Homo sapiens OX=9606 GN=RPL10A PE=1 SV=2	1	7	7	7	3	4	0	3	2	4	5	7	3	4	0	3	2	4	5	7	3	4	0	3	2	4	5	7	29	29	29	24.831	217	217	0	13.342	19.4	19.4	0	19.4	13.4	19.4	23.5	29
sp|P62910|RL32_HUMAN	sp|P62910|RL32_HUMAN	6	6	6	sp|P62910|RL32_HUMAN 60S ribosomal protein L32 OS=Homo sapiens OX=9606 GN=RPL32 PE=1 SV=2	1	6	6	6	4	4	4	4	4	3	5	4	4	4	4	4	4	3	5	4	4	4	4	4	4	3	5	4	42.2	42.2	42.2	15.86	135	135	0	8.9283	34.1	30.4	34.1	34.1	30.4	23	34.8	35.6
sp|P62913|RL11_HUMAN	sp|P62913|RL11_HUMAN	3	3	3	sp|P62913|RL11_HUMAN 60S ribosomal protein L11 OS=Homo sapiens OX=9606 GN=RPL11 PE=1 SV=2	1	3	3	3	1	1	1	1	2	2	1	2	1	1	1	1	2	2	1	2	1	1	1	1	2	2	1	2	17.4	17.4	17.4	20.252	178	178	0	5.9762	7.9	7.9	7.9	7.9	12.9	12.4	7.9	12.9
sp|P62917|RL8_HUMAN	sp|P62917|RL8_HUMAN	8	8	8	sp|P62917|RL8_HUMAN 60S ribosomal protein L8 OS=Homo sapiens OX=9606 GN=RPL8 PE=1 SV=2	1	8	8	8	4	3	5	3	2	1	7	3	4	3	5	3	2	1	7	3	4	3	5	3	2	1	7	3	34.2	34.2	34.2	28.024	257	257	0	44.772	23.7	21	28	20.6	10.5	6.2	31.1	11.7
sp|P62937|PPIA_HUMAN;sp|Q9Y536|PAL4A_HUMAN;sp|P0DN26|PAL4F_HUMAN;sp|F5H284|PAL4D_HUMAN;sp|A0A0B4J2A2|PAL4C_HUMAN;sp|A0A075B767|PAL4H_HUMAN;sp|A0A075B759|PAL4E_HUMAN	sp|P62937|PPIA_HUMAN	12;1;1;1;1;1;1	12;1;1;1;1;1;1	12;1;1;1;1;1;1	sp|P62937|PPIA_HUMAN Peptidyl-prolyl cis-trans isomerase A OS=Homo sapiens OX=9606 GN=PPIA PE=1 SV=2	7	12	12	12	8	9	7	9	10	9	8	8	8	9	7	9	10	9	8	8	8	9	7	9	10	9	8	8	66.7	66.7	66.7	18.012	165	165;164;164;164;164;164;164	0	66.741	52.1	56.4	45.5	55.8	66.1	58.2	49.1	49.1
sp|P62942|FKB1A_HUMAN	sp|P62942|FKB1A_HUMAN	4	4	4	sp|P62942|FKB1A_HUMAN Peptidyl-prolyl cis-trans isomerase FKBP1A OS=Homo sapiens OX=9606 GN=FKBP1A PE=1 SV=2	1	4	4	4	2	2	2	2	2	1	4	4	2	2	2	2	2	1	4	4	2	2	2	2	2	1	4	4	41.7	41.7	41.7	11.951	108	108	0	11.933	27.8	16.7	27.8	27.8	28.7	12	41.7	41.7
sp|P62979|RS27A_HUMAN;sp|P62987|RL40_HUMAN;sp|P0CG47|UBB_HUMAN;sp|P0CG48|UBC_HUMAN	sp|P62979|RS27A_HUMAN;sp|P62987|RL40_HUMAN;sp|P0CG47|UBB_HUMAN;sp|P0CG48|UBC_HUMAN	7;5;5;5	7;5;5;5	7;5;5;5	sp|P62979|RS27A_HUMAN Ubiquitin-40S ribosomal protein S27a OS=Homo sapiens OX=9606 GN=RPS27A PE=1 SV=2;sp|P62987|RL40_HUMAN Ubiquitin-60S ribosomal protein L40 OS=Homo sapiens OX=9606 GN=UBA52 PE=1 SV=2;sp|P0CG47|UBB_HUMAN Polyubiquitin-B OS=Homo sapiens O	4	7	7	7	4	4	5	5	5	4	6	5	4	4	5	5	5	4	6	5	4	4	5	5	5	4	6	5	50	50	50	17.965	156	156;128;229;685	0	22.49	34	35.3	42.3	42.3	37.2	30.1	42.9	42.3
sp|P62993|GRB2_HUMAN	sp|P62993|GRB2_HUMAN	2	2	2	sp|P62993|GRB2_HUMAN Growth factor receptor-bound protein 2 OS=Homo sapiens OX=9606 GN=GRB2 PE=1 SV=1	1	2	2	2	0	1	1	1	0	0	0	1	0	1	1	1	0	0	0	1	0	1	1	1	0	0	0	1	9.7	9.7	9.7	25.206	217	217	0.0054282	1.4173	0	5.5	4.1	4.1	0	0	0	4.1
sp|P62995|TRA2B_HUMAN	sp|P62995|TRA2B_HUMAN	3	3	3	sp|P62995|TRA2B_HUMAN Transformer-2 protein homolog beta OS=Homo sapiens OX=9606 GN=TRA2B PE=1 SV=1	1	3	3	3	1	1	1	3	0	0	0	0	1	1	1	3	0	0	0	0	1	1	1	3	0	0	0	0	13.9	13.9	13.9	33.665	288	288	0	4.3145	5.6	5.6	5.6	13.9	0	0	0	0
sp|P63000|RAC1_HUMAN;sp|P60763|RAC3_HUMAN	sp|P63000|RAC1_HUMAN;sp|P60763|RAC3_HUMAN	9;5	8;4	4;1	sp|P63000|RAC1_HUMAN Ras-related C3 botulinum toxin substrate 1 OS=Homo sapiens OX=9606 GN=RAC1 PE=1 SV=1;sp|P60763|RAC3_HUMAN Ras-related C3 botulinum toxin substrate 3 OS=Homo sapiens OX=9606 GN=RAC3 PE=1 SV=1	2	9	8	4	6	3	8	7	4	6	7	7	5	2	7	7	3	6	6	6	2	1	4	4	2	2	3	2	50	44.3	19.8	21.45	192	192;192	0	23.216	33.3	17.2	44.8	35.4	22.9	36.5	41.1	45.3
sp|P63010|AP2B1_HUMAN	sp|P63010|AP2B1_HUMAN	16	16	6	sp|P63010|AP2B1_HUMAN AP-2 complex subunit beta OS=Homo sapiens OX=9606 GN=AP2B1 PE=1 SV=1	1	16	16	6	3	7	2	2	9	8	10	7	3	7	2	2	9	8	10	7	0	1	0	1	5	2	3	3	20.3	20.3	8.4	104.55	937	937	0	28.905	4.1	9.2	1.9	2.3	11.8	10	13.9	9.9
sp|P63027|VAMP2_HUMAN	sp|P63027|VAMP2_HUMAN	3	1	1	sp|P63027|VAMP2_HUMAN Vesicle-associated membrane protein 2 OS=Homo sapiens OX=9606 GN=VAMP2 PE=1 SV=3	1	3	1	1	1	1	0	0	3	2	1	2	1	1	0	0	1	1	1	1	1	1	0	0	1	1	1	1	34.5	13.8	13.8	12.663	116	116	0	6.7427	13.8	13.8	0	0	34.5	19.8	13.8	28.4
sp|Q5JWF2|GNAS1_HUMAN;sp|P63092|GNAS2_HUMAN;sp|P38405|GNAL_HUMAN	sp|Q5JWF2|GNAS1_HUMAN;sp|P63092|GNAS2_HUMAN	13;13;3	12;12;2	12;12;2	sp|Q5JWF2|GNAS1_HUMAN Guanine nucleotide-binding protein G(s) subunit alpha isoforms XLas OS=Homo sapiens OX=9606 GN=GNAS PE=1 SV=2;sp|P63092|GNAS2_HUMAN Guanine nucleotide-binding protein G(s) subunit alpha isoforms short OS=Homo sapiens OX=9606 GN=GNAS P	3	13	12	12	9	8	11	10	10	8	10	7	8	7	10	9	9	7	9	6	8	7	10	9	9	7	9	6	13.9	12.8	12.8	111.02	1037	1037;394;381	0	35.696	9	8.1	11.4	10.6	10.6	8.9	9.8	8.1
sp|P63096|GNAI1_HUMAN;sp|P11488|GNAT1_HUMAN;sp|P09471|GNAO_HUMAN;sp|P19087|GNAT2_HUMAN;sp|A8MTJ3|GNAT3_HUMAN	sp|P63096|GNAI1_HUMAN	11;2;2;2;2	5;0;0;0;0	5;0;0;0;0	sp|P63096|GNAI1_HUMAN Guanine nucleotide-binding protein G(i) subunit alpha-1 OS=Homo sapiens OX=9606 GN=GNAI1 PE=1 SV=2	5	11	5	5	8	8	8	8	9	8	9	9	3	3	3	3	3	3	4	4	3	3	3	3	3	3	4	4	35.6	16.4	16.4	40.361	354	354;350;354;354;354	0	16.71	27.7	27.7	29.4	27.7	31.9	27.7	30.5	31.4
sp|P63104|1433Z_HUMAN	sp|P63104|1433Z_HUMAN	16	16	13	sp|P63104|1433Z_HUMAN 14-3-3 protein zeta/delta OS=Homo sapiens OX=9606 GN=YWHAZ PE=1 SV=1	1	16	16	13	8	10	8	6	9	12	11	12	8	10	8	6	9	12	11	12	6	8	6	5	8	10	9	9	59.6	59.6	51.4	27.745	245	245	0	61.382	34.3	40.4	30.6	23.3	37.1	42.4	35.1	47.8
sp|P63151|2ABA_HUMAN;sp|Q9Y2T4|2ABG_HUMAN	sp|P63151|2ABA_HUMAN	3;1	3;1	3;1	sp|P63151|2ABA_HUMAN Serine/threonine-protein phosphatase 2A 55 kDa regulatory subunit B alpha isoform OS=Homo sapiens OX=9606 GN=PPP2R2A PE=1 SV=1	2	3	3	3	0	0	0	0	1	0	2	1	0	0	0	0	1	0	2	1	0	0	0	0	1	0	2	1	8.5	8.5	8.5	51.691	447	447;447	0	5.4598	0	0	0	0	2.5	0	6	2.5
sp|P63167|DYL1_HUMAN	sp|P63167|DYL1_HUMAN	3	3	1	sp|P63167|DYL1_HUMAN Dynein light chain 1, cytoplasmic OS=Homo sapiens OX=9606 GN=DYNLL1 PE=1 SV=1	1	3	3	1	1	2	1	1	2	1	2	2	1	2	1	1	2	1	2	2	1	1	1	1	1	1	1	1	38.2	38.2	24.7	10.366	89	89	0	42.765	24.7	37.1	24.7	24.7	38.2	24.7	38.2	37.1
sp|P63208|SKP1_HUMAN	sp|P63208|SKP1_HUMAN	2	2	2	sp|P63208|SKP1_HUMAN S-phase kinase-associated protein 1 OS=Homo sapiens OX=9606 GN=SKP1 PE=1 SV=2	1	2	2	2	1	2	1	1	1	1	1	1	1	2	1	1	1	1	1	1	1	2	1	1	1	1	1	1	21.5	21.5	21.5	18.658	163	163	0	3.5577	7.4	21.5	7.4	7.4	7.4	7.4	7.4	7.4
sp|P63218|GBG5_HUMAN	sp|P63218|GBG5_HUMAN	3	3	3	sp|P63218|GBG5_HUMAN Guanine nucleotide-binding protein G(I)/G(S)/G(O) subunit gamma-5 OS=Homo sapiens OX=9606 GN=GNG5 PE=1 SV=3	1	3	3	3	1	2	0	1	1	3	1	1	1	2	0	1	1	3	1	1	1	2	0	1	1	3	1	1	63.2	63.2	63.2	7.3184	68	68	0	8.3573	10.3	23.5	0	39.7	10.3	63.2	10.3	39.7
sp|P63241|IF5A1_HUMAN;sp|Q9GZV4|IF5A2_HUMAN;sp|Q6IS14|IF5AL_HUMAN	sp|P63241|IF5A1_HUMAN;sp|Q9GZV4|IF5A2_HUMAN;sp|Q6IS14|IF5AL_HUMAN	6;4;4	6;4;4	6;4;4	sp|P63241|IF5A1_HUMAN Eukaryotic translation initiation factor 5A-1 OS=Homo sapiens OX=9606 GN=EIF5A PE=1 SV=2;sp|Q9GZV4|IF5A2_HUMAN Eukaryotic translation initiation factor 5A-2 OS=Homo sapiens OX=9606 GN=EIF5A2 PE=1 SV=3;sp|Q6IS14|IF5AL_HUMAN Eukaryotic	3	6	6	6	4	4	4	2	5	4	5	4	4	4	4	2	5	4	5	4	4	4	4	2	5	4	5	4	35.7	35.7	35.7	16.832	154	154;153;154	0	29.285	27.3	27.3	27.3	19.5	32.5	27.3	35.7	27.3
sp|P63244|RACK1_HUMAN	sp|P63244|RACK1_HUMAN	13	13	13	sp|P63244|RACK1_HUMAN Receptor of activated protein C kinase 1 OS=Homo sapiens OX=9606 GN=RACK1 PE=1 SV=3	1	13	13	13	5	7	4	4	6	6	10	11	5	7	4	4	6	6	10	11	5	7	4	4	6	6	10	11	53.3	53.3	53.3	35.076	317	317	0	40.555	21.8	34.1	17	16.7	23.7	24.9	39.7	44.8
sp|P63261|ACTG_HUMAN	sp|P63261|ACTG_HUMAN	29	1	1	sp|P63261|ACTG_HUMAN Actin, cytoplasmic 2 OS=Homo sapiens OX=9606 GN=ACTG1 PE=1 SV=1	1	29	1	1	22	22	19	17	24	23	26	22	1	1	0	0	0	1	1	0	1	1	0	0	0	1	1	0	77.6	4.5	4.5	41.792	375	375	0	8.1515	71.7	73.9	66.4	59.2	69.3	71.7	77.6	67.7
sp|P63313|TYB10_HUMAN	sp|P63313|TYB10_HUMAN	1	1	1	sp|P63313|TYB10_HUMAN Thymosin beta-10 OS=Homo sapiens OX=9606 GN=TMSB10 PE=1 SV=2	1	1	1	1	1	1	1	1	1	1	1	1	1	1	1	1	1	1	1	1	1	1	1	1	1	1	1	1	31.8	31.8	31.8	5.0256	44	44	0	5.7813	31.8	31.8	31.8	31.8	31.8	31.8	31.8	31.8
sp|P67775|PP2AA_HUMAN;sp|P62714|PP2AB_HUMAN	sp|P67775|PP2AA_HUMAN;sp|P62714|PP2AB_HUMAN	10;9	10;9	10;9	sp|P67775|PP2AA_HUMAN Serine/threonine-protein phosphatase 2A catalytic subunit alpha isoform OS=Homo sapiens OX=9606 GN=PPP2CA PE=1 SV=1;sp|P62714|PP2AB_HUMAN Serine/threonine-protein phosphatase 2A catalytic subunit beta isoform OS=Homo sapiens OX=9606 G	2	10	10	10	5	3	4	2	6	5	5	7	5	3	4	2	6	5	5	7	5	3	4	2	6	5	5	7	46.9	46.9	46.9	35.594	309	309;309	0	32.617	22	15.9	15.2	12.9	31.1	22.7	25.2	27.8
sp|P67809|YBOX1_HUMAN	sp|P67809|YBOX1_HUMAN	4	4	4	sp|P67809|YBOX1_HUMAN Y-box-binding protein 1 OS=Homo sapiens OX=9606 GN=YBX1 PE=1 SV=3	1	4	4	4	0	0	0	0	3	3	1	1	0	0	0	0	3	3	1	1	0	0	0	0	3	3	1	1	30.2	30.2	30.2	35.924	324	324	0	14.81	0	0	0	0	21.3	24.4	8.3	8.3
sp|P67812|SC11A_HUMAN	sp|P67812|SC11A_HUMAN	2	2	2	sp|P67812|SC11A_HUMAN Signal peptidase complex catalytic subunit SEC11A OS=Homo sapiens OX=9606 GN=SEC11A PE=1 SV=1	1	2	2	2	0	1	0	0	0	0	2	0	0	1	0	0	0	0	2	0	0	1	0	0	0	0	2	0	9.5	9.5	9.5	20.625	179	179	0.0044081	1.6118	0	5	0	0	0	0	9.5	0
sp|P67870|CSK2B_HUMAN	sp|P67870|CSK2B_HUMAN	7	7	7	sp|P67870|CSK2B_HUMAN Casein kinase II subunit beta OS=Homo sapiens OX=9606 GN=CSNK2B PE=1 SV=1	1	7	7	7	5	4	4	5	0	1	3	5	5	4	4	5	0	1	3	5	5	4	4	5	0	1	3	5	45.6	45.6	45.6	24.942	215	215	0	21.473	33.5	22.8	23.3	30.7	0	5.1	19.1	27
sp|P67936|TPM4_HUMAN	sp|P67936|TPM4_HUMAN	14	14	8	sp|P67936|TPM4_HUMAN Tropomyosin alpha-4 chain OS=Homo sapiens OX=9606 GN=TPM4 PE=1 SV=3	1	14	14	8	0	3	2	1	6	9	10	8	0	3	2	1	6	9	10	8	0	1	1	0	2	5	5	4	44	44	31.5	28.521	248	248	0	53.502	0	13.7	9.3	4	22.2	27.4	31.9	35.9
sp|P68032|ACTC_HUMAN;sp|P68133|ACTS_HUMAN	sp|P68032|ACTC_HUMAN;sp|P68133|ACTS_HUMAN	24;23	7;6	0;0	sp|P68032|ACTC_HUMAN Actin, alpha cardiac muscle 1 OS=Homo sapiens OX=9606 GN=ACTC1 PE=1 SV=1;sp|P68133|ACTS_HUMAN Actin, alpha skeletal muscle OS=Homo sapiens OX=9606 GN=ACTA1 PE=1 SV=1	2	24	7	0	18	17	15	14	20	19	20	19	6	5	5	6	5	6	6	7	0	0	0	0	0	0	0	0	62.9	34.7	0	42.019	377	377;377	0	89.13	51.2	50.7	44.3	50.1	52.5	53.1	60.2	59.2
sp|P68036|UB2L3_HUMAN;sp|A0A1B0GUS4|UB2L5_HUMAN	sp|P68036|UB2L3_HUMAN;sp|A0A1B0GUS4|UB2L5_HUMAN	2;1	2;1	2;1	sp|P68036|UB2L3_HUMAN Ubiquitin-conjugating enzyme E2 L3 OS=Homo sapiens OX=9606 GN=UBE2L3 PE=1 SV=1;sp|A0A1B0GUS4|UB2L5_HUMAN Ubiquitin-conjugating enzyme E2 L5 OS=Homo sapiens OX=9606 GN=UBE2L5 PE=2 SV=1	2	2	2	2	1	1	1	1	2	2	2	1	1	1	1	1	2	2	2	1	1	1	1	1	2	2	2	1	15.6	15.6	15.6	17.861	154	154;154	0.0013298	1.9794	5.8	5.8	5.8	5.8	15.6	15.6	15.6	5.8
sp|P68104|EF1A1_HUMAN;sp|Q5VTE0|EF1A3_HUMAN;sp|Q05639|EF1A2_HUMAN	sp|P68104|EF1A1_HUMAN;sp|Q5VTE0|EF1A3_HUMAN;sp|Q05639|EF1A2_HUMAN	16;15;8	16;15;8	16;15;8	sp|P68104|EF1A1_HUMAN Elongation factor 1-alpha 1 OS=Homo sapiens OX=9606 GN=EEF1A1 PE=1 SV=1;sp|Q5VTE0|EF1A3_HUMAN Putative elongation factor 1-alpha-like 3 OS=Homo sapiens OX=9606 GN=EEF1A1P5 PE=5 SV=1;sp|Q05639|EF1A2_HUMAN Elongation factor 1-alpha 2 OS	3	16	16	16	10	9	10	11	10	12	11	11	10	9	10	11	10	12	11	11	10	9	10	11	10	12	11	11	51.1	51.1	51.1	50.14	462	462;462;463	0	113.95	38.7	32.3	38.5	40.5	38.5	47.4	38.5	38.5
sp|P68363|TBA1B_HUMAN;sp|A6NHL2|TBAL3_HUMAN;sp|Q9H853|TBA4B_HUMAN	sp|P68363|TBA1B_HUMAN	24;4;1	5;0;0	0;0;0	sp|P68363|TBA1B_HUMAN Tubulin alpha-1B chain OS=Homo sapiens OX=9606 GN=TUBA1B PE=1 SV=1	3	24	5	0	19	21	16	18	17	20	18	15	4	5	3	3	4	4	4	3	0	0	0	0	0	0	0	0	57.9	13.1	0	50.151	451	451;446;241	0	44.17	53.2	53.7	43.5	48.1	48.8	54.1	50.8	42.8
sp|P68366|TBA4A_HUMAN	sp|P68366|TBA4A_HUMAN	27	27	8	sp|P68366|TBA4A_HUMAN Tubulin alpha-4A chain OS=Homo sapiens OX=9606 GN=TUBA4A PE=1 SV=1	1	27	27	8	19	21	18	20	16	21	19	18	19	21	18	20	16	21	19	18	4	5	5	5	3	5	5	6	70.8	70.8	27.5	49.924	448	448	0	265.18	51.3	60.3	51.8	54.9	46	57.4	52.2	53.3
sp|P68371|TBB4B_HUMAN	sp|P68371|TBB4B_HUMAN	24	19	1	sp|P68371|TBB4B_HUMAN Tubulin beta-4B chain OS=Homo sapiens OX=9606 GN=TUBB4B PE=1 SV=1	1	24	19	1	21	19	19	22	20	22	19	19	16	15	14	17	15	17	14	14	0	0	1	1	1	1	1	0	65.8	59.3	2.7	49.83	445	445	0	268.38	58.9	58.7	55.3	65.2	59.3	61.8	51.9	52.8
sp|P68400|CSK21_HUMAN;sp|Q8NEV1|CSK23_HUMAN	sp|P68400|CSK21_HUMAN;sp|Q8NEV1|CSK23_HUMAN	13;11	13;11	13;11	sp|P68400|CSK21_HUMAN Casein kinase II subunit alpha OS=Homo sapiens OX=9606 GN=CSNK2A1 PE=1 SV=1;sp|Q8NEV1|CSK23_HUMAN Casein kinase II subunit alpha 3 OS=Homo sapiens OX=9606 GN=CSNK2A3 PE=1 SV=2	2	13	13	13	8	8	9	8	3	1	10	10	8	8	9	8	3	1	10	10	8	8	9	8	3	1	10	10	41.7	41.7	41.7	45.143	391	391;391	0	43.685	20.2	21.2	27.9	20.2	8.4	3.6	30.7	30.7
sp|P68402|PA1B2_HUMAN	sp|P68402|PA1B2_HUMAN	2	2	2	sp|P68402|PA1B2_HUMAN Platelet-activating factor acetylhydrolase IB subunit beta OS=Homo sapiens OX=9606 GN=PAFAH1B2 PE=1 SV=1	1	2	2	2	1	1	1	1	1	1	2	2	1	1	1	1	1	1	2	2	1	1	1	1	1	1	2	2	12.2	12.2	12.2	25.569	229	229	0	2.9621	3.9	3.9	3.9	3.9	3.9	3.9	12.2	12.2
sp|Q71DI3|H32_HUMAN;sp|Q16695|H31T_HUMAN;sp|P84243|H33_HUMAN;sp|P68431|H31_HUMAN;sp|Q6NXT2|H3C_HUMAN	sp|Q71DI3|H32_HUMAN;sp|Q16695|H31T_HUMAN;sp|P84243|H33_HUMAN;sp|P68431|H31_HUMAN;sp|Q6NXT2|H3C_HUMAN	3;3;3;3;2	3;3;3;3;2	3;3;3;3;2	sp|Q71DI3|H32_HUMAN Histone H3.2 OS=Homo sapiens OX=9606 GN=HIST2H3A PE=1 SV=3;sp|Q16695|H31T_HUMAN Histone H3.1t OS=Homo sapiens OX=9606 GN=HIST3H3 PE=1 SV=3;sp|P84243|H33_HUMAN Histone H3.3 OS=Homo sapiens OX=9606 GN=H3-3A PE=1 SV=2;sp|P68431|H31_HUMAN H	5	3	3	3	3	3	2	3	1	3	2	3	3	3	2	3	1	3	2	3	3	3	2	3	1	3	2	3	16.9	16.9	16.9	15.388	136	136;136;136;136;135	0	2.8676	16.9	16.9	10.3	16.9	5.1	16.9	10.3	16.9
sp|P69905|HBA_HUMAN	sp|P69905|HBA_HUMAN	5	1	1	sp|P69905|HBA_HUMAN Hemoglobin subunit alpha OS=Homo sapiens OX=9606 GN=HBA1 PE=1 SV=2	1	5	1	1	5	5	5	5	5	5	4	4	1	1	1	1	1	1	1	1	1	1	1	1	1	1	1	1	32.4	8.5	8.5	15.257	142	142	0	3.1153	32.4	32.4	32.4	32.4	32.4	32.4	32.4	32.4
sp|P78344|IF4G2_HUMAN	sp|P78344|IF4G2_HUMAN	2	2	2	sp|P78344|IF4G2_HUMAN Eukaryotic translation initiation factor 4 gamma 2 OS=Homo sapiens OX=9606 GN=EIF4G2 PE=1 SV=1	1	2	2	2	0	0	0	0	1	0	2	0	0	0	0	0	1	0	2	0	0	0	0	0	1	0	2	0	2.1	2.1	2.1	102.36	907	907	0.0075758	1.2566	0	0	0	0	1.2	0	2.1	0
sp|P78356|PI42B_HUMAN	sp|P78356|PI42B_HUMAN	3	3	2	sp|P78356|PI42B_HUMAN Phosphatidylinositol 5-phosphate 4-kinase type-2 beta OS=Homo sapiens OX=9606 GN=PIP4K2B PE=1 SV=1	1	3	3	2	1	1	1	1	1	1	2	2	1	1	1	1	1	1	2	2	0	0	0	0	0	0	1	1	9.9	9.9	5.8	47.377	416	416	0	9.0367	4.1	4.1	4.1	4.1	4.1	4.1	7.5	6.5
sp|P78357|CNTP1_HUMAN	sp|P78357|CNTP1_HUMAN	1	1	1	sp|P78357|CNTP1_HUMAN Contactin-associated protein 1 OS=Homo sapiens OX=9606 GN=CNTNAP1 PE=1 SV=1	1	1	1	1	0	0	0	0	0	0	1	0	0	0	0	0	0	0	1	0	0	0	0	0	0	0	1	0	1.1	1.1	1.1	156.26	1384	1384	0	2.7408	0	0	0	0	0	0	1.1	0
sp|P78371|TCPB_HUMAN	sp|P78371|TCPB_HUMAN	20	20	20	sp|P78371|TCPB_HUMAN T-complex protein 1 subunit beta OS=Homo sapiens OX=9606 GN=CCT2 PE=1 SV=4	1	20	20	20	11	13	12	9	11	14	14	15	11	13	12	9	11	14	14	15	11	13	12	9	11	14	14	15	50.7	50.7	50.7	57.488	535	535	0	84.536	28.2	35.7	28	23.9	26.5	35.1	36.8	39.1
sp|P78417|GSTO1_HUMAN	sp|P78417|GSTO1_HUMAN	6	6	6	sp|P78417|GSTO1_HUMAN Glutathione S-transferase omega-1 OS=Homo sapiens OX=9606 GN=GSTO1 PE=1 SV=2	1	6	6	6	4	3	2	1	4	4	5	5	4	3	2	1	4	4	5	5	4	3	2	1	4	4	5	5	22.8	22.8	22.8	27.566	241	241	0	7.0512	14.9	11.2	7.5	3.7	15.4	15.4	19.1	19.1
sp|P78509|RELN_HUMAN	sp|P78509|RELN_HUMAN	1	1	1	sp|P78509|RELN_HUMAN Reelin OS=Homo sapiens OX=9606 GN=RELN PE=1 SV=3	1	1	1	1	0	0	1	1	0	0	0	0	0	0	1	1	0	0	0	0	0	0	1	1	0	0	0	0	0.7	0.7	0.7	388.38	3460	3460	0	2.6734	0	0	0.7	0.7	0	0	0	0
sp|P78527|PRKDC_HUMAN	sp|P78527|PRKDC_HUMAN	16	16	16	sp|P78527|PRKDC_HUMAN DNA-dependent protein kinase catalytic subunit OS=Homo sapiens OX=9606 GN=PRKDC PE=1 SV=3	1	16	16	16	8	10	4	4	1	1	4	2	8	10	4	4	1	1	4	2	8	10	4	4	1	1	4	2	4.3	4.3	4.3	469.08	4128	4128	0	16.215	2	2.7	1.1	1.1	0.2	0.2	1.1	0.5
sp|P80303|NUCB2_HUMAN	sp|P80303|NUCB2_HUMAN	6	6	6	sp|P80303|NUCB2_HUMAN Nucleobindin-2 OS=Homo sapiens OX=9606 GN=NUCB2 PE=1 SV=3	1	6	6	6	2	3	4	2	1	0	1	3	2	3	4	2	1	0	1	3	2	3	4	2	1	0	1	3	15	15	15	50.222	420	420	0	13.128	5.7	8.8	11.4	6.7	2.6	0	2.6	8.8
sp|P80723|BASP1_HUMAN	sp|P80723|BASP1_HUMAN	15	15	15	sp|P80723|BASP1_HUMAN Brain acid soluble protein 1 OS=Homo sapiens OX=9606 GN=BASP1 PE=1 SV=2	1	15	15	15	10	11	8	7	11	10	12	10	10	11	8	7	11	10	12	10	10	11	8	7	11	10	12	10	83.7	83.7	83.7	22.693	227	227	0	137.11	69.2	63.9	65.2	50.7	66.1	69.2	77.5	62.6
sp|P82909|RT36_HUMAN	sp|P82909|RT36_HUMAN	1	1	1	sp|P82909|RT36_HUMAN 28S ribosomal protein S36, mitochondrial OS=Homo sapiens OX=9606 GN=MRPS36 PE=1 SV=2	1	1	1	1	0	0	0	0	1	1	0	0	0	0	0	0	1	1	0	0	0	0	0	0	1	1	0	0	15.5	15.5	15.5	11.466	103	103	0.0088741	1.0092	0	0	0	0	15.5	15.5	0	0
sp|P83731|RL24_HUMAN	sp|P83731|RL24_HUMAN	4	4	4	sp|P83731|RL24_HUMAN 60S ribosomal protein L24 OS=Homo sapiens OX=9606 GN=RPL24 PE=1 SV=1	1	4	4	4	2	3	2	2	1	2	2	3	2	3	2	2	1	2	2	3	2	3	2	2	1	2	2	3	22.3	22.3	22.3	17.779	157	157	0	8.3434	11.5	17.2	11.5	11.5	6.4	11.5	11.5	16.6
sp|Q969Q0|RL36L_HUMAN;sp|P83881|RL36A_HUMAN	sp|Q969Q0|RL36L_HUMAN;sp|P83881|RL36A_HUMAN	3;3	3;3	3;3	sp|Q969Q0|RL36L_HUMAN 60S ribosomal protein L36a-like OS=Homo sapiens OX=9606 GN=RPL36AL PE=1 SV=3;sp|P83881|RL36A_HUMAN 60S ribosomal protein L36a OS=Homo sapiens OX=9606 GN=RPL36A PE=1 SV=2	2	3	3	3	2	1	0	1	0	0	2	1	2	1	0	1	0	0	2	1	2	1	0	1	0	0	2	1	28.3	28.3	28.3	12.469	106	106;106	0	2.1964	16	7.5	0	8.5	0	0	20.8	7.5
sp|Q13185|CBX3_HUMAN;sp|P83916|CBX1_HUMAN	sp|Q13185|CBX3_HUMAN;sp|P83916|CBX1_HUMAN	1;1	1;1	1;1	sp|Q13185|CBX3_HUMAN Chromobox protein homolog 3 OS=Homo sapiens OX=9606 GN=CBX3 PE=1 SV=4;sp|P83916|CBX1_HUMAN Chromobox protein homolog 1 OS=Homo sapiens OX=9606 GN=CBX1 PE=1 SV=1	2	1	1	1	0	0	0	0	0	0	1	0	0	0	0	0	0	0	1	0	0	0	0	0	0	0	1	0	8.7	8.7	8.7	20.811	183	183;185	0.0054381	1.4284	0	0	0	0	0	0	8.7	0
sp|P84085|ARF5_HUMAN	sp|P84085|ARF5_HUMAN	7	2	2	sp|P84085|ARF5_HUMAN ADP-ribosylation factor 5 OS=Homo sapiens OX=9606 GN=ARF5 PE=1 SV=2	1	7	2	2	3	5	3	4	5	3	5	4	1	1	0	1	1	0	1	0	1	1	0	1	1	0	1	0	42.8	8.3	8.3	20.529	180	180	0.0074371	1.1569	20	32.8	21.7	26.1	37.2	21.7	37.8	33.3
sp|P84095|RHOG_HUMAN	sp|P84095|RHOG_HUMAN	10	10	9	sp|P84095|RHOG_HUMAN Rho-related GTP-binding protein RhoG OS=Homo sapiens OX=9606 GN=RHOG PE=1 SV=1	1	10	10	9	7	8	6	6	7	6	8	8	7	8	6	6	7	6	8	8	6	7	5	6	6	6	7	7	68.6	68.6	62.8	21.308	191	191	0	29.718	54.5	56	41.9	35.1	50.8	45	49.2	58.6
sp|P84098|RL19_HUMAN	sp|P84098|RL19_HUMAN	5	5	5	sp|P84098|RL19_HUMAN 60S ribosomal protein L19 OS=Homo sapiens OX=9606 GN=RPL19 PE=1 SV=1	1	5	5	5	4	5	4	4	2	4	5	4	4	5	4	4	2	4	5	4	4	5	4	4	2	4	5	4	25.5	25.5	25.5	23.466	196	196	0	12.502	21.9	25.5	20.9	20.9	8.7	21.9	25.5	21.9
sp|P84103|SRSF3_HUMAN	sp|P84103|SRSF3_HUMAN	2	1	1	sp|P84103|SRSF3_HUMAN Serine/arginine-rich splicing factor 3 OS=Homo sapiens OX=9606 GN=SRSF3 PE=1 SV=1	1	2	1	1	1	2	2	2	1	1	1	1	1	1	1	1	1	1	1	1	1	1	1	1	1	1	1	1	14	5.5	5.5	19.329	164	164	0.005425	1.4136	5.5	14	14	14	5.5	5.5	5.5	5.5
sp|P98082|DAB2_HUMAN	sp|P98082|DAB2_HUMAN	2	2	2	sp|P98082|DAB2_HUMAN Disabled homolog 2 OS=Homo sapiens OX=9606 GN=DAB2 PE=1 SV=3	1	2	2	2	1	0	1	0	1	1	1	2	1	0	1	0	1	1	1	2	1	0	1	0	1	1	1	2	3	3	3	82.447	770	770	0	2.1968	1.6	0	1.6	0	1.6	1.6	1.4	3
sp|P98160|PGBM_HUMAN	sp|P98160|PGBM_HUMAN	45	45	45	sp|P98160|PGBM_HUMAN Basement membrane-specific heparan sulfate proteoglycan core protein OS=Homo sapiens OX=9606 GN=HSPG2 PE=1 SV=4	1	45	45	45	27	20	27	26	11	11	12	11	27	20	27	26	11	11	12	11	27	20	27	26	11	11	12	11	16.4	16.4	16.4	468.83	4391	4391	0	104.49	9.2	8	9.4	9	3.6	3.8	4.2	3.7
sp|Q00266|METK1_HUMAN	sp|Q00266|METK1_HUMAN	3	2	2	sp|Q00266|METK1_HUMAN S-adenosylmethionine synthase isoform type-1 OS=Homo sapiens OX=9606 GN=MAT1A PE=1 SV=2	1	3	2	2	1	1	2	3	1	1	0	1	1	1	2	2	1	1	0	0	1	1	2	2	1	1	0	0	8.9	6.1	6.1	43.647	395	395	0	2.3536	3.8	3.8	6.1	8.9	3.8	3.8	0	2.8
sp|Q00325|MPCP_HUMAN	sp|Q00325|MPCP_HUMAN	3	3	3	sp|Q00325|MPCP_HUMAN Phosphate carrier protein, mitochondrial OS=Homo sapiens OX=9606 GN=SLC25A3 PE=1 SV=2	1	3	3	3	2	1	1	1	3	3	2	3	2	1	1	1	3	3	2	3	2	1	1	1	3	3	2	3	8.6	8.6	8.6	40.094	362	362	0	5.9199	5.5	3.3	3.3	3.3	8.6	8.6	5.2	8.6
sp|Q00341|VIGLN_HUMAN	sp|Q00341|VIGLN_HUMAN	4	4	4	sp|Q00341|VIGLN_HUMAN Vigilin OS=Homo sapiens OX=9606 GN=HDLBP PE=1 SV=2	1	4	4	4	1	1	0	0	2	0	3	2	1	1	0	0	2	0	3	2	1	1	0	0	2	0	3	2	3.9	3.9	3.9	141.45	1268	1268	0	4.824	1.4	1.4	0	0	1.7	0	3.1	2.2
sp|Q00610|CLH1_HUMAN	sp|Q00610|CLH1_HUMAN	57	57	44	sp|Q00610|CLH1_HUMAN Clathrin heavy chain 1 OS=Homo sapiens OX=9606 GN=CLTC PE=1 SV=5	1	57	57	44	36	34	36	37	37	36	47	44	36	34	36	37	37	36	47	44	31	27	26	28	31	29	36	35	41.4	41.4	34.7	191.61	1675	1675	0	311.01	28.7	28.2	27.2	28.6	27.8	27.2	35.4	33.6
sp|Q00688|FKBP3_HUMAN	sp|Q00688|FKBP3_HUMAN	1	1	1	sp|Q00688|FKBP3_HUMAN Peptidyl-prolyl cis-trans isomerase FKBP3 OS=Homo sapiens OX=9606 GN=FKBP3 PE=1 SV=1	1	1	1	1	0	0	0	0	0	0	0	1	0	0	0	0	0	0	0	1	0	0	0	0	0	0	0	1	6.7	6.7	6.7	25.177	224	224	0.0054119	1.4017	0	0	0	0	0	0	0	6.7
sp|Q00765|REEP5_HUMAN	sp|Q00765|REEP5_HUMAN	4	4	4	sp|Q00765|REEP5_HUMAN Receptor expression-enhancing protein 5 OS=Homo sapiens OX=9606 GN=REEP5 PE=1 SV=3	1	4	4	4	2	3	4	3	0	0	2	1	2	3	4	3	0	0	2	1	2	3	4	3	0	0	2	1	20.1	20.1	20.1	21.493	189	189	0	5.54	9.5	14.3	20.1	14.8	0	0	9.5	4.2
sp|Q00796|DHSO_HUMAN	sp|Q00796|DHSO_HUMAN	3	3	3	sp|Q00796|DHSO_HUMAN Sorbitol dehydrogenase OS=Homo sapiens OX=9606 GN=SORD PE=1 SV=4	1	3	3	3	1	1	0	1	3	0	0	1	1	1	0	1	3	0	0	1	1	1	0	1	3	0	0	1	12.3	12.3	12.3	38.324	357	357	0	3.2135	3.1	3.1	0	3.1	12.3	0	0	3.1
sp|Q00839|HNRPU_HUMAN	sp|Q00839|HNRPU_HUMAN	15	15	15	sp|Q00839|HNRPU_HUMAN Heterogeneous nuclear ribonucleoprotein U OS=Homo sapiens OX=9606 GN=HNRNPU PE=1 SV=6	1	15	15	15	8	8	6	5	1	0	7	8	8	8	6	5	1	0	7	8	8	8	6	5	1	0	7	8	25.2	25.2	25.2	90.583	825	825	0	21.763	11.3	13.9	9.3	6.9	0.8	0	9.8	11.9
sp|Q01082|SPTB2_HUMAN	sp|Q01082|SPTB2_HUMAN	2	2	2	sp|Q01082|SPTB2_HUMAN Spectrin beta chain, non-erythrocytic 1 OS=Homo sapiens OX=9606 GN=SPTBN1 PE=1 SV=2	1	2	2	2	0	0	0	0	1	1	0	2	0	0	0	0	1	1	0	2	0	0	0	0	1	1	0	2	0.9	0.9	0.9	274.61	2364	2364	0.0074928	1.1941	0	0	0	0	0.4	0.4	0	0.9
sp|Q01469|FABP5_HUMAN	sp|Q01469|FABP5_HUMAN	2	2	2	sp|Q01469|FABP5_HUMAN Fatty acid-binding protein 5 OS=Homo sapiens OX=9606 GN=FABP5 PE=1 SV=3	1	2	2	2	1	1	1	1	1	2	2	2	1	1	1	1	1	2	2	2	1	1	1	1	1	2	2	2	17	17	17	15.164	135	135	0	6.6856	6.7	6.7	6.7	6.7	6.7	17	17	17
sp|Q01518|CAP1_HUMAN	sp|Q01518|CAP1_HUMAN	15	15	15	sp|Q01518|CAP1_HUMAN Adenylyl cyclase-associated protein 1 OS=Homo sapiens OX=9606 GN=CAP1 PE=1 SV=5	1	15	15	15	6	8	6	7	8	11	10	9	6	8	6	7	8	11	10	9	6	8	6	7	8	11	10	9	41.3	41.3	41.3	51.901	475	475	0	67.741	14.9	23.8	14.9	16.8	19.4	31.2	26.7	26.3
sp|Q01581|HMCS1_HUMAN;sp|P54868|HMCS2_HUMAN	sp|Q01581|HMCS1_HUMAN	4;1	4;1	4;1	sp|Q01581|HMCS1_HUMAN Hydroxymethylglutaryl-CoA synthase, cytoplasmic OS=Homo sapiens OX=9606 GN=HMGCS1 PE=1 SV=2	2	4	4	4	2	2	2	3	1	1	0	0	2	2	2	3	1	1	0	0	2	2	2	3	1	1	0	0	8.7	8.7	8.7	57.293	520	520;508	0	6.0118	4.4	4.4	4.6	6.3	2.1	2.5	0	0
sp|Q01628|IFM3_HUMAN	sp|Q01628|IFM3_HUMAN	3	3	1	sp|Q01628|IFM3_HUMAN Interferon-induced transmembrane protein 3 OS=Homo sapiens OX=9606 GN=IFITM3 PE=1 SV=2	1	3	3	1	2	3	3	2	3	3	3	2	2	3	3	2	3	3	3	2	0	1	1	0	1	1	1	1	31.6	31.6	18.8	14.632	133	133	0	22.498	12.8	31.6	31.6	12.8	31.6	31.6	31.6	31.6
sp|Q01650|LAT1_HUMAN;sp|Q9UM01|YLAT1_HUMAN	sp|Q01650|LAT1_HUMAN	3;1	3;1	2;0	sp|Q01650|LAT1_HUMAN Large neutral amino acids transporter small subunit 1 OS=Homo sapiens OX=9606 GN=SLC7A5 PE=1 SV=2	2	3	3	2	2	1	3	2	3	3	3	3	2	1	3	2	3	3	3	3	2	1	2	1	2	2	2	2	7.7	7.7	6.3	55.01	507	507;511	0	5.3201	6.3	2.8	7.7	4.9	7.7	7.7	7.7	7.7
sp|Q01813|PFKAP_HUMAN	sp|Q01813|PFKAP_HUMAN	9	9	7	sp|Q01813|PFKAP_HUMAN ATP-dependent 6-phosphofructokinase, platelet type OS=Homo sapiens OX=9606 GN=PFKP PE=1 SV=2	1	9	9	7	6	2	3	4	4	5	4	3	6	2	3	4	4	5	4	3	4	1	2	3	3	5	3	1	14.8	14.8	11.2	85.595	784	784	0	23.844	10.7	3.7	5.9	8	7.4	8	6.9	4.8
sp|Q01970|PLCB3_HUMAN	sp|Q01970|PLCB3_HUMAN	4	4	4	sp|Q01970|PLCB3_HUMAN 1-phosphatidylinositol 4,5-bisphosphate phosphodiesterase beta-3 OS=Homo sapiens OX=9606 GN=PLCB3 PE=1 SV=2	1	4	4	4	2	2	0	1	1	1	1	2	2	2	0	1	1	1	1	2	2	2	0	1	1	1	1	2	5.7	5.7	5.7	138.8	1234	1234	0	12.305	3.3	3.5	0	1.9	1.9	1.9	0.7	3.5
sp|Q01995|TAGL_HUMAN	sp|Q01995|TAGL_HUMAN	20	20	19	sp|Q01995|TAGL_HUMAN Transgelin OS=Homo sapiens OX=9606 GN=TAGLN PE=1 SV=4	1	20	20	19	17	14	12	12	13	16	17	15	17	14	12	12	13	16	17	15	17	14	12	12	13	16	16	15	78.6	78.6	75.1	22.611	201	201	0	52.075	73.6	62.7	50.7	54.2	60.7	69.7	74.6	69.2
sp|Q02218|ODO1_HUMAN;sp|Q9ULD0|OGDHL_HUMAN	sp|Q02218|ODO1_HUMAN;sp|Q9ULD0|OGDHL_HUMAN	2;1	2;1	2;1	sp|Q02218|ODO1_HUMAN 2-oxoglutarate dehydrogenase, mitochondrial OS=Homo sapiens OX=9606 GN=OGDH PE=1 SV=3;sp|Q9ULD0|OGDHL_HUMAN 2-oxoglutarate dehydrogenase-like, mitochondrial OS=Homo sapiens OX=9606 GN=OGDHL PE=1 SV=3	2	2	2	2	0	0	0	0	0	0	0	2	0	0	0	0	0	0	0	2	0	0	0	0	0	0	0	2	1.7	1.7	1.7	115.93	1023	1023;1010	0.007399	1.1386	0	0	0	0	0	0	0	1.7
sp|Q02241|KIF23_HUMAN	sp|Q02241|KIF23_HUMAN	6	6	6	sp|Q02241|KIF23_HUMAN Kinesin-like protein KIF23 OS=Homo sapiens OX=9606 GN=KIF23 PE=1 SV=3	1	6	6	6	0	0	1	3	5	3	3	4	0	0	1	3	5	3	3	4	0	0	1	3	5	3	3	4	9	9	9	110.06	960	960	0	28.32	0	0	1.7	5.1	7.7	4.7	4.4	5.9
sp|Q02543|RL18A_HUMAN	sp|Q02543|RL18A_HUMAN	8	8	8	sp|Q02543|RL18A_HUMAN 60S ribosomal protein L18a OS=Homo sapiens OX=9606 GN=RPL18A PE=1 SV=2	1	8	8	8	5	5	5	5	3	2	7	6	5	5	5	5	3	2	7	6	5	5	5	5	3	2	7	6	42	42	42	20.762	176	176	0	14.69	28.4	29	29	29.5	17	13.1	37.5	36.9
sp|Q02750|MP2K1_HUMAN	sp|Q02750|MP2K1_HUMAN	5	5	2	sp|Q02750|MP2K1_HUMAN Dual specificity mitogen-activated protein kinase kinase 1 OS=Homo sapiens OX=9606 GN=MAP2K1 PE=1 SV=2	1	5	5	2	2	4	2	2	4	4	1	4	2	4	2	2	4	4	1	4	1	1	1	1	2	2	0	2	12	12	5.9	43.439	393	393	0	7.5003	6.1	9.2	6.1	6.1	12	12	3.1	12
sp|Q02790|FKBP4_HUMAN	sp|Q02790|FKBP4_HUMAN	3	3	3	sp|Q02790|FKBP4_HUMAN Peptidyl-prolyl cis-trans isomerase FKBP4 OS=Homo sapiens OX=9606 GN=FKBP4 PE=1 SV=3	1	3	3	3	0	1	1	1	0	0	1	1	0	1	1	1	0	0	1	1	0	1	1	1	0	0	1	1	10.7	10.7	10.7	51.804	459	459	0	3.3194	0	3.1	3.1	2.8	0	0	4.8	3.1
sp|Q02809|PLOD1_HUMAN	sp|Q02809|PLOD1_HUMAN	8	8	8	sp|Q02809|PLOD1_HUMAN Procollagen-lysine,2-oxoglutarate 5-dioxygenase 1 OS=Homo sapiens OX=9606 GN=PLOD1 PE=1 SV=2	1	8	8	8	3	3	1	2	4	4	5	5	3	3	1	2	4	4	5	5	3	3	1	2	4	4	5	5	14.4	14.4	14.4	83.549	727	727	0	23.431	4.8	4.8	1.5	3.2	7	7.6	8.5	9.1
sp|Q02818|NUCB1_HUMAN	sp|Q02818|NUCB1_HUMAN	9	9	9	sp|Q02818|NUCB1_HUMAN Nucleobindin-1 OS=Homo sapiens OX=9606 GN=NUCB1 PE=1 SV=4	1	9	9	9	3	2	5	6	1	0	3	4	3	2	5	6	1	0	3	4	3	2	5	6	1	0	3	4	16.7	16.7	16.7	53.879	461	461	0	13.462	6.3	5.2	11.9	12.8	2.2	0	8	10.4
sp|Q02878|RL6_HUMAN	sp|Q02878|RL6_HUMAN	12	12	12	sp|Q02878|RL6_HUMAN 60S ribosomal protein L6 OS=Homo sapiens OX=9606 GN=RPL6 PE=1 SV=3	1	12	12	12	8	8	6	6	4	4	6	9	8	8	6	6	4	4	6	9	8	8	6	6	4	4	6	9	33.3	33.3	33.3	32.728	288	288	0	33.088	26.4	26.4	20.5	19.8	13.5	11.5	19.4	23.3
sp|Q02952|AKA12_HUMAN	sp|Q02952|AKA12_HUMAN	33	33	33	sp|Q02952|AKA12_HUMAN A-kinase anchor protein 12 OS=Homo sapiens OX=9606 GN=AKAP12 PE=1 SV=4	1	33	33	33	18	17	17	17	22	21	16	16	18	17	17	17	22	21	16	16	18	17	17	17	22	21	16	16	30.4	30.4	30.4	191.48	1782	1782	0	148.06	18.6	18.6	17.2	17.6	18.1	19.1	17.1	16.3
sp|Q03135|CAV1_HUMAN;sp|P56539|CAV3_HUMAN	sp|Q03135|CAV1_HUMAN	5;2	5;2	5;2	sp|Q03135|CAV1_HUMAN Caveolin-1 OS=Homo sapiens OX=9606 GN=CAV1 PE=1 SV=4	2	5	5	5	4	4	4	4	2	3	4	4	4	4	4	4	2	3	4	4	4	4	4	4	2	3	4	4	29.8	29.8	29.8	20.471	178	178;151	0	18.026	25.3	25.3	18	18	5.6	13.5	25.3	25.3
sp|Q03169|TNAP2_HUMAN	sp|Q03169|TNAP2_HUMAN	4	4	4	sp|Q03169|TNAP2_HUMAN Tumor necrosis factor alpha-induced protein 2 OS=Homo sapiens OX=9606 GN=TNFAIP2 PE=2 SV=2	1	4	4	4	0	0	1	1	3	3	1	0	0	0	1	1	3	3	1	0	0	0	1	1	3	3	1	0	7.6	7.6	7.6	72.66	654	654	0	3.8669	0	0	2.1	1.5	6.1	6.1	2.8	0
sp|Q03405|UPAR_HUMAN	sp|Q03405|UPAR_HUMAN	7	7	7	sp|Q03405|UPAR_HUMAN Urokinase plasminogen activator surface receptor OS=Homo sapiens OX=9606 GN=PLAUR PE=1 SV=1	1	7	7	7	4	4	4	4	5	5	4	4	4	4	4	4	5	5	4	4	4	4	4	4	5	5	4	4	36.4	36.4	36.4	36.978	335	335	0	46.345	20	19.1	23.9	20	23	23	17	20
sp|Q04446|GLGB_HUMAN	sp|Q04446|GLGB_HUMAN	6	6	6	sp|Q04446|GLGB_HUMAN 1,4-alpha-glucan-branching enzyme OS=Homo sapiens OX=9606 GN=GBE1 PE=1 SV=3	1	6	6	6	4	4	4	4	4	5	4	4	4	4	4	4	4	5	4	4	4	4	4	4	4	5	4	4	11.1	11.1	11.1	80.473	702	702	0	12.688	7.1	7.8	7.1	7.8	7.8	9.5	7.1	7
sp|Q04637|IF4G1_HUMAN;sp|O43432|IF4G3_HUMAN	sp|Q04637|IF4G1_HUMAN	5;1	5;1	5;1	sp|Q04637|IF4G1_HUMAN Eukaryotic translation initiation factor 4 gamma 1 OS=Homo sapiens OX=9606 GN=EIF4G1 PE=1 SV=4	2	5	5	5	0	2	0	0	1	0	2	2	0	2	0	0	1	0	2	2	0	2	0	0	1	0	2	2	3.7	3.7	3.7	175.49	1599	1599;1585	0	6.4638	0	1.6	0	0	0.8	0	1.3	1.4
sp|Q04721|NOTC2_HUMAN;sp|Q7Z3S9|NT2NA_HUMAN;sp|P0DPK4|NT2NC_HUMAN;sp|P0DPK3|NT2NB_HUMAN	sp|Q04721|NOTC2_HUMAN	10;1;1;1	10;1;1;1	10;1;1;1	sp|Q04721|NOTC2_HUMAN Neurogenic locus notch homolog protein 2 OS=Homo sapiens OX=9606 GN=NOTCH2 PE=1 SV=3	4	10	10	10	2	5	1	1	3	3	1	3	2	5	1	1	3	3	1	3	2	5	1	1	3	3	1	3	5.5	5.5	5.5	265.4	2471	2471;236;236;275	0	14.434	1	2.8	0.4	0.4	1.5	1.5	0.6	1.7
sp|Q04760|LGUL_HUMAN	sp|Q04760|LGUL_HUMAN	4	4	4	sp|Q04760|LGUL_HUMAN Lactoylglutathione lyase OS=Homo sapiens OX=9606 GN=GLO1 PE=1 SV=4	1	4	4	4	1	1	1	1	1	2	3	3	1	1	1	1	1	2	3	3	1	1	1	1	1	2	3	3	23.4	23.4	23.4	20.777	184	184	0	4.3625	5.4	5.4	3.8	5.4	3.8	8.7	17.9	17.9
sp|Q04771|ACVR1_HUMAN	sp|Q04771|ACVR1_HUMAN	1	1	1	sp|Q04771|ACVR1_HUMAN Activin receptor type-1 OS=Homo sapiens OX=9606 GN=ACVR1 PE=1 SV=1	1	1	1	1	0	0	1	0	1	1	1	0	0	0	1	0	1	1	1	0	0	0	1	0	1	1	1	0	2.8	2.8	2.8	57.152	509	509	0.0065987	1.388	0	0	2.8	0	2.8	2.8	2.8	0
sp|Q04837|SSBP_HUMAN	sp|Q04837|SSBP_HUMAN	1	1	1	sp|Q04837|SSBP_HUMAN Single-stranded DNA-binding protein, mitochondrial OS=Homo sapiens OX=9606 GN=SSBP1 PE=1 SV=1	1	1	1	1	0	0	0	0	0	0	1	1	0	0	0	0	0	0	1	1	0	0	0	0	0	0	1	1	10.1	10.1	10.1	17.259	148	148	0	3.6118	0	0	0	0	0	0	10.1	10.1
sp|Q04917|1433F_HUMAN	sp|Q04917|1433F_HUMAN	9	8	8	sp|Q04917|1433F_HUMAN 14-3-3 protein eta OS=Homo sapiens OX=9606 GN=YWHAH PE=1 SV=4	1	9	8	8	6	5	3	4	6	6	3	6	5	4	3	3	6	6	3	5	5	4	3	3	6	6	3	5	37	32.9	32.9	28.218	246	246	0	20.403	24.8	18.7	13.4	19.1	21.5	25.2	18.7	26.4
sp|Q05193|DYN1_HUMAN	sp|Q05193|DYN1_HUMAN	3	1	0	sp|Q05193|DYN1_HUMAN Dynamin-1 OS=Homo sapiens OX=9606 GN=DNM1 PE=1 SV=2	1	3	1	0	2	1	1	0	2	2	1	1	1	0	0	0	1	1	0	0	0	0	0	0	0	0	0	0	3.6	1.3	0	97.407	864	864	0.0088938	1.0233	2.4	1.2	1.2	0	2.4	2.4	1.2	1.2
sp|Q05481|ZNF91_HUMAN	sp|Q05481|ZNF91_HUMAN	1	1	1	sp|Q05481|ZNF91_HUMAN Zinc finger protein 91 OS=Homo sapiens OX=9606 GN=ZNF91 PE=2 SV=2	1	1	1	1	1	1	1	1	1	0	1	0	1	1	1	1	1	0	1	0	1	1	1	1	1	0	1	0	0.9	0.9	0.9	137.22	1191	1191	0.0075145	1.2021	0.9	0.9	0.9	0.9	0.9	0	0.9	0
sp|Q05682|CALD1_HUMAN	sp|Q05682|CALD1_HUMAN	25	25	25	sp|Q05682|CALD1_HUMAN Caldesmon OS=Homo sapiens OX=9606 GN=CALD1 PE=1 SV=3	1	25	25	25	9	5	10	9	16	19	21	18	9	5	10	9	16	19	21	18	9	5	10	9	16	19	21	18	29.6	29.6	29.6	93.23	793	793	0	86.761	15.6	9.8	13.5	15.8	19.8	22.6	22.8	24.1
sp|Q06124|PTN11_HUMAN	sp|Q06124|PTN11_HUMAN	3	3	3	sp|Q06124|PTN11_HUMAN Tyrosine-protein phosphatase non-receptor type 11 OS=Homo sapiens OX=9606 GN=PTPN11 PE=1 SV=2	1	3	3	3	1	2	0	0	2	1	1	0	1	2	0	0	2	1	1	0	1	2	0	0	2	1	1	0	5	5	5	68.436	597	597	0.0050188	1.5981	1.5	3.4	0	0	3.2	1.5	1.5	0
sp|Q06136|KDSR_HUMAN	sp|Q06136|KDSR_HUMAN	1	1	1	sp|Q06136|KDSR_HUMAN 3-ketodihydrosphingosine reductase OS=Homo sapiens OX=9606 GN=KDSR PE=1 SV=1	1	1	1	1	1	0	0	0	1	0	1	0	1	0	0	0	1	0	1	0	1	0	0	0	1	0	1	0	4.8	4.8	4.8	36.187	332	332	0.0088398	0.99907	4.8	0	0	0	4.8	0	4.8	0
sp|Q06210|GFPT1_HUMAN	sp|Q06210|GFPT1_HUMAN	23	23	21	sp|Q06210|GFPT1_HUMAN Glutamine--fructose-6-phosphate aminotransferase [isomerizing] 1 OS=Homo sapiens OX=9606 GN=GFPT1 PE=1 SV=3	1	23	23	21	7	9	7	8	10	9	15	16	7	9	7	8	10	9	15	16	6	8	6	6	9	8	14	15	42.5	42.5	38.3	78.806	699	699	0	81.278	12.7	15.2	10.2	16.6	17.7	16	29.2	29
sp|Q06323|PSME1_HUMAN	sp|Q06323|PSME1_HUMAN	7	7	7	sp|Q06323|PSME1_HUMAN Proteasome activator complex subunit 1 OS=Homo sapiens OX=9606 GN=PSME1 PE=1 SV=1	1	7	7	7	2	2	4	2	5	2	4	4	2	2	4	2	5	2	4	4	2	2	4	2	5	2	4	4	34.1	34.1	34.1	28.723	249	249	0	13.876	6.8	6.8	16.9	8.4	26.9	12	18.9	20.9
sp|Q06828|FMOD_HUMAN	sp|Q06828|FMOD_HUMAN	4	4	4	sp|Q06828|FMOD_HUMAN Fibromodulin OS=Homo sapiens OX=9606 GN=FMOD PE=1 SV=2	1	4	4	4	3	2	3	2	2	2	2	1	3	2	3	2	2	2	2	1	3	2	3	2	2	2	2	1	11.7	11.7	11.7	43.178	376	376	0	9.8989	9.6	6.4	8.5	6.4	6.4	6.4	6.4	2.9
sp|Q06830|PRDX1_HUMAN	sp|Q06830|PRDX1_HUMAN	14	14	11	sp|Q06830|PRDX1_HUMAN Peroxiredoxin-1 OS=Homo sapiens OX=9606 GN=PRDX1 PE=1 SV=1	1	14	14	11	7	8	8	9	12	10	8	9	7	8	8	9	12	10	8	9	5	6	6	7	10	7	5	7	73.4	73.4	60.3	22.11	199	199	0	55.894	50.8	52.3	43.7	55.8	65.8	59.8	48.2	56.3
sp|Q07020|RL18_HUMAN	sp|Q07020|RL18_HUMAN	7	7	7	sp|Q07020|RL18_HUMAN 60S ribosomal protein L18 OS=Homo sapiens OX=9606 GN=RPL18 PE=1 SV=2	1	7	7	7	7	7	7	7	5	4	6	6	7	7	7	7	5	4	6	6	7	7	7	7	5	4	6	6	42	42	42	21.634	188	188	0	18.282	42	42	42	42	30.9	27.1	36.2	36.2
sp|Q07021|C1QBP_HUMAN	sp|Q07021|C1QBP_HUMAN	3	3	3	sp|Q07021|C1QBP_HUMAN Complement component 1 Q subcomponent-binding protein, mitochondrial OS=Homo sapiens OX=9606 GN=C1QBP PE=1 SV=1	1	3	3	3	0	0	0	0	2	3	1	0	0	0	0	0	2	3	1	0	0	0	0	0	2	3	1	0	21.3	21.3	21.3	31.362	282	282	0	7.5946	0	0	0	0	11.7	21.3	7.1	0
sp|Q07065|CKAP4_HUMAN;sp|Q96K21|ANCHR_HUMAN	sp|Q07065|CKAP4_HUMAN	23;1	23;1	23;1	sp|Q07065|CKAP4_HUMAN Cytoskeleton-associated protein 4 OS=Homo sapiens OX=9606 GN=CKAP4 PE=1 SV=2	2	23	23	23	13	14	11	12	19	18	18	16	13	14	11	12	19	18	18	16	13	14	11	12	19	18	18	16	48.8	48.8	48.8	66.022	602	602;471	0	136.33	29.9	33.4	24.9	29.6	39	40.2	40.9	36.5
sp|Q07157|ZO1_HUMAN	sp|Q07157|ZO1_HUMAN	2	2	2	sp|Q07157|ZO1_HUMAN Tight junction protein ZO-1 OS=Homo sapiens OX=9606 GN=TJP1 PE=1 SV=3	1	2	2	2	1	1	1	1	1	2	1	1	1	1	1	1	1	2	1	1	1	1	1	1	1	2	1	1	1.9	1.9	1.9	195.46	1748	1748	0.0049322	1.5215	1.1	1.1	1.1	1.1	0.8	1.9	1.1	1.1
sp|Q07812|BAX_HUMAN	sp|Q07812|BAX_HUMAN	1	1	1	sp|Q07812|BAX_HUMAN Apoptosis regulator BAX OS=Homo sapiens OX=9606 GN=BAX PE=1 SV=1	1	1	1	1	1	1	1	0	1	1	0	1	1	1	1	0	1	1	0	1	1	1	1	0	1	1	0	1	5.7	5.7	5.7	21.184	192	192	0.0013254	1.9422	5.7	5.7	5.7	0	5.7	5.7	0	5.7
sp|Q07866|KLC1_HUMAN;sp|Q9H0B6|KLC2_HUMAN	sp|Q07866|KLC1_HUMAN	7;2	7;2	7;2	sp|Q07866|KLC1_HUMAN Kinesin light chain 1 OS=Homo sapiens OX=9606 GN=KLC1 PE=1 SV=2	2	7	7	7	2	2	0	0	2	4	7	4	2	2	0	0	2	4	7	4	2	2	0	0	2	4	7	4	14	14	14	65.309	573	573;622	0	13.118	4.5	4.5	0	0	4.4	7	14	7
sp|Q07954|LRP1_HUMAN	sp|Q07954|LRP1_HUMAN	62	62	62	sp|Q07954|LRP1_HUMAN Prolow-density lipoprotein receptor-related protein 1 OS=Homo sapiens OX=9606 GN=LRP1 PE=1 SV=2	1	62	62	62	41	38	39	43	32	25	34	31	41	38	39	43	32	25	34	31	41	38	39	43	32	25	34	31	18.4	18.4	18.4	504.6	4544	4544	0	161.95	11.9	11.9	11.1	12.7	9.5	7.7	10.5	9
sp|Q07955|SRSF1_HUMAN	sp|Q07955|SRSF1_HUMAN	2	2	2	sp|Q07955|SRSF1_HUMAN Serine/arginine-rich splicing factor 1 OS=Homo sapiens OX=9606 GN=SRSF1 PE=1 SV=2	1	2	2	2	0	2	2	2	0	0	0	1	0	2	2	2	0	0	0	1	0	2	2	2	0	0	0	1	8.1	8.1	8.1	27.744	248	248	0	3.785	0	8.1	8.1	8.1	0	0	0	4
sp|Q07960|RHG01_HUMAN	sp|Q07960|RHG01_HUMAN	7	7	7	sp|Q07960|RHG01_HUMAN Rho GTPase-activating protein 1 OS=Homo sapiens OX=9606 GN=ARHGAP1 PE=1 SV=1	1	7	7	7	1	0	1	1	3	2	5	4	1	0	1	1	3	2	5	4	1	0	1	1	3	2	5	4	17.8	17.8	17.8	50.435	439	439	0	10.255	2.5	0	2.5	2.5	6.6	5	15.3	9.3
sp|Q08211|DHX9_HUMAN	sp|Q08211|DHX9_HUMAN	6	6	6	sp|Q08211|DHX9_HUMAN ATP-dependent RNA helicase A OS=Homo sapiens OX=9606 GN=DHX9 PE=1 SV=4	1	6	6	6	1	3	0	1	0	0	2	2	1	3	0	1	0	0	2	2	1	3	0	1	0	0	2	2	5.8	5.8	5.8	140.96	1270	1270	0	4.6566	0.9	2.6	0	1.4	0	0	1.8	1.9
sp|Q08357|S20A2_HUMAN	sp|Q08357|S20A2_HUMAN	6	6	6	sp|Q08357|S20A2_HUMAN Sodium-dependent phosphate transporter 2 OS=Homo sapiens OX=9606 GN=SLC20A2 PE=1 SV=1	1	6	6	6	0	1	2	1	3	2	2	3	0	1	2	1	3	2	2	3	0	1	2	1	3	2	2	3	14.7	14.7	14.7	70.392	652	652	0	6.6007	0	3.5	3.5	1.5	5.1	5.1	5.1	10.1
sp|Q08380|LG3BP_HUMAN	sp|Q08380|LG3BP_HUMAN	17	17	17	sp|Q08380|LG3BP_HUMAN Galectin-3-binding protein OS=Homo sapiens OX=9606 GN=LGALS3BP PE=1 SV=1	1	17	17	17	7	7	9	8	12	13	14	12	7	7	9	8	12	13	14	12	7	7	9	8	12	13	14	12	40.7	40.7	40.7	65.33	585	585	0	170.85	20.2	19	22.9	21.2	31.1	30.6	33.2	32.5
sp|Q08431|MFGM_HUMAN	sp|Q08431|MFGM_HUMAN	23	23	23	sp|Q08431|MFGM_HUMAN Lactadherin OS=Homo sapiens OX=9606 GN=MFGE8 PE=1 SV=3	1	23	23	23	20	19	19	19	21	21	21	20	20	19	19	19	21	21	21	20	20	19	19	19	21	21	21	20	64.6	64.6	64.6	43.104	387	387	0	161.25	59.7	52.7	55.8	55.8	62	59.7	60.7	59.7
sp|Q08722|CD47_HUMAN	sp|Q08722|CD47_HUMAN	2	2	2	sp|Q08722|CD47_HUMAN Leukocyte surface antigen CD47 OS=Homo sapiens OX=9606 GN=CD47 PE=1 SV=1	1	2	2	2	2	1	1	1	2	2	0	0	2	1	1	1	2	2	0	0	2	1	1	1	2	2	0	0	5.9	5.9	5.9	35.213	323	323	0.0049813	1.5554	5.9	3.4	2.5	2.5	5.9	5.9	0	0
sp|Q08945|SSRP1_HUMAN	sp|Q08945|SSRP1_HUMAN	3	3	3	sp|Q08945|SSRP1_HUMAN FACT complex subunit SSRP1 OS=Homo sapiens OX=9606 GN=SSRP1 PE=1 SV=1	1	3	3	3	1	0	1	2	0	0	0	1	1	0	1	2	0	0	0	1	1	0	1	2	0	0	0	1	5.6	5.6	5.6	81.074	709	709	0	7.6988	1.6	0	2.1	4.1	0	0	0	2.1
sp|Q09028|RBBP4_HUMAN	sp|Q09028|RBBP4_HUMAN	1	1	1	sp|Q09028|RBBP4_HUMAN Histone-binding protein RBBP4 OS=Homo sapiens OX=9606 GN=RBBP4 PE=1 SV=3	1	1	1	1	1	0	1	1	1	0	1	1	1	0	1	1	1	0	1	1	1	0	1	1	1	0	1	1	3.8	3.8	3.8	47.655	425	425	0.0065437	1.3414	3.8	0	3.8	3.8	3.8	0	3.8	3.8
sp|Q09666|AHNK_HUMAN	sp|Q09666|AHNK_HUMAN	104	104	104	sp|Q09666|AHNK_HUMAN Neuroblast differentiation-associated protein AHNAK OS=Homo sapiens OX=9606 GN=AHNAK PE=1 SV=2	1	104	104	104	64	59	47	54	45	36	57	59	64	59	47	54	45	36	57	59	64	59	47	54	45	36	57	59	36.5	36.5	36.5	629.09	5890	5890	0	289.27	23.6	21.4	19.1	21.3	16.9	13.7	18.9	20.7
sp|Q10469|MGAT2_HUMAN	sp|Q10469|MGAT2_HUMAN	2	2	2	sp|Q10469|MGAT2_HUMAN Alpha-1,6-mannosyl-glycoprotein 2-beta-N-acetylglucosaminyltransferase OS=Homo sapiens OX=9606 GN=MGAT2 PE=1 SV=1	1	2	2	2	1	0	2	1	0	0	0	0	1	0	2	1	0	0	0	0	1	0	2	1	0	0	0	0	4.5	4.5	4.5	51.55	447	447	0	2.2621	1.6	0	4.5	2.9	0	0	0	0
sp|Q10471|GALT2_HUMAN	sp|Q10471|GALT2_HUMAN	3	3	3	sp|Q10471|GALT2_HUMAN Polypeptide N-acetylgalactosaminyltransferase 2 OS=Homo sapiens OX=9606 GN=GALNT2 PE=1 SV=1	1	3	3	3	1	0	1	2	0	0	0	0	1	0	1	2	0	0	0	0	1	0	1	2	0	0	0	0	7.2	7.2	7.2	64.732	571	571	0	5.6012	1.9	0	1.8	5.3	0	0	0	0
sp|Q10472|GALT1_HUMAN	sp|Q10472|GALT1_HUMAN	2	2	2	sp|Q10472|GALT1_HUMAN Polypeptide N-acetylgalactosaminyltransferase 1 OS=Homo sapiens OX=9606 GN=GALNT1 PE=1 SV=1	1	2	2	2	0	0	0	2	0	0	0	0	0	0	0	2	0	0	0	0	0	0	0	2	0	0	0	0	4.1	4.1	4.1	64.218	559	559	0	3.4721	0	0	0	4.1	0	0	0	0
sp|Q10567|AP1B1_HUMAN	sp|Q10567|AP1B1_HUMAN	11	1	1	sp|Q10567|AP1B1_HUMAN AP-1 complex subunit beta-1 OS=Homo sapiens OX=9606 GN=AP1B1 PE=1 SV=2	1	11	1	1	3	6	2	1	5	6	7	4	0	0	0	0	1	0	0	0	0	0	0	0	1	0	0	0	12.8	1.1	1.1	104.64	949	949	0.009863	0.957	4	7.1	1.9	1.1	5.9	7.3	9	5.2
sp|Q10588|BST1_HUMAN	sp|Q10588|BST1_HUMAN	6	6	6	sp|Q10588|BST1_HUMAN ADP-ribosyl cyclase/cyclic ADP-ribose hydrolase 2 OS=Homo sapiens OX=9606 GN=BST1 PE=1 SV=2	1	6	6	6	4	4	4	4	4	5	2	3	4	4	4	4	4	5	2	3	4	4	4	4	4	5	2	3	27.7	27.7	27.7	35.724	318	318	0	18.635	19.8	15.4	15.4	15.4	15.4	20.4	7.9	11.3
sp|Q12765|SCRN1_HUMAN	sp|Q12765|SCRN1_HUMAN	2	2	2	sp|Q12765|SCRN1_HUMAN Secernin-1 OS=Homo sapiens OX=9606 GN=SCRN1 PE=1 SV=2	1	2	2	2	0	0	0	0	0	0	1	2	0	0	0	0	0	0	1	2	0	0	0	0	0	0	1	2	5.3	5.3	5.3	46.382	414	414	0	2.2455	0	0	0	0	0	0	3.1	5.3
sp|Q12792|TWF1_HUMAN	sp|Q12792|TWF1_HUMAN	2	2	2	sp|Q12792|TWF1_HUMAN Twinfilin-1 OS=Homo sapiens OX=9606 GN=TWF1 PE=1 SV=3	1	2	2	2	2	1	1	1	1	1	1	1	2	1	1	1	1	1	1	1	2	1	1	1	1	1	1	1	6	6	6	40.282	350	350	0	4.6882	6	3.7	3.7	3.7	3.7	3.7	3.7	3.7
sp|Q12797|ASPH_HUMAN	sp|Q12797|ASPH_HUMAN	3	3	3	sp|Q12797|ASPH_HUMAN Aspartyl/asparaginyl beta-hydroxylase OS=Homo sapiens OX=9606 GN=ASPH PE=1 SV=3	1	3	3	3	0	1	0	0	0	0	2	1	0	1	0	0	0	0	2	1	0	1	0	0	0	0	2	1	4.7	4.7	4.7	85.862	758	758	0	4.7514	0	2.4	0	0	0	0	2.4	1.2
sp|Q12805|FBLN3_HUMAN	sp|Q12805|FBLN3_HUMAN	2	2	2	sp|Q12805|FBLN3_HUMAN EGF-containing fibulin-like extracellular matrix protein 1 OS=Homo sapiens OX=9606 GN=EFEMP1 PE=1 SV=2	1	2	2	2	2	2	2	1	1	1	1	0	2	2	2	1	1	1	1	0	2	2	2	1	1	1	1	0	4.7	4.7	4.7	54.64	493	493	0	3.5615	4.7	4.7	4.7	2	2	2	2	0
sp|Q12841|FSTL1_HUMAN	sp|Q12841|FSTL1_HUMAN	5	5	5	sp|Q12841|FSTL1_HUMAN Follistatin-related protein 1 OS=Homo sapiens OX=9606 GN=FSTL1 PE=1 SV=1	1	5	5	5	2	3	3	3	2	1	0	3	2	3	3	3	2	1	0	3	2	3	3	3	2	1	0	3	17.9	17.9	17.9	34.985	308	308	0	2.9371	5.8	10.7	9.1	9.1	5.8	2.6	0	10.4
sp|Q12846|STX4_HUMAN	sp|Q12846|STX4_HUMAN	5	5	5	sp|Q12846|STX4_HUMAN Syntaxin-4 OS=Homo sapiens OX=9606 GN=STX4 PE=1 SV=2	1	5	5	5	3	3	3	3	3	4	3	3	3	3	3	3	3	4	3	3	3	3	3	3	3	4	3	3	22.9	22.9	22.9	34.18	297	297	0	19.142	13.8	13.8	13.8	13.8	13.8	17.5	15.5	13.8
sp|Q12860|CNTN1_HUMAN	sp|Q12860|CNTN1_HUMAN	6	6	6	sp|Q12860|CNTN1_HUMAN Contactin-1 OS=Homo sapiens OX=9606 GN=CNTN1 PE=1 SV=1	1	6	6	6	4	3	2	3	1	1	1	0	4	3	2	3	1	1	1	0	4	3	2	3	1	1	1	0	7.7	7.7	7.7	113.32	1018	1018	0	11.359	5.3	4.2	2.8	3.3	1	1	1	0
sp|Q12884|SEPR_HUMAN	sp|Q12884|SEPR_HUMAN	8	8	8	sp|Q12884|SEPR_HUMAN Prolyl endopeptidase FAP OS=Homo sapiens OX=9606 GN=FAP PE=1 SV=5	1	8	8	8	1	4	3	2	5	6	2	1	1	4	3	2	5	6	2	1	1	4	3	2	5	6	2	1	13.3	13.3	13.3	87.711	760	760	0	16.926	1.6	7.2	5.9	3.3	7.9	9.3	3.3	1.7
sp|Q12904|AIMP1_HUMAN	sp|Q12904|AIMP1_HUMAN	2	2	2	sp|Q12904|AIMP1_HUMAN Aminoacyl tRNA synthase complex-interacting multifunctional protein 1 OS=Homo sapiens OX=9606 GN=AIMP1 PE=1 SV=2	1	2	2	2	0	0	0	1	1	0	0	0	0	0	0	1	1	0	0	0	0	0	0	1	1	0	0	0	8.3	8.3	8.3	34.352	312	312	0.0098793	0.96514	0	0	0	5.8	2.6	0	0	0
sp|Q12907|LMAN2_HUMAN	sp|Q12907|LMAN2_HUMAN	9	9	9	sp|Q12907|LMAN2_HUMAN Vesicular integral-membrane protein VIP36 OS=Homo sapiens OX=9606 GN=LMAN2 PE=1 SV=1	1	9	9	9	5	5	7	5	1	1	4	6	5	5	7	5	1	1	4	6	5	5	7	5	1	1	4	6	29.5	29.5	29.5	40.228	356	356	0	21.92	20.2	19.7	26.4	14.9	3.4	3.4	14.9	23.3
sp|Q12959|DLG1_HUMAN;sp|Q15700|DLG2_HUMAN;sp|Q92796|DLG3_HUMAN	sp|Q12959|DLG1_HUMAN	13;2;1	13;2;1	13;2;1	sp|Q12959|DLG1_HUMAN Disks large homolog 1 OS=Homo sapiens OX=9606 GN=DLG1 PE=1 SV=2	3	13	13	13	2	2	3	4	7	9	8	8	2	2	3	4	7	9	8	8	2	2	3	4	7	9	8	8	19.2	19.2	19.2	100.45	904	904;870;817	0	34.659	4.6	4.1	5.4	7.1	11	14.2	13.5	12.8
sp|Q12974|TP4A2_HUMAN;sp|Q93096|TP4A1_HUMAN	sp|Q12974|TP4A2_HUMAN;sp|Q93096|TP4A1_HUMAN	4;2	4;2	4;2	sp|Q12974|TP4A2_HUMAN Protein tyrosine phosphatase type IVA 2 OS=Homo sapiens OX=9606 GN=PTP4A2 PE=1 SV=1;sp|Q93096|TP4A1_HUMAN Protein tyrosine phosphatase type IVA 1 OS=Homo sapiens OX=9606 GN=PTP4A1 PE=1 SV=2	2	4	4	4	1	0	1	1	2	3	3	2	1	0	1	1	2	3	3	2	1	0	1	1	2	3	3	2	30.5	30.5	30.5	19.127	167	167;173	0	6.8276	5.4	0	7.8	7.8	16.2	25.1	21.6	13.2
sp|Q13103|SPP24_HUMAN	sp|Q13103|SPP24_HUMAN	1	1	1	sp|Q13103|SPP24_HUMAN Secreted phosphoprotein 24 OS=Homo sapiens OX=9606 GN=SPP2 PE=1 SV=1	1	1	1	1	1	0	0	0	0	1	0	0	1	0	0	0	0	1	0	0	1	0	0	0	0	1	0	0	5.7	5.7	5.7	24.337	211	211	0.0032383	1.7952	5.7	0	0	0	0	5.7	0	0
sp|Q13126|MTAP_HUMAN	sp|Q13126|MTAP_HUMAN	3	3	3	sp|Q13126|MTAP_HUMAN S-methyl-5-thioadenosine phosphorylase OS=Homo sapiens OX=9606 GN=MTAP PE=1 SV=2	1	3	3	3	1	1	1	1	0	0	1	2	1	1	1	1	0	0	1	2	1	1	1	1	0	0	1	2	13.8	13.8	13.8	31.236	283	283	0	6.2038	6.4	6.4	6.4	6.4	0	0	6.4	7.4
sp|Q13148|TADBP_HUMAN	sp|Q13148|TADBP_HUMAN	1	1	1	sp|Q13148|TADBP_HUMAN TAR DNA-binding protein 43 OS=Homo sapiens OX=9606 GN=TARDBP PE=1 SV=1	1	1	1	1	0	0	0	0	1	0	1	1	0	0	0	0	1	0	1	1	0	0	0	0	1	0	1	1	2.9	2.9	2.9	44.739	414	414	0.0076157	1.271	0	0	0	0	2.9	0	2.9	2.9
sp|Q13155|AIMP2_HUMAN	sp|Q13155|AIMP2_HUMAN	3	3	3	sp|Q13155|AIMP2_HUMAN Aminoacyl tRNA synthase complex-interacting multifunctional protein 2 OS=Homo sapiens OX=9606 GN=AIMP2 PE=1 SV=2	1	3	3	3	1	0	1	0	1	1	2	2	1	0	1	0	1	1	2	2	1	0	1	0	1	1	2	2	16.9	16.9	16.9	35.348	320	320	0	9.872	3.8	0	3.8	0	3.8	3.8	13.1	13.1
sp|Q13162|PRDX4_HUMAN	sp|Q13162|PRDX4_HUMAN	7	5	5	sp|Q13162|PRDX4_HUMAN Peroxiredoxin-4 OS=Homo sapiens OX=9606 GN=PRDX4 PE=1 SV=1	1	7	5	5	1	2	2	1	6	6	7	6	0	1	1	0	5	4	5	5	0	1	1	0	5	4	5	5	31.7	26.2	26.2	30.54	271	271	0	15.126	3	7	7	3	29.2	24	31.7	29.2
sp|Q13177|PAK2_HUMAN;sp|O75914|PAK3_HUMAN;sp|Q13153|PAK1_HUMAN	sp|Q13177|PAK2_HUMAN;sp|O75914|PAK3_HUMAN	7;4;2	7;4;2	7;4;2	sp|Q13177|PAK2_HUMAN Serine/threonine-protein kinase PAK 2 OS=Homo sapiens OX=9606 GN=PAK2 PE=1 SV=3;sp|O75914|PAK3_HUMAN Serine/threonine-protein kinase PAK 3 OS=Homo sapiens OX=9606 GN=PAK3 PE=1 SV=2	3	7	7	7	2	1	4	0	3	5	4	2	2	1	4	0	3	5	4	2	2	1	4	0	3	5	4	2	15.8	15.8	15.8	58.042	524	524;559;545	0	9.8831	4	2.3	9	0	5.2	12	9.4	4
sp|Q13200|PSMD2_HUMAN	sp|Q13200|PSMD2_HUMAN	16	16	16	sp|Q13200|PSMD2_HUMAN 26S proteasome non-ATPase regulatory subunit 2 OS=Homo sapiens OX=9606 GN=PSMD2 PE=1 SV=3	1	16	16	16	7	4	5	3	11	7	6	8	7	4	5	3	11	7	6	8	7	4	5	3	11	7	6	8	24.1	24.1	24.1	100.2	908	908	0	31.787	11.8	5.7	6.6	4.7	14	11.2	12.6	13
sp|Q13219|PAPP1_HUMAN	sp|Q13219|PAPP1_HUMAN	4	4	4	sp|Q13219|PAPP1_HUMAN Pappalysin-1 OS=Homo sapiens OX=9606 GN=PAPPA PE=1 SV=3	1	4	4	4	0	0	0	0	4	4	0	0	0	0	0	0	4	4	0	0	0	0	0	0	4	4	0	0	3.7	3.7	3.7	180.97	1627	1627	0	11.725	0	0	0	0	3.7	3.7	0	0
sp|Q13308|PTK7_HUMAN	sp|Q13308|PTK7_HUMAN	16	16	16	sp|Q13308|PTK7_HUMAN Inactive tyrosine-protein kinase 7 OS=Homo sapiens OX=9606 GN=PTK7 PE=1 SV=2	1	16	16	16	6	7	5	4	10	10	5	5	6	7	5	4	10	10	5	5	6	7	5	4	10	10	5	5	20.6	20.6	20.6	118.39	1070	1070	0	33.081	6.9	8.9	5.9	5.4	12.3	13	7.6	8.3
sp|Q13310|PABP4_HUMAN	sp|Q13310|PABP4_HUMAN	3	1	1	sp|Q13310|PABP4_HUMAN Polyadenylate-binding protein 4 OS=Homo sapiens OX=9606 GN=PABPC4 PE=1 SV=1	1	3	1	1	0	0	0	0	0	1	2	1	0	0	0	0	0	1	0	0	0	0	0	0	0	1	0	0	7.1	2.2	2.2	70.782	644	644	0.0060024	1.3896	0	0	0	0	0	2.2	5	2.3
sp|Q13332|PTPRS_HUMAN	sp|Q13332|PTPRS_HUMAN	1	1	1	sp|Q13332|PTPRS_HUMAN Receptor-type tyrosine-protein phosphatase S OS=Homo sapiens OX=9606 GN=PTPRS PE=1 SV=3	1	1	1	1	0	1	0	0	0	0	0	0	0	1	0	0	0	0	0	0	0	1	0	0	0	0	0	0	1	1	1	217.04	1948	1948	0.0084555	1.0736	0	1	0	0	0	0	0	0
sp|Q13347|EIF3I_HUMAN	sp|Q13347|EIF3I_HUMAN	2	2	2	sp|Q13347|EIF3I_HUMAN Eukaryotic translation initiation factor 3 subunit I OS=Homo sapiens OX=9606 GN=EIF3I PE=1 SV=1	1	2	2	2	0	0	0	0	1	0	1	2	0	0	0	0	1	0	1	2	0	0	0	0	1	0	1	2	6.5	6.5	6.5	36.501	325	325	0.0054745	1.4628	0	0	0	0	3.7	0	3.7	6.5
sp|Q13361|MFAP5_HUMAN	sp|Q13361|MFAP5_HUMAN	1	1	1	sp|Q13361|MFAP5_HUMAN Microfibrillar-associated protein 5 OS=Homo sapiens OX=9606 GN=MFAP5 PE=1 SV=1	1	1	1	1	1	1	0	1	0	0	1	0	1	1	0	1	0	0	1	0	1	1	0	1	0	0	1	0	6.4	6.4	6.4	19.611	173	173	0	3.1371	6.4	6.4	0	6.4	0	0	6.4	0
sp|Q13404|UB2V1_HUMAN;sp|Q15819|UB2V2_HUMAN	sp|Q13404|UB2V1_HUMAN;sp|Q15819|UB2V2_HUMAN	4;3	4;3	4;3	sp|Q13404|UB2V1_HUMAN Ubiquitin-conjugating enzyme E2 variant 1 OS=Homo sapiens OX=9606 GN=UBE2V1 PE=1 SV=2;sp|Q15819|UB2V2_HUMAN Ubiquitin-conjugating enzyme E2 variant 2 OS=Homo sapiens OX=9606 GN=UBE2V2 PE=1 SV=4	2	4	4	4	2	2	2	2	2	2	2	2	2	2	2	2	2	2	2	2	2	2	2	2	2	2	2	2	23.1	23.1	23.1	16.495	147	147;145	0	4.1762	13.6	13.6	13.6	11.6	11.6	11.6	11.6	13.6
sp|Q13409|DC1I2_HUMAN	sp|Q13409|DC1I2_HUMAN	2	2	2	sp|Q13409|DC1I2_HUMAN Cytoplasmic dynein 1 intermediate chain 2 OS=Homo sapiens OX=9606 GN=DYNC1I2 PE=1 SV=3	1	2	2	2	1	1	1	1	2	2	1	1	1	1	1	1	2	2	1	1	1	1	1	1	2	2	1	1	5.6	5.6	5.6	71.456	638	638	0	6.1597	3.3	3.3	3.3	3.3	5.6	5.6	3.3	3.3
sp|Q13418|ILK_HUMAN	sp|Q13418|ILK_HUMAN	18	18	18	sp|Q13418|ILK_HUMAN Integrin-linked protein kinase OS=Homo sapiens OX=9606 GN=ILK PE=1 SV=2	1	18	18	18	13	15	13	12	15	15	14	14	13	15	13	12	15	15	14	14	13	15	13	12	15	15	14	14	45.6	45.6	45.6	51.419	452	452	0	50.742	36.1	37.6	32.7	34.3	41.6	41.8	39.4	36.3
sp|Q13443|ADAM9_HUMAN	sp|Q13443|ADAM9_HUMAN	4	4	4	sp|Q13443|ADAM9_HUMAN Disintegrin and metalloproteinase domain-containing protein 9 OS=Homo sapiens OX=9606 GN=ADAM9 PE=1 SV=1	1	4	4	4	3	4	3	3	3	3	3	3	3	4	3	3	3	3	3	3	3	4	3	3	3	3	3	3	6.8	6.8	6.8	90.555	819	819	0	9.7964	4.9	6.8	4.9	5.4	4.9	4.9	4.9	4.9
sp|Q13445|TMED1_HUMAN	sp|Q13445|TMED1_HUMAN	1	1	1	sp|Q13445|TMED1_HUMAN Transmembrane emp24 domain-containing protein 1 OS=Homo sapiens OX=9606 GN=TMED1 PE=1 SV=1	1	1	1	1	0	1	0	0	0	0	0	0	0	1	0	0	0	0	0	0	0	1	0	0	0	0	0	0	7.5	7.5	7.5	25.206	227	227	0.0032637	1.8357	0	7.5	0	0	0	0	0	0
sp|Q13488|VPP3_HUMAN	sp|Q13488|VPP3_HUMAN	3	3	3	sp|Q13488|VPP3_HUMAN V-type proton ATPase 116 kDa subunit a isoform 3 OS=Homo sapiens OX=9606 GN=TCIRG1 PE=1 SV=3	1	3	3	3	2	2	1	1	1	0	2	1	2	2	1	1	1	0	2	1	2	2	1	1	1	0	2	1	5.1	5.1	5.1	92.967	830	830	0	3.4982	3.9	3.4	2.2	2.2	2.2	0	3.9	2.2
sp|Q13489|BIRC3_HUMAN	sp|Q13489|BIRC3_HUMAN	1	1	1	sp|Q13489|BIRC3_HUMAN Baculoviral IAP repeat-containing protein 3 OS=Homo sapiens OX=9606 GN=BIRC3 PE=1 SV=2	1	1	1	1	0	0	1	1	0	1	1	0	0	0	1	1	0	1	1	0	0	0	1	1	0	1	1	0	1.7	1.7	1.7	68.371	604	604	0.0075319	1.2168	0	0	1.7	1.7	0	1.7	1.7	0
sp|Q13492|PICAL_HUMAN	sp|Q13492|PICAL_HUMAN	2	2	2	sp|Q13492|PICAL_HUMAN Phosphatidylinositol-binding clathrin assembly protein OS=Homo sapiens OX=9606 GN=PICALM PE=1 SV=2	1	2	2	2	0	0	1	1	2	2	1	2	0	0	1	1	2	2	1	2	0	0	1	1	2	2	1	2	3.7	3.7	3.7	70.754	652	652	0	3.4977	0	0	2.3	2.3	3.7	3.7	2.3	3.7
sp|Q13509|TBB3_HUMAN	sp|Q13509|TBB3_HUMAN	18	5	3	sp|Q13509|TBB3_HUMAN Tubulin beta-3 chain OS=Homo sapiens OX=9606 GN=TUBB3 PE=1 SV=2	1	18	5	3	16	11	11	12	14	14	14	15	4	2	2	1	3	2	3	4	2	1	0	0	1	1	2	2	46.4	18.9	14.2	50.432	450	450	0	13.845	37.1	26.7	22.7	26	31.3	32.7	34.9	37.3
sp|Q13526|PIN1_HUMAN	sp|Q13526|PIN1_HUMAN	1	1	1	sp|Q13526|PIN1_HUMAN Peptidyl-prolyl cis-trans isomerase NIMA-interacting 1 OS=Homo sapiens OX=9606 GN=PIN1 PE=1 SV=1	1	1	1	1	0	0	0	0	1	0	0	1	0	0	0	0	1	0	0	1	0	0	0	0	1	0	0	1	11.7	11.7	11.7	18.243	163	163	0.0013289	1.9722	0	0	0	0	11.7	0	0	11.7
sp|Q13530|SERC3_HUMAN	sp|Q13530|SERC3_HUMAN	2	2	2	sp|Q13530|SERC3_HUMAN Serine incorporator 3 OS=Homo sapiens OX=9606 GN=SERINC3 PE=2 SV=2	1	2	2	2	0	0	2	1	2	2	2	2	0	0	2	1	2	2	2	2	0	0	2	1	2	2	2	2	6.3	6.3	6.3	52.58	473	473	0	4.7311	0	0	6.3	4	6.3	6.3	6.3	6.3
sp|Q13557|KCC2D_HUMAN;sp|Q13555|KCC2G_HUMAN;sp|Q13554|KCC2B_HUMAN	sp|Q13557|KCC2D_HUMAN	6;1;1	6;1;1	6;1;1	sp|Q13557|KCC2D_HUMAN Calcium/calmodulin-dependent protein kinase type II subunit delta OS=Homo sapiens OX=9606 GN=CAMK2D PE=1 SV=3	3	6	6	6	1	1	5	2	1	1	1	0	1	1	5	2	1	1	1	0	1	1	5	2	1	1	1	0	13.4	13.4	13.4	56.369	499	499;558;666	0	7.1971	1.8	2.6	11.8	4	1.6	3.2	3.2	0
sp|Q13561|DCTN2_HUMAN	sp|Q13561|DCTN2_HUMAN	8	8	8	sp|Q13561|DCTN2_HUMAN Dynactin subunit 2 OS=Homo sapiens OX=9606 GN=DCTN2 PE=1 SV=4	1	8	8	8	0	0	0	0	2	3	2	3	0	0	0	0	2	3	2	3	0	0	0	0	2	3	2	3	25.9	25.9	25.9	44.23	401	401	0	17.393	0	0	0	0	7	8.5	8	8.7
sp|Q13595|TRA2A_HUMAN	sp|Q13595|TRA2A_HUMAN	1	1	1	sp|Q13595|TRA2A_HUMAN Transformer-2 protein homolog alpha OS=Homo sapiens OX=9606 GN=TRA2A PE=1 SV=1	1	1	1	1	0	0	1	0	0	0	0	0	0	0	1	0	0	0	0	0	0	0	1	0	0	0	0	0	5	5	5	32.688	282	282	0.0054579	1.4394	0	0	5	0	0	0	0	0
sp|Q13596|SNX1_HUMAN	sp|Q13596|SNX1_HUMAN	3	3	2	sp|Q13596|SNX1_HUMAN Sorting nexin-1 OS=Homo sapiens OX=9606 GN=SNX1 PE=1 SV=3	1	3	3	2	1	2	1	0	0	0	2	2	1	2	1	0	0	0	2	2	1	1	1	0	0	0	2	1	6.9	6.9	5	59.069	522	522	0.0013387	2.0317	2.3	4.2	2.3	0	0	0	5	4.6
sp|Q13616|CUL1_HUMAN	sp|Q13616|CUL1_HUMAN	2	2	2	sp|Q13616|CUL1_HUMAN Cullin-1 OS=Homo sapiens OX=9606 GN=CUL1 PE=1 SV=2	1	2	2	2	0	0	0	1	1	1	0	0	0	0	0	1	1	1	0	0	0	0	0	1	1	1	0	0	3.4	3.4	3.4	89.677	776	776	0.0013405	2.0481	0	0	0	1.3	2.1	1.3	0	0
sp|Q13618|CUL3_HUMAN	sp|Q13618|CUL3_HUMAN	3	3	3	sp|Q13618|CUL3_HUMAN Cullin-3 OS=Homo sapiens OX=9606 GN=CUL3 PE=1 SV=2	1	3	3	3	0	1	0	1	2	1	1	1	0	1	0	1	2	1	1	1	0	1	0	1	2	1	1	1	4.7	4.7	4.7	88.929	768	768	0	3.4809	0	1.7	0	1.7	3	1.7	1.7	1.3
sp|Q13619|CUL4A_HUMAN	sp|Q13619|CUL4A_HUMAN	3	1	1	sp|Q13619|CUL4A_HUMAN Cullin-4A OS=Homo sapiens OX=9606 GN=CUL4A PE=1 SV=3	1	3	1	1	0	0	0	1	0	1	1	0	0	0	0	0	0	0	1	0	0	0	0	0	0	0	1	0	4.6	1.6	1.6	87.679	759	759	0.0089286	1.0456	0	0	0	1.6	0	1.4	1.6	0
sp|Q13620|CUL4B_HUMAN	sp|Q13620|CUL4B_HUMAN	3	3	1	sp|Q13620|CUL4B_HUMAN Cullin-4B OS=Homo sapiens OX=9606 GN=CUL4B PE=1 SV=4	1	3	3	1	1	0	1	1	0	1	0	0	1	0	1	1	0	1	0	0	1	0	1	0	0	0	0	0	3.7	3.7	1.2	103.98	913	913	0	2.3929	1.2	0	1.2	1.3	0	1.2	0	0
sp|Q9UL26|RB22A_HUMAN;sp|Q13636|RAB31_HUMAN	sp|Q9UL26|RB22A_HUMAN;sp|Q13636|RAB31_HUMAN	1;1	1;1	1;1	sp|Q9UL26|RB22A_HUMAN Ras-related protein Rab-22A OS=Homo sapiens OX=9606 GN=RAB22A PE=1 SV=2;sp|Q13636|RAB31_HUMAN Ras-related protein Rab-31 OS=Homo sapiens OX=9606 GN=RAB31 PE=1 SV=1	2	1	1	1	0	0	0	0	1	1	0	0	0	0	0	0	1	1	0	0	0	0	0	0	1	1	0	0	5.7	5.7	5.7	21.855	194	194;194	0.0065515	1.3446	0	0	0	0	5.7	5.7	0	0
sp|Q13637|RAB32_HUMAN	sp|Q13637|RAB32_HUMAN	3	3	3	sp|Q13637|RAB32_HUMAN Ras-related protein Rab-32 OS=Homo sapiens OX=9606 GN=RAB32 PE=1 SV=3	1	3	3	3	1	1	1	0	1	1	0	1	1	1	1	0	1	1	0	1	1	1	1	0	1	1	0	1	19.6	19.6	19.6	24.997	225	225	0	4.7293	6.2	6.2	7.6	0	6.2	6.2	0	5.8
sp|Q13641|TPBG_HUMAN	sp|Q13641|TPBG_HUMAN	5	5	5	sp|Q13641|TPBG_HUMAN Trophoblast glycoprotein OS=Homo sapiens OX=9606 GN=TPBG PE=1 SV=1	1	5	5	5	3	2	3	2	2	5	3	3	3	2	3	2	2	5	3	3	3	2	3	2	2	5	3	3	14.8	14.8	14.8	46.031	420	420	0	11.688	8.3	5.7	8.3	5.7	5.7	14.8	8.3	8.3
sp|Q13642|FHL1_HUMAN	sp|Q13642|FHL1_HUMAN	6	6	6	sp|Q13642|FHL1_HUMAN Four and a half LIM domains protein 1 OS=Homo sapiens OX=9606 GN=FHL1 PE=1 SV=4	1	6	6	6	1	1	2	2	4	3	4	4	1	1	2	2	4	3	4	4	1	1	2	2	4	3	4	4	21.7	21.7	21.7	36.263	323	323	0	11.363	4.6	4.6	6.8	8.7	14.6	10.5	15.5	15.5
sp|Q13643|FHL3_HUMAN	sp|Q13643|FHL3_HUMAN	2	2	2	sp|Q13643|FHL3_HUMAN Four and a half LIM domains protein 3 OS=Homo sapiens OX=9606 GN=FHL3 PE=1 SV=4	1	2	2	2	1	0	1	0	2	2	0	0	1	0	1	0	2	2	0	0	1	0	1	0	2	2	0	0	6.4	6.4	6.4	31.192	280	280	0.0032425	1.7966	2.9	0	2.9	0	6.4	6.4	0	0
sp|Q13740|CD166_HUMAN	sp|Q13740|CD166_HUMAN	10	10	10	sp|Q13740|CD166_HUMAN CD166 antigen OS=Homo sapiens OX=9606 GN=ALCAM PE=1 SV=2	1	10	10	10	4	8	5	8	6	6	7	7	4	8	5	8	6	6	7	7	4	8	5	8	6	6	7	7	19.2	19.2	19.2	65.102	583	583	0	31.914	11.8	14.1	9.1	14.1	14.1	13.9	14.4	16.6
sp|Q13813|SPTN1_HUMAN	sp|Q13813|SPTN1_HUMAN	2	2	2	sp|Q13813|SPTN1_HUMAN Spectrin alpha chain, non-erythrocytic 1 OS=Homo sapiens OX=9606 GN=SPTAN1 PE=1 SV=3	1	2	2	2	0	0	0	0	0	0	1	1	0	0	0	0	0	0	1	1	0	0	0	0	0	0	1	1	1	1	1	284.54	2472	2472	0.0031746	1.6743	0	0	0	0	0	0	0.6	0.4
sp|Q13884|SNTB1_HUMAN	sp|Q13884|SNTB1_HUMAN	3	3	3	sp|Q13884|SNTB1_HUMAN Beta-1-syntrophin OS=Homo sapiens OX=9606 GN=SNTB1 PE=1 SV=3	1	3	3	3	0	0	0	0	1	1	3	1	0	0	0	0	1	1	3	1	0	0	0	0	1	1	3	1	7.2	7.2	7.2	58.06	538	538	0	2.7103	0	0	0	0	4.1	4.1	7.2	4.1
sp|Q9BVA1|TBB2B_HUMAN;sp|Q13885|TBB2A_HUMAN	sp|Q9BVA1|TBB2B_HUMAN;sp|Q13885|TBB2A_HUMAN	21;21	4;4	3;3	sp|Q9BVA1|TBB2B_HUMAN Tubulin beta-2B chain OS=Homo sapiens OX=9606 GN=TUBB2B PE=1 SV=1;sp|Q13885|TBB2A_HUMAN Tubulin beta-2A chain OS=Homo sapiens OX=9606 GN=TUBB2A PE=1 SV=1	2	21	4	3	15	15	16	15	15	18	16	15	0	2	2	0	1	3	1	2	0	1	2	0	1	3	0	1	62.7	18	15.3	49.953	445	445;445	0	8.9054	37.5	47.2	46.5	41.1	39.3	56	43.4	36.2
sp|Q14019|COTL1_HUMAN	sp|Q14019|COTL1_HUMAN	6	6	6	sp|Q14019|COTL1_HUMAN Coactosin-like protein OS=Homo sapiens OX=9606 GN=COTL1 PE=1 SV=3	1	6	6	6	2	3	3	2	3	4	4	3	2	3	3	2	3	4	4	3	2	3	3	2	3	4	4	3	42.3	42.3	42.3	15.945	142	142	0	15.793	12	30.3	12	11.3	29.6	31	31	31
sp|Q14103|HNRPD_HUMAN	sp|Q14103|HNRPD_HUMAN	1	1	1	sp|Q14103|HNRPD_HUMAN Heterogeneous nuclear ribonucleoprotein D0 OS=Homo sapiens OX=9606 GN=HNRNPD PE=1 SV=1	1	1	1	1	0	0	0	0	1	1	1	1	0	0	0	0	1	1	1	1	0	0	0	0	1	1	1	1	3.9	3.9	3.9	38.434	355	355	0	2.6611	0	0	0	0	3.9	3.9	3.9	3.9
sp|Q14108|SCRB2_HUMAN	sp|Q14108|SCRB2_HUMAN	8	8	8	sp|Q14108|SCRB2_HUMAN Lysosome membrane protein 2 OS=Homo sapiens OX=9606 GN=SCARB2 PE=1 SV=2	1	8	8	8	5	3	5	8	5	4	5	6	5	3	5	8	5	4	5	6	5	3	5	8	5	4	5	6	16.5	16.5	16.5	54.29	478	478	0	11.212	11.3	7.9	11.3	16.5	11.9	9.4	11.9	14.6
sp|Q14112|NID2_HUMAN	sp|Q14112|NID2_HUMAN	4	4	4	sp|Q14112|NID2_HUMAN Nidogen-2 OS=Homo sapiens OX=9606 GN=NID2 PE=1 SV=3	1	4	4	4	0	2	1	1	0	0	0	0	0	2	1	1	0	0	0	0	0	2	1	1	0	0	0	0	4.1	4.1	4.1	151.25	1375	1375	0	3.1197	0	1.9	0.9	1.3	0	0	0	0
sp|Q14118|DAG1_HUMAN	sp|Q14118|DAG1_HUMAN	3	3	3	sp|Q14118|DAG1_HUMAN Dystroglycan OS=Homo sapiens OX=9606 GN=DAG1 PE=1 SV=2	1	3	3	3	1	1	2	1	1	2	0	0	1	1	2	1	1	2	0	0	1	1	2	1	1	2	0	0	3.7	3.7	3.7	97.44	895	895	0	3.7611	1.1	1.1	2.2	1.1	1.1	2.6	0	0
sp|Q14152|EIF3A_HUMAN	sp|Q14152|EIF3A_HUMAN	5	5	5	sp|Q14152|EIF3A_HUMAN Eukaryotic translation initiation factor 3 subunit A OS=Homo sapiens OX=9606 GN=EIF3A PE=1 SV=1	1	5	5	5	1	0	2	0	1	0	3	3	1	0	2	0	1	0	3	3	1	0	2	0	1	0	3	3	4.1	4.1	4.1	166.57	1382	1382	0	4.3205	0.9	0	1.4	0	0.6	0	2.5	2.5
sp|Q14156|EFR3A_HUMAN	sp|Q14156|EFR3A_HUMAN	1	1	1	sp|Q14156|EFR3A_HUMAN Protein EFR3 homolog A OS=Homo sapiens OX=9606 GN=EFR3A PE=1 SV=2	1	1	1	1	0	1	0	0	1	1	0	0	0	1	0	0	1	1	0	0	0	1	0	0	1	1	0	0	1.7	1.7	1.7	92.923	821	821	0	3.0068	0	1.7	0	0	1.7	1.7	0	0
sp|Q14165|MLEC_HUMAN	sp|Q14165|MLEC_HUMAN	2	2	2	sp|Q14165|MLEC_HUMAN Malectin OS=Homo sapiens OX=9606 GN=MLEC PE=1 SV=1	1	2	2	2	0	0	0	0	0	0	1	2	0	0	0	0	0	0	1	2	0	0	0	0	0	0	1	2	11.6	11.6	11.6	32.233	292	292	0	3.8499	0	0	0	0	0	0	6.2	11.6
sp|Q14192|FHL2_HUMAN	sp|Q14192|FHL2_HUMAN	17	17	17	sp|Q14192|FHL2_HUMAN Four and a half LIM domains protein 2 OS=Homo sapiens OX=9606 GN=FHL2 PE=1 SV=3	1	17	17	17	9	9	7	9	11	13	12	15	9	9	7	9	11	13	12	15	9	9	7	9	11	13	12	15	62.7	62.7	62.7	32.193	279	279	0	45.572	39.1	39.1	30.8	41.6	47.7	53.8	50.2	62
sp|Q14195|DPYL3_HUMAN	sp|Q14195|DPYL3_HUMAN	5	3	2	sp|Q14195|DPYL3_HUMAN Dihydropyrimidinase-related protein 3 OS=Homo sapiens OX=9606 GN=DPYSL3 PE=1 SV=1	1	5	3	2	1	0	1	0	2	0	0	2	1	0	0	0	2	0	0	1	1	0	0	0	1	0	0	1	10	6	4.7	61.963	570	570	0.002649	1.9405	3.2	0	2.8	0	2.8	0	0	2.8
sp|Q14203|DCTN1_HUMAN	sp|Q14203|DCTN1_HUMAN	12	12	12	sp|Q14203|DCTN1_HUMAN Dynactin subunit 1 OS=Homo sapiens OX=9606 GN=DCTN1 PE=1 SV=3	1	12	12	12	2	0	1	0	5	5	3	8	2	0	1	0	5	5	3	8	2	0	1	0	5	5	3	8	12.1	12.1	12.1	141.69	1278	1278	0	20.531	1.7	0	2	0	5.4	4.4	2.8	7.5
sp|Q14204|DYHC1_HUMAN	sp|Q14204|DYHC1_HUMAN	125	125	125	sp|Q14204|DYHC1_HUMAN Cytoplasmic dynein 1 heavy chain 1 OS=Homo sapiens OX=9606 GN=DYNC1H1 PE=1 SV=5	1	125	125	125	81	73	71	73	78	75	63	72	81	73	71	73	78	75	63	72	81	73	71	73	78	75	63	72	31.8	31.8	31.8	532.4	4646	4646	0	323.31	21.1	19.3	18.9	18.3	20.6	19.5	16.3	19
sp|Q14240|IF4A2_HUMAN	sp|Q14240|IF4A2_HUMAN	9	1	1	sp|Q14240|IF4A2_HUMAN Eukaryotic initiation factor 4A-II OS=Homo sapiens OX=9606 GN=EIF4A2 PE=1 SV=2	1	9	1	1	6	5	4	4	5	6	4	7	1	1	1	0	0	0	0	1	1	1	1	0	0	0	0	1	27	3.7	3.7	46.402	407	407	0.004896	1.4841	18.7	16.7	13.3	13	16.2	16.7	13	23.3
sp|Q14247|SRC8_HUMAN	sp|Q14247|SRC8_HUMAN	7	7	7	sp|Q14247|SRC8_HUMAN Src substrate cortactin OS=Homo sapiens OX=9606 GN=CTTN PE=1 SV=2	1	7	7	7	1	2	2	1	5	5	5	6	1	2	2	1	5	5	5	6	1	2	2	1	5	5	5	6	16.4	16.4	16.4	61.585	550	550	0	12.679	2.7	5.3	6.4	3.6	14	13.6	14	14.5
sp|Q14254|FLOT2_HUMAN	sp|Q14254|FLOT2_HUMAN	11	11	11	sp|Q14254|FLOT2_HUMAN Flotillin-2 OS=Homo sapiens OX=9606 GN=FLOT2 PE=1 SV=2	1	11	11	11	7	7	3	3	6	3	5	7	7	7	3	3	6	3	5	7	7	7	3	3	6	3	5	7	32.5	32.5	32.5	47.064	428	428	0	22.552	21	21	9.8	8.9	18.9	9.8	15.7	22.4
sp|Q14315|FLNC_HUMAN	sp|Q14315|FLNC_HUMAN	37	26	26	sp|Q14315|FLNC_HUMAN Filamin-C OS=Homo sapiens OX=9606 GN=FLNC PE=1 SV=3	1	37	26	26	14	13	12	9	25	28	17	19	5	6	4	4	16	21	9	13	5	6	4	4	16	21	9	13	17.8	13.5	13.5	291.02	2725	2725	0	59.225	6.3	6.6	5.9	4.6	11.6	14.3	8.5	9.9
sp|Q14332|FZD2_HUMAN;sp|O75084|FZD7_HUMAN	sp|Q14332|FZD2_HUMAN;sp|O75084|FZD7_HUMAN	2;1	2;1	2;1	sp|Q14332|FZD2_HUMAN Frizzled-2 OS=Homo sapiens OX=9606 GN=FZD2 PE=1 SV=1;sp|O75084|FZD7_HUMAN Frizzled-7 OS=Homo sapiens OX=9606 GN=FZD7 PE=1 SV=2	2	2	2	2	0	0	0	1	0	0	0	1	0	0	0	1	0	0	0	1	0	0	0	1	0	0	0	1	3.7	3.7	3.7	63.553	565	565;574	0.0075188	1.2042	0	0	0	1.4	0	0	0	2.3
sp|Q14344|GNA13_HUMAN	sp|Q14344|GNA13_HUMAN	12	12	11	sp|Q14344|GNA13_HUMAN Guanine nucleotide-binding protein subunit alpha-13 OS=Homo sapiens OX=9606 GN=GNA13 PE=1 SV=2	1	12	12	11	5	3	4	4	7	6	10	8	5	3	4	4	7	6	10	8	4	3	4	4	6	6	10	8	34.2	34.2	32.1	44.049	377	377	0	21.81	16.2	8.5	10.9	10.9	20.7	19.1	32.1	26.5
sp|Q14439|GP176_HUMAN	sp|Q14439|GP176_HUMAN	2	2	2	sp|Q14439|GP176_HUMAN G-protein coupled receptor 176 OS=Homo sapiens OX=9606 GN=GPR176 PE=2 SV=1	1	2	2	2	0	1	1	1	0	2	0	0	0	1	1	1	0	2	0	0	0	1	1	1	0	2	0	0	3.3	3.3	3.3	56.998	515	515	0.0049231	1.515	0	1.9	1.9	1.9	0	3.3	0	0
sp|Q14517|FAT1_HUMAN	sp|Q14517|FAT1_HUMAN	10	10	10	sp|Q14517|FAT1_HUMAN Protocadherin Fat 1 OS=Homo sapiens OX=9606 GN=FAT1 PE=1 SV=2	1	10	10	10	3	6	1	1	2	0	2	0	3	6	1	1	2	0	2	0	3	6	1	1	2	0	2	0	2.9	2.9	2.9	506.27	4588	4588	0	10.637	0.9	1.7	0.3	0.3	0.6	0	0.6	0
sp|Q14520|HABP2_HUMAN	sp|Q14520|HABP2_HUMAN	3	3	3	sp|Q14520|HABP2_HUMAN Hyaluronan-binding protein 2 OS=Homo sapiens OX=9606 GN=HABP2 PE=1 SV=1	1	3	3	3	3	3	3	3	2	1	1	2	3	3	3	3	2	1	1	2	3	3	3	3	2	1	1	2	5.9	5.9	5.9	62.671	560	560	0	6.3433	5.9	5.9	5.9	5.9	4.1	2.3	1.8	4.1
sp|Q14642|I5P1_HUMAN	sp|Q14642|I5P1_HUMAN	1	1	1	sp|Q14642|I5P1_HUMAN Inositol polyphosphate-5-phosphatase A OS=Homo sapiens OX=9606 GN=INPP5A PE=1 SV=1	1	1	1	1	1	1	1	1	0	0	1	1	1	1	1	1	0	0	1	1	1	1	1	1	0	0	1	1	2.7	2.7	2.7	47.819	412	412	0.0065127	1.3202	2.7	2.7	2.7	2.7	0	0	2.7	2.7
sp|Q14644|RASA3_HUMAN	sp|Q14644|RASA3_HUMAN	8	8	8	sp|Q14644|RASA3_HUMAN Ras GTPase-activating protein 3 OS=Homo sapiens OX=9606 GN=RASA3 PE=1 SV=3	1	8	8	8	2	2	3	2	3	5	2	2	2	2	3	2	3	5	2	2	2	2	3	2	3	5	2	2	11.2	11.2	11.2	95.698	834	834	0	12.55	2.3	2.2	3.5	2.4	4.8	7.8	3.6	3.6
sp|Q14696|MESD_HUMAN	sp|Q14696|MESD_HUMAN	1	1	1	sp|Q14696|MESD_HUMAN LRP chaperone MESD OS=Homo sapiens OX=9606 GN=MESD PE=1 SV=2	1	1	1	1	0	0	0	0	0	0	1	1	0	0	0	0	0	0	1	1	0	0	0	0	0	0	1	1	4.3	4.3	4.3	26.076	234	234	0.0098955	0.96976	0	0	0	0	0	0	4.3	4.3
sp|Q14697|GANAB_HUMAN	sp|Q14697|GANAB_HUMAN	16	16	16	sp|Q14697|GANAB_HUMAN Neutral alpha-glucosidase AB OS=Homo sapiens OX=9606 GN=GANAB PE=1 SV=3	1	16	16	16	6	7	8	7	11	10	15	11	6	7	8	7	11	10	15	11	6	7	8	7	11	10	15	11	21.3	21.3	21.3	106.87	944	944	0	38.586	7.3	9.1	10.1	8.3	14.8	13.3	20.3	14.7
sp|Q14699|RFTN1_HUMAN	sp|Q14699|RFTN1_HUMAN	16	16	16	sp|Q14699|RFTN1_HUMAN Raftlin OS=Homo sapiens OX=9606 GN=RFTN1 PE=1 SV=4	1	16	16	16	7	10	10	10	13	13	13	11	7	10	10	10	13	13	13	11	7	10	10	10	13	13	13	11	44.8	44.8	44.8	63.145	578	578	0	112.26	24	32.5	32	32	37	37	41.5	31.7
sp|Q14764|MVP_HUMAN	sp|Q14764|MVP_HUMAN	31	31	31	sp|Q14764|MVP_HUMAN Major vault protein OS=Homo sapiens OX=9606 GN=MVP PE=1 SV=4	1	31	31	31	23	21	24	23	15	15	25	23	23	21	24	23	15	15	25	23	23	21	24	23	15	15	25	23	43.9	43.9	43.9	99.326	893	893	0	123.74	33.4	31.8	36.2	33.9	19	21.5	36.1	34.3
sp|Q14767|LTBP2_HUMAN	sp|Q14767|LTBP2_HUMAN	1	1	1	sp|Q14767|LTBP2_HUMAN Latent-transforming growth factor beta-binding protein 2 OS=Homo sapiens OX=9606 GN=LTBP2 PE=1 SV=3	1	1	1	1	1	1	0	0	1	1	1	1	1	1	0	0	1	1	1	1	1	1	0	0	1	1	1	1	1.2	1.2	1.2	195.05	1821	1821	0	2.3669	1.2	1.2	0	0	1.2	1.2	1.2	1.2
sp|Q14847|LASP1_HUMAN	sp|Q14847|LASP1_HUMAN	12	12	12	sp|Q14847|LASP1_HUMAN LIM and SH3 domain protein 1 OS=Homo sapiens OX=9606 GN=LASP1 PE=1 SV=2	1	12	12	12	3	3	4	2	7	9	4	6	3	3	4	2	7	9	4	6	3	3	4	2	7	9	4	6	40.2	40.2	40.2	29.717	261	261	0	22.535	15.7	15.7	17.2	10.7	25.7	34.1	18	23
sp|Q14914|PTGR1_HUMAN	sp|Q14914|PTGR1_HUMAN	2	2	2	sp|Q14914|PTGR1_HUMAN Prostaglandin reductase 1 OS=Homo sapiens OX=9606 GN=PTGR1 PE=1 SV=2	1	2	2	2	0	1	1	2	1	2	0	0	0	1	1	2	1	2	0	0	0	1	1	2	1	2	0	0	4.6	4.6	4.6	35.869	329	329	0	5.6631	0	4.3	4.6	4.6	4.3	4.6	0	0
sp|Q14966|ZN638_HUMAN	sp|Q14966|ZN638_HUMAN	2	2	2	sp|Q14966|ZN638_HUMAN Zinc finger protein 638 OS=Homo sapiens OX=9606 GN=ZNF638 PE=1 SV=2	1	2	2	2	1	0	1	1	1	1	1	1	1	0	1	1	1	1	1	1	1	0	1	1	1	1	1	1	1.2	1.2	1.2	220.62	1978	1978	0.0032216	1.7511	0.4	0	0.8	0.4	0.4	0.4	0.4	0.4
sp|Q14974|IMB1_HUMAN	sp|Q14974|IMB1_HUMAN	16	16	16	sp|Q14974|IMB1_HUMAN Importin subunit beta-1 OS=Homo sapiens OX=9606 GN=KPNB1 PE=1 SV=2	1	16	16	16	12	12	8	10	11	13	8	9	12	12	8	10	11	13	8	9	12	12	8	10	11	13	8	9	22	22	22	97.169	876	876	0	41.163	16.7	16.1	10.5	13.9	14	16.4	10.8	11.1
sp|Q14980|NUMA1_HUMAN	sp|Q14980|NUMA1_HUMAN	11	11	11	sp|Q14980|NUMA1_HUMAN Nuclear mitotic apparatus protein 1 OS=Homo sapiens OX=9606 GN=NUMA1 PE=1 SV=2	1	11	11	11	3	3	4	6	0	0	1	1	3	3	4	6	0	0	1	1	3	3	4	6	0	0	1	1	5.9	5.9	5.9	238.26	2115	2115	0	15.153	1.9	1.7	2.4	2.7	0	0	0.5	0.6
sp|Q14999|CUL7_HUMAN	sp|Q14999|CUL7_HUMAN	2	2	2	sp|Q14999|CUL7_HUMAN Cullin-7 OS=Homo sapiens OX=9606 GN=CUL7 PE=1 SV=2	1	2	2	2	1	0	1	1	1	1	1	1	1	0	1	1	1	1	1	1	1	0	1	1	1	1	1	1	1.5	1.5	1.5	191.16	1698	1698	0.0065243	1.3304	1	0	1	1	1	1	1	0.5
sp|Q15005|SPCS2_HUMAN	sp|Q15005|SPCS2_HUMAN	1	1	1	sp|Q15005|SPCS2_HUMAN Signal peptidase complex subunit 2 OS=Homo sapiens OX=9606 GN=SPCS2 PE=1 SV=3	1	1	1	1	0	1	1	0	0	1	1	1	0	1	1	0	0	1	1	1	0	1	1	0	0	1	1	1	4	4	4	25.003	226	226	0.0074627	1.1671	0	4	4	0	0	4	4	4
sp|Q15008|PSMD6_HUMAN	sp|Q15008|PSMD6_HUMAN	3	3	3	sp|Q15008|PSMD6_HUMAN 26S proteasome non-ATPase regulatory subunit 6 OS=Homo sapiens OX=9606 GN=PSMD6 PE=1 SV=1	1	3	3	3	0	0	0	0	0	1	2	2	0	0	0	0	0	1	2	2	0	0	0	0	0	1	2	2	7.7	7.7	7.7	45.531	389	389	0	2.5144	0	0	0	0	0	2.3	4.4	5.7
sp|Q15019|SEPT2_HUMAN	sp|Q15019|SEPT2_HUMAN	9	9	9	sp|Q15019|SEPT2_HUMAN Septin-2 OS=Homo sapiens OX=9606 GN=SEPTIN2 PE=1 SV=1	1	9	9	9	6	5	5	3	5	6	8	8	6	5	5	3	5	6	8	8	6	5	5	3	5	6	8	8	31.3	31.3	31.3	41.487	361	361	0	44.598	23	16.1	13	8.3	14.4	23	27.4	26.6
sp|Q15029|U5S1_HUMAN	sp|Q15029|U5S1_HUMAN	3	2	2	sp|Q15029|U5S1_HUMAN 116 kDa U5 small nuclear ribonucleoprotein component OS=Homo sapiens OX=9606 GN=EFTUD2 PE=1 SV=1	1	3	2	2	1	3	1	2	0	1	2	1	1	2	1	1	0	0	1	0	1	2	1	1	0	0	1	0	3.6	2.6	2.6	109.43	972	972	0.0044053	1.6114	1.2	3.6	1.2	2.3	0	1	2.3	1
sp|Q15041|AR6P1_HUMAN	sp|Q15041|AR6P1_HUMAN	1	1	1	sp|Q15041|AR6P1_HUMAN ADP-ribosylation factor-like protein 6-interacting protein 1 OS=Homo sapiens OX=9606 GN=ARL6IP1 PE=1 SV=2	1	1	1	1	0	1	0	0	0	0	0	1	0	1	0	0	0	0	0	1	0	1	0	0	0	0	0	1	4.9	4.9	4.9	23.362	203	203	0.0054778	1.4644	0	4.9	0	0	0	0	0	4.9
sp|Q15043|S39AE_HUMAN	sp|Q15043|S39AE_HUMAN	3	3	3	sp|Q15043|S39AE_HUMAN Zinc transporter ZIP14 OS=Homo sapiens OX=9606 GN=SLC39A14 PE=1 SV=3	1	3	3	3	2	3	1	3	2	2	2	2	2	3	1	3	2	2	2	2	2	3	1	3	2	2	2	2	9.1	9.1	9.1	54.212	492	492	0	18.009	5.1	9.1	2.4	9.1	6.5	6.5	6.5	6.5
sp|Q15046|SYK_HUMAN	sp|Q15046|SYK_HUMAN	1	1	1	sp|Q15046|SYK_HUMAN Lysine--tRNA ligase OS=Homo sapiens OX=9606 GN=KARS1 PE=1 SV=3	1	1	1	1	1	1	1	1	0	1	1	1	1	1	1	1	0	1	1	1	1	1	1	1	0	1	1	1	2.2	2.2	2.2	68.047	597	597	0.0044108	1.6128	2.2	2.2	2.2	2.2	0	2.2	2.2	2.2
sp|Q15056|IF4H_HUMAN	sp|Q15056|IF4H_HUMAN	2	2	2	sp|Q15056|IF4H_HUMAN Eukaryotic translation initiation factor 4H OS=Homo sapiens OX=9606 GN=EIF4H PE=1 SV=5	1	2	2	2	0	1	0	0	1	1	1	2	0	1	0	0	1	1	1	2	0	1	0	0	1	1	1	2	11.3	11.3	11.3	27.385	248	248	0	2.1954	0	5.6	0	0	5.6	5.6	5.6	11.3
sp|Q15063|POSTN_HUMAN	sp|Q15063|POSTN_HUMAN	8	2	2	sp|Q15063|POSTN_HUMAN Periostin OS=Homo sapiens OX=9606 GN=POSTN PE=1 SV=2	1	8	2	2	4	2	3	2	3	3	1	0	0	1	1	0	1	1	0	0	0	1	1	0	1	1	0	0	12.6	2.3	2.3	93.313	836	836	0.0088692	1.0063	6.5	2.5	5.3	4.4	3.9	3.9	1.6	0
sp|Q15075|EEA1_HUMAN	sp|Q15075|EEA1_HUMAN	2	2	2	sp|Q15075|EEA1_HUMAN Early endosome antigen 1 OS=Homo sapiens OX=9606 GN=EEA1 PE=1 SV=2	1	2	2	2	0	0	1	0	0	1	0	0	0	0	1	0	0	1	0	0	0	0	1	0	0	1	0	0	1.8	1.8	1.8	162.46	1411	1411	0.0073529	1.106	0	0	1.3	0	0	0.6	0	0
sp|Q15084|PDIA6_HUMAN	sp|Q15084|PDIA6_HUMAN	8	8	8	sp|Q15084|PDIA6_HUMAN Protein disulfide-isomerase A6 OS=Homo sapiens OX=9606 GN=PDIA6 PE=1 SV=1	1	8	8	8	2	4	3	4	7	7	8	6	2	4	3	4	7	7	8	6	2	4	3	4	7	7	8	6	29.1	29.1	29.1	48.121	440	440	0	20.506	5.2	12.5	9.1	12.5	23.6	26.6	29.1	20.2
sp|Q15102|PA1B3_HUMAN	sp|Q15102|PA1B3_HUMAN	1	1	1	sp|Q15102|PA1B3_HUMAN Platelet-activating factor acetylhydrolase IB subunit gamma OS=Homo sapiens OX=9606 GN=PAFAH1B3 PE=1 SV=1	1	1	1	1	1	1	1	1	1	1	1	1	1	1	1	1	1	1	1	1	1	1	1	1	1	1	1	1	3.9	3.9	3.9	25.734	231	231	0.0099283	0.98066	3.9	3.9	3.9	3.9	3.9	3.9	3.9	3.9
sp|Q15113|PCOC1_HUMAN	sp|Q15113|PCOC1_HUMAN	3	3	3	sp|Q15113|PCOC1_HUMAN Procollagen C-endopeptidase enhancer 1 OS=Homo sapiens OX=9606 GN=PCOLCE PE=1 SV=2	1	3	3	3	0	1	0	0	2	1	0	1	0	1	0	0	2	1	0	1	0	1	0	0	2	1	0	1	7.3	7.3	7.3	47.972	449	449	0	2.5648	0	2	0	0	5.3	2.4	0	2.4
sp|Q15121|PEA15_HUMAN	sp|Q15121|PEA15_HUMAN	2	2	2	sp|Q15121|PEA15_HUMAN Astrocytic phosphoprotein PEA-15 OS=Homo sapiens OX=9606 GN=PEA15 PE=1 SV=2	1	2	2	2	0	2	2	0	1	1	1	0	0	2	2	0	1	1	1	0	0	2	2	0	1	1	1	0	16.9	16.9	16.9	15.04	130	130	0	2.8066	0	16.9	16.9	0	9.2	9.2	9.2	0
sp|Q15149|PLEC_HUMAN	sp|Q15149|PLEC_HUMAN	11	11	10	sp|Q15149|PLEC_HUMAN Plectin OS=Homo sapiens OX=9606 GN=PLEC PE=1 SV=3	1	11	11	10	1	2	0	0	4	5	4	3	1	2	0	0	4	5	4	3	1	1	0	0	4	4	4	3	2.8	2.8	2.4	531.78	4684	4684	0	10.5	0.3	0.7	0	0	0.9	1.4	1	0.7
sp|Q15181|IPYR_HUMAN	sp|Q15181|IPYR_HUMAN	5	5	5	sp|Q15181|IPYR_HUMAN Inorganic pyrophosphatase OS=Homo sapiens OX=9606 GN=PPA1 PE=1 SV=2	1	5	5	5	2	0	1	0	1	3	3	3	2	0	1	0	1	3	3	3	2	0	1	0	1	3	3	3	24.2	24.2	24.2	32.66	289	289	0	12.036	12.5	0	5.2	0	3.5	14.2	16.3	16.3
sp|Q15185|TEBP_HUMAN	sp|Q15185|TEBP_HUMAN	3	3	3	sp|Q15185|TEBP_HUMAN Prostaglandin E synthase 3 OS=Homo sapiens OX=9606 GN=PTGES3 PE=1 SV=1	1	3	3	3	1	1	1	2	0	1	2	0	1	1	1	2	0	1	2	0	1	1	1	2	0	1	2	0	23.1	23.1	23.1	18.697	160	160	0	4.6375	8.1	8.1	8.1	18.8	0	8.1	12.5	0
sp|Q15233|NONO_HUMAN	sp|Q15233|NONO_HUMAN	2	2	2	sp|Q15233|NONO_HUMAN Non-POU domain-containing octamer-binding protein OS=Homo sapiens OX=9606 GN=NONO PE=1 SV=4	1	2	2	2	2	1	1	2	0	1	1	1	2	1	1	2	0	1	1	1	2	1	1	2	0	1	1	1	4.9	4.9	4.9	54.231	471	471	0	2.7509	4.9	2.5	2.5	4.9	0	2.5	2.3	2.3
sp|Q15257|PTPA_HUMAN	sp|Q15257|PTPA_HUMAN	1	1	1	sp|Q15257|PTPA_HUMAN Serine/threonine-protein phosphatase 2A activator OS=Homo sapiens OX=9606 GN=PTPA PE=1 SV=3	1	1	1	1	0	1	1	0	0	0	0	0	0	1	1	0	0	0	0	0	0	1	1	0	0	0	0	0	2.8	2.8	2.8	40.667	358	358	0.008879	1.0105	0	2.8	2.8	0	0	0	0	0
sp|Q15262|PTPRK_HUMAN	sp|Q15262|PTPRK_HUMAN	4	4	4	sp|Q15262|PTPRK_HUMAN Receptor-type tyrosine-protein phosphatase kappa OS=Homo sapiens OX=9606 GN=PTPRK PE=1 SV=2	1	4	4	4	2	0	1	2	2	2	2	4	2	0	1	2	2	2	2	4	2	0	1	2	2	2	2	4	3.7	3.7	3.7	162.1	1439	1439	0	7.3867	1.7	0	0.9	1.7	1.7	1.7	1.7	3.7
sp|Q15286|RAB35_HUMAN	sp|Q15286|RAB35_HUMAN	4	4	4	sp|Q15286|RAB35_HUMAN Ras-related protein Rab-35 OS=Homo sapiens OX=9606 GN=RAB35 PE=1 SV=1	1	4	4	4	3	4	2	2	4	3	3	2	3	4	2	2	4	3	3	2	3	4	2	2	4	3	3	2	22.4	22.4	22.4	23.025	201	201	0	11.272	14.9	22.4	11.4	10.4	22.4	14.9	18.9	10.4
sp|Q15293|RCN1_HUMAN	sp|Q15293|RCN1_HUMAN	5	5	5	sp|Q15293|RCN1_HUMAN Reticulocalbin-1 OS=Homo sapiens OX=9606 GN=RCN1 PE=1 SV=1	1	5	5	5	1	1	0	1	3	5	3	4	1	1	0	1	3	5	3	4	1	1	0	1	3	5	3	4	18.7	18.7	18.7	38.89	331	331	0	8.539	4.8	4.8	0	4.8	11.8	18.7	11.8	15.4
sp|Q15363|TMED2_HUMAN	sp|Q15363|TMED2_HUMAN	3	3	3	sp|Q15363|TMED2_HUMAN Transmembrane emp24 domain-containing protein 2 OS=Homo sapiens OX=9606 GN=TMED2 PE=1 SV=1	1	3	3	3	3	2	3	2	0	0	3	3	3	2	3	2	0	0	3	3	3	2	3	2	0	0	3	3	16.9	16.9	16.9	22.761	201	201	0	11.297	16.9	10.9	16.9	10.9	0	0	16.9	16.9
sp|Q15365|PCBP1_HUMAN	sp|Q15365|PCBP1_HUMAN	7	7	5	sp|Q15365|PCBP1_HUMAN Poly(rC)-binding protein 1 OS=Homo sapiens OX=9606 GN=PCBP1 PE=1 SV=2	1	7	7	5	3	5	4	3	5	5	4	5	3	5	4	3	5	5	4	5	2	3	2	1	3	3	2	3	30.3	30.3	21.6	37.497	356	356	0	29.996	13.5	23.6	17.1	12.6	20.2	20.8	16.9	20.8
sp|Q15366|PCBP2_HUMAN;sp|P57721|PCBP3_HUMAN	sp|Q15366|PCBP2_HUMAN;sp|P57721|PCBP3_HUMAN	5;3	3;1	3;1	sp|Q15366|PCBP2_HUMAN Poly(rC)-binding protein 2 OS=Homo sapiens OX=9606 GN=PCBP2 PE=1 SV=1;sp|P57721|PCBP3_HUMAN Poly(rC)-binding protein 3 OS=Homo sapiens OX=9606 GN=PCBP3 PE=2 SV=2	2	5	3	3	3	3	3	3	4	4	4	5	2	1	1	1	2	2	2	3	2	1	1	1	2	2	2	3	20.3	11.8	11.8	38.58	365	365;371	0	6.5934	11	12.1	12.1	12.1	16.4	16.4	16.4	20.3
sp|Q15369|ELOC_HUMAN	sp|Q15369|ELOC_HUMAN	4	4	4	sp|Q15369|ELOC_HUMAN Elongin-C OS=Homo sapiens OX=9606 GN=ELOC PE=1 SV=1	1	4	4	4	1	2	3	2	3	1	2	2	1	2	3	2	3	1	2	2	1	2	3	2	3	1	2	2	33	33	33	12.473	112	112	0	5.8241	12.5	23.2	32.1	23.2	32.1	12.5	23.2	22.3
sp|Q15370|ELOB_HUMAN	sp|Q15370|ELOB_HUMAN	5	5	5	sp|Q15370|ELOB_HUMAN Elongin-B OS=Homo sapiens OX=9606 GN=ELOB PE=1 SV=1	1	5	5	5	3	2	3	2	3	2	2	2	3	2	3	2	3	2	2	2	3	2	3	2	3	2	2	2	38.1	38.1	38.1	13.133	118	118	0	14.397	31.4	20.3	27.1	20.3	31.4	20.3	31.4	20.3
sp|Q15382|RHEB_HUMAN	sp|Q15382|RHEB_HUMAN	3	3	3	sp|Q15382|RHEB_HUMAN GTP-binding protein Rheb OS=Homo sapiens OX=9606 GN=RHEB PE=1 SV=1	1	3	3	3	1	2	0	3	2	1	1	1	1	2	0	3	2	1	1	1	1	2	0	3	2	1	1	1	20.1	20.1	20.1	20.497	184	184	0	5.1243	6	11.4	0	20.1	14.7	6	5.4	6
sp|Q15404|RSU1_HUMAN	sp|Q15404|RSU1_HUMAN	7	7	7	sp|Q15404|RSU1_HUMAN Ras suppressor protein 1 OS=Homo sapiens OX=9606 GN=RSU1 PE=1 SV=3	1	7	7	7	3	2	1	2	3	3	3	4	3	2	1	2	3	3	3	4	3	2	1	2	3	3	3	4	25.3	25.3	25.3	31.54	277	277	0	7.2734	13.7	5.8	3.2	9	8.3	11.9	9	14.8
sp|Q15435|PP1R7_HUMAN	sp|Q15435|PP1R7_HUMAN	1	1	1	sp|Q15435|PP1R7_HUMAN Protein phosphatase 1 regulatory subunit 7 OS=Homo sapiens OX=9606 GN=PPP1R7 PE=1 SV=1	1	1	1	1	0	1	0	0	0	0	0	0	0	1	0	0	0	0	0	0	0	1	0	0	0	0	0	0	4.2	4.2	4.2	41.564	360	360	0.0031726	1.6734	0	4.2	0	0	0	0	0	0
sp|Q15436|SC23A_HUMAN;sp|Q15437|SC23B_HUMAN	sp|Q15436|SC23A_HUMAN	4;1	4;1	4;1	sp|Q15436|SC23A_HUMAN Protein transport protein Sec23A OS=Homo sapiens OX=9606 GN=SEC23A PE=1 SV=2	2	4	4	4	0	0	0	0	1	1	3	2	0	0	0	0	1	1	3	2	0	0	0	0	1	1	3	2	7.1	7.1	7.1	86.16	765	765;767	0	6.3562	0	0	0	0	1.6	1.6	5.5	2.6
sp|Q15493|RGN_HUMAN	sp|Q15493|RGN_HUMAN	3	3	3	sp|Q15493|RGN_HUMAN Regucalcin OS=Homo sapiens OX=9606 GN=RGN PE=1 SV=1	1	3	3	3	3	3	3	3	3	2	2	2	3	3	3	3	3	2	2	2	3	3	3	3	3	2	2	2	12.7	12.7	12.7	33.252	299	299	0	10.869	12.7	12.7	12.7	12.7	12.7	9.4	9.4	9.4
sp|Q15555|MARE2_HUMAN	sp|Q15555|MARE2_HUMAN	3	3	3	sp|Q15555|MARE2_HUMAN Microtubule-associated protein RP/EB family member 2 OS=Homo sapiens OX=9606 GN=MAPRE2 PE=1 SV=1	1	3	3	3	2	1	1	1	3	2	1	1	2	1	1	1	3	2	1	1	2	1	1	1	3	2	1	1	14.4	14.4	14.4	37.031	327	327	0	19.752	11.9	5.8	6.1	6.1	14.4	8.6	6.1	6.1
sp|Q15582|BGH3_HUMAN	sp|Q15582|BGH3_HUMAN	12	12	12	sp|Q15582|BGH3_HUMAN Transforming growth factor-beta-induced protein ig-h3 OS=Homo sapiens OX=9606 GN=TGFBI PE=1 SV=1	1	12	12	12	8	6	6	5	9	6	0	0	8	6	6	5	9	6	0	0	8	6	6	5	9	6	0	0	19.8	19.8	19.8	74.68	683	683	0	24.005	13	10.4	10.7	8.2	15.4	10	0	0
sp|Q15599|NHRF2_HUMAN	sp|Q15599|NHRF2_HUMAN	5	5	5	sp|Q15599|NHRF2_HUMAN Na(+)/H(+) exchange regulatory cofactor NHE-RF2 OS=Homo sapiens OX=9606 GN=SLC9A3R2 PE=1 SV=2	1	5	5	5	1	1	1	2	4	2	2	2	1	1	1	2	4	2	2	2	1	1	1	2	4	2	2	2	14.8	14.8	14.8	37.413	337	337	0	8.7138	2.7	2.7	2.7	6.8	14.8	6.5	6.5	6.5
sp|Q15631|TSN_HUMAN	sp|Q15631|TSN_HUMAN	2	2	2	sp|Q15631|TSN_HUMAN Translin OS=Homo sapiens OX=9606 GN=TSN PE=1 SV=1	1	2	2	2	0	0	1	0	1	1	1	1	0	0	1	0	1	1	1	1	0	0	1	0	1	1	1	1	13.6	13.6	13.6	26.183	228	228	0	3.3964	0	0	8.8	0	8.8	8.8	4.8	8.8
sp|Q15654|TRIP6_HUMAN	sp|Q15654|TRIP6_HUMAN	2	2	2	sp|Q15654|TRIP6_HUMAN Thyroid receptor-interacting protein 6 OS=Homo sapiens OX=9606 GN=TRIP6 PE=1 SV=3	1	2	2	2	1	1	1	1	2	2	2	1	1	1	1	1	2	2	2	1	1	1	1	1	2	2	2	1	6.7	6.7	6.7	50.287	476	476	0	2.6665	3.8	3.8	3.8	3.8	6.7	6.7	6.7	3.8
sp|Q15746|MYLK_HUMAN	sp|Q15746|MYLK_HUMAN	8	8	8	sp|Q15746|MYLK_HUMAN Myosin light chain kinase, smooth muscle OS=Homo sapiens OX=9606 GN=MYLK PE=1 SV=4	1	8	8	8	0	1	1	1	4	5	5	3	0	1	1	1	4	5	5	3	0	1	1	1	4	5	5	3	4.6	4.6	4.6	210.71	1914	1914	0	13.869	0	0.4	0.4	0.6	2	2.8	2.8	1.6
sp|Q15758|AAAT_HUMAN	sp|Q15758|AAAT_HUMAN	12	12	12	sp|Q15758|AAAT_HUMAN Neutral amino acid transporter B(0) OS=Homo sapiens OX=9606 GN=SLC1A5 PE=1 SV=2	1	12	12	12	7	11	8	7	9	10	9	7	7	11	8	7	9	10	9	7	7	11	8	7	9	10	9	7	29.8	29.8	29.8	56.598	541	541	0	96.825	21.4	27.4	21.8	19.4	25.3	26.4	24	19.4
sp|Q15836|VAMP3_HUMAN;sp|P23763|VAMP1_HUMAN	sp|Q15836|VAMP3_HUMAN	3;1	3;1	1;0	sp|Q15836|VAMP3_HUMAN Vesicle-associated membrane protein 3 OS=Homo sapiens OX=9606 GN=VAMP3 PE=1 SV=3	2	3	3	1	1	1	1	1	3	2	1	2	1	1	1	1	3	2	1	2	1	1	1	1	1	1	1	1	40	40	16	11.309	100	100;118	0	17.094	16	16	16	16	40	23	16	33
sp|Q15843|NEDD8_HUMAN	sp|Q15843|NEDD8_HUMAN	1	1	1	sp|Q15843|NEDD8_HUMAN NEDD8 OS=Homo sapiens OX=9606 GN=NEDD8 PE=1 SV=1	1	1	1	1	0	0	0	0	0	0	1	1	0	0	0	0	0	0	1	1	0	0	0	0	0	0	1	1	17.3	17.3	17.3	9.0714	81	81	0.0013263	1.9434	0	0	0	0	0	0	17.3	17.3
sp|Q15907|RB11B_HUMAN;sp|P62491|RB11A_HUMAN;sp|P57735|RAB25_HUMAN	sp|Q15907|RB11B_HUMAN;sp|P62491|RB11A_HUMAN	11;9;1	11;9;1	11;9;1	sp|Q15907|RB11B_HUMAN Ras-related protein Rab-11B OS=Homo sapiens OX=9606 GN=RAB11B PE=1 SV=4;sp|P62491|RB11A_HUMAN Ras-related protein Rab-11A OS=Homo sapiens OX=9606 GN=RAB11A PE=1 SV=3	3	11	11	11	8	9	6	7	8	7	10	9	8	9	6	7	8	7	10	9	8	9	6	7	8	7	10	9	57.8	57.8	57.8	24.488	218	218;216;213	0	61.382	43.1	49.1	32.1	35.8	45.4	41.7	50.9	47.2
sp|Q15942|ZYX_HUMAN	sp|Q15942|ZYX_HUMAN	11	11	11	sp|Q15942|ZYX_HUMAN Zyxin OS=Homo sapiens OX=9606 GN=ZYX PE=1 SV=1	1	11	11	11	7	2	7	7	9	9	5	6	7	2	7	7	9	9	5	6	7	2	7	7	9	9	5	6	33	33	33	61.277	572	572	0	41.171	21.5	6.3	21.3	22.2	27.1	28.5	15.7	19.4
sp|Q16181|SEPT7_HUMAN;sp|Q6ZU15|SEP14_HUMAN	sp|Q16181|SEPT7_HUMAN	8;1	8;1	8;1	sp|Q16181|SEPT7_HUMAN Septin-7 OS=Homo sapiens OX=9606 GN=SEPTIN7 PE=1 SV=2	2	8	8	8	2	3	4	1	4	4	4	6	2	3	4	1	4	4	4	6	2	3	4	1	4	4	4	6	24.7	24.7	24.7	50.679	437	437;432	0	18.049	5	8	11.2	2.1	12.8	11.2	11.7	18.1
sp|Q16270|IBP7_HUMAN	sp|Q16270|IBP7_HUMAN	3	3	3	sp|Q16270|IBP7_HUMAN Insulin-like growth factor-binding protein 7 OS=Homo sapiens OX=9606 GN=IGFBP7 PE=1 SV=1	1	3	3	3	1	1	2	1	2	1	2	1	1	1	2	1	2	1	2	1	1	1	2	1	2	1	2	1	18.1	18.1	18.1	29.13	282	282	0	6.2052	7.8	7.8	12.4	5.7	12.4	7.8	12.4	4.6
sp|Q16394|EXT1_HUMAN	sp|Q16394|EXT1_HUMAN	10	10	10	sp|Q16394|EXT1_HUMAN Exostosin-1 OS=Homo sapiens OX=9606 GN=EXT1 PE=1 SV=2	1	10	10	10	5	8	7	8	4	3	2	3	5	8	7	8	4	3	2	3	5	8	7	8	4	3	2	3	17.2	17.2	17.2	86.254	746	746	0	19.815	7.6	13.1	11.4	11.8	8.3	4.3	2.9	4.3
sp|Q16401|PSMD5_HUMAN	sp|Q16401|PSMD5_HUMAN	4	4	4	sp|Q16401|PSMD5_HUMAN 26S proteasome non-ATPase regulatory subunit 5 OS=Homo sapiens OX=9606 GN=PSMD5 PE=1 SV=3	1	4	4	4	3	2	2	3	2	3	3	2	3	2	2	3	2	3	3	2	3	2	2	3	2	3	3	2	9.1	9.1	9.1	56.195	504	504	0	13.239	6.5	4.4	4.4	6.5	4.8	7.3	6.5	4.8
sp|Q16473|TENXA_HUMAN	sp|Q16473|TENXA_HUMAN	3	1	1	sp|Q16473|TENXA_HUMAN Putative tenascin-XA OS=Homo sapiens OX=9606 GN=TNXA PE=5 SV=2	1	3	1	1	2	2	3	2	0	1	0	1	1	1	1	0	0	0	0	0	1	1	1	0	0	0	0	0	11.9	6.1	6.1	33.739	311	311	0	5.1623	8.7	8.7	11.9	5.8	0	2.6	0	2.6
sp|Q16527|CSRP2_HUMAN	sp|Q16527|CSRP2_HUMAN	1	1	1	sp|Q16527|CSRP2_HUMAN Cysteine and glycine-rich protein 2 OS=Homo sapiens OX=9606 GN=CSRP2 PE=1 SV=3	1	1	1	1	0	0	0	0	1	1	0	1	0	0	0	0	1	1	0	1	0	0	0	0	1	1	0	1	6.7	6.7	6.7	20.954	193	193	0.0065711	1.3703	0	0	0	0	6.7	6.7	0	6.7
sp|Q16543|CDC37_HUMAN	sp|Q16543|CDC37_HUMAN	2	2	2	sp|Q16543|CDC37_HUMAN Hsp90 co-chaperone Cdc37 OS=Homo sapiens OX=9606 GN=CDC37 PE=1 SV=1	1	2	2	2	1	1	1	1	1	1	0	2	1	1	1	1	1	1	0	2	1	1	1	1	1	1	0	2	6.6	6.6	6.6	44.468	378	378	0	4.6617	2.9	2.9	2.9	2.9	2.9	2.9	0	6.6
sp|Q16555|DPYL2_HUMAN	sp|Q16555|DPYL2_HUMAN	18	18	15	sp|Q16555|DPYL2_HUMAN Dihydropyrimidinase-related protein 2 OS=Homo sapiens OX=9606 GN=DPYSL2 PE=1 SV=1	1	18	18	15	7	8	9	6	9	8	12	13	7	8	9	6	9	8	12	13	7	8	7	6	9	8	12	12	48.3	48.3	42	62.293	572	572	0	67.933	18.5	21.5	24.8	18.5	25.2	22	33.4	34.6
sp|Q16563|SYPL1_HUMAN	sp|Q16563|SYPL1_HUMAN	1	1	1	sp|Q16563|SYPL1_HUMAN Synaptophysin-like protein 1 OS=Homo sapiens OX=9606 GN=SYPL1 PE=1 SV=1	1	1	1	1	1	1	1	1	1	1	0	0	1	1	1	1	1	1	0	0	1	1	1	1	1	1	0	0	4.2	4.2	4.2	28.565	259	259	0	2.495	4.2	4.2	4.2	4.2	4.2	4.2	0	0
sp|Q16576|RBBP7_HUMAN	sp|Q16576|RBBP7_HUMAN	1	1	1	sp|Q16576|RBBP7_HUMAN Histone-binding protein RBBP7 OS=Homo sapiens OX=9606 GN=RBBP7 PE=1 SV=1	1	1	1	1	1	1	1	1	0	0	0	1	1	1	1	1	0	0	0	1	1	1	1	1	0	0	0	1	3.8	3.8	3.8	47.82	425	425	0.0065789	1.3745	3.8	3.8	3.8	3.8	0	0	0	3.8
sp|Q16610|ECM1_HUMAN	sp|Q16610|ECM1_HUMAN	2	2	2	sp|Q16610|ECM1_HUMAN Extracellular matrix protein 1 OS=Homo sapiens OX=9606 GN=ECM1 PE=1 SV=2	1	2	2	2	1	1	1	1	1	1	0	0	1	1	1	1	1	1	0	0	1	1	1	1	1	1	0	0	4.8	4.8	4.8	60.673	540	540	0	3.7389	1.7	3.1	3.1	3.1	3.1	3.1	0	0
sp|Q16629|SRSF7_HUMAN	sp|Q16629|SRSF7_HUMAN	3	3	2	sp|Q16629|SRSF7_HUMAN Serine/arginine-rich splicing factor 7 OS=Homo sapiens OX=9606 GN=SRSF7 PE=1 SV=1	1	3	3	2	1	2	3	2	0	0	0	0	1	2	3	2	0	0	0	0	1	1	2	1	0	0	0	0	13.4	13.4	7.6	27.366	238	238	0	5.0817	3.8	9.7	13.4	9.7	0	0	0	0
sp|Q16643|DREB_HUMAN	sp|Q16643|DREB_HUMAN	11	11	11	sp|Q16643|DREB_HUMAN Drebrin OS=Homo sapiens OX=9606 GN=DBN1 PE=1 SV=4	1	11	11	11	1	2	2	3	9	9	7	9	1	2	2	3	9	9	7	9	1	2	2	3	9	9	7	9	21.7	21.7	21.7	71.428	649	649	0	30.041	3.1	5.5	3.9	6.9	19.9	20.5	14.6	17.3
sp|Q16658|FSCN1_HUMAN	sp|Q16658|FSCN1_HUMAN	14	14	14	sp|Q16658|FSCN1_HUMAN Fascin OS=Homo sapiens OX=9606 GN=FSCN1 PE=1 SV=3	1	14	14	14	7	6	7	7	12	13	10	9	7	6	7	7	12	13	10	9	7	6	7	7	12	13	10	9	37.3	37.3	37.3	54.529	493	493	0	51.478	19.3	13.8	17	17	33.5	33.7	27.8	23.1
sp|Q16706|MA2A1_HUMAN	sp|Q16706|MA2A1_HUMAN	5	5	4	sp|Q16706|MA2A1_HUMAN Alpha-mannosidase 2 OS=Homo sapiens OX=9606 GN=MAN2A1 PE=1 SV=2	1	5	5	4	3	2	3	2	0	0	2	1	3	2	3	2	0	0	2	1	2	2	2	1	0	0	1	1	4.8	4.8	4.1	131.14	1144	1144	0	8.1181	2.7	2.5	3.2	2.1	0	0	1.8	1
sp|Q16762|THTR_HUMAN	sp|Q16762|THTR_HUMAN	1	1	1	sp|Q16762|THTR_HUMAN Thiosulfate sulfurtransferase OS=Homo sapiens OX=9606 GN=TST PE=1 SV=4	1	1	1	1	0	0	0	0	0	0	0	1	0	0	0	0	0	0	0	1	0	0	0	0	0	0	0	1	4	4	4	33.429	297	297	0.0013468	2.0828	0	0	0	0	0	0	0	4
sp|Q16769|QPCT_HUMAN	sp|Q16769|QPCT_HUMAN	2	2	2	sp|Q16769|QPCT_HUMAN Glutaminyl-peptide cyclotransferase OS=Homo sapiens OX=9606 GN=QPCT PE=1 SV=1	1	2	2	2	1	1	2	1	0	0	0	0	1	1	2	1	0	0	0	0	1	1	2	1	0	0	0	0	6.1	6.1	6.1	40.876	361	361	0	3.5292	3	3	6.1	3	0	0	0	0
sp|Q16772|GSTA3_HUMAN	sp|Q16772|GSTA3_HUMAN	2	2	1	sp|Q16772|GSTA3_HUMAN Glutathione S-transferase A3 OS=Homo sapiens OX=9606 GN=GSTA3 PE=1 SV=3	1	2	2	1	1	1	2	2	2	2	1	0	1	1	2	2	2	2	1	0	0	0	1	1	1	1	1	0	14.4	14.4	8.6	25.301	222	222	0	15.797	5.9	5.9	14.4	14.4	14.4	14.4	8.6	0
sp|Q16832|DDR2_HUMAN	sp|Q16832|DDR2_HUMAN	3	3	3	sp|Q16832|DDR2_HUMAN Discoidin domain-containing receptor 2 OS=Homo sapiens OX=9606 GN=DDR2 PE=1 SV=2	1	3	3	3	1	1	1	0	1	2	0	1	1	1	1	0	1	2	0	1	1	1	1	0	1	2	0	1	5.6	5.6	5.6	96.735	855	855	0	4.9452	2.2	2.2	2.2	0	2.1	3.5	0	2.2
sp|Q16851|UGPA_HUMAN	sp|Q16851|UGPA_HUMAN	6	6	6	sp|Q16851|UGPA_HUMAN UTP--glucose-1-phosphate uridylyltransferase OS=Homo sapiens OX=9606 GN=UGP2 PE=1 SV=5	1	6	6	6	0	3	1	2	2	3	5	5	0	3	1	2	2	3	5	5	0	3	1	2	2	3	5	5	11.6	11.6	11.6	56.94	508	508	0	10.206	0	6.3	2.4	4.7	4.7	5.3	11.6	11.6
sp|Q16881|TRXR1_HUMAN;sp|Q9NNW7|TRXR2_HUMAN	sp|Q16881|TRXR1_HUMAN	7;1	7;1	7;1	sp|Q16881|TRXR1_HUMAN Thioredoxin reductase 1, cytoplasmic OS=Homo sapiens OX=9606 GN=TXNRD1 PE=1 SV=3	2	7	7	7	2	3	2	2	4	4	6	5	2	3	2	2	4	4	6	5	2	3	2	2	4	4	6	5	14	14	14	70.905	649	649;524	0	22.168	4	5.5	4.2	4	8	8	11.7	11.4
sp|Q16891|MIC60_HUMAN	sp|Q16891|MIC60_HUMAN	4	4	4	sp|Q16891|MIC60_HUMAN MICOS complex subunit MIC60 OS=Homo sapiens OX=9606 GN=IMMT PE=1 SV=1	1	4	4	4	0	0	0	0	3	2	2	3	0	0	0	0	3	2	2	3	0	0	0	0	3	2	2	3	7.3	7.3	7.3	83.677	758	758	0	5.4203	0	0	0	0	5	3	4	5
sp|Q27J81|INF2_HUMAN	sp|Q27J81|INF2_HUMAN	4	4	4	sp|Q27J81|INF2_HUMAN Inverted formin-2 OS=Homo sapiens OX=9606 GN=INF2 PE=1 SV=2	1	4	4	4	0	1	0	1	0	0	3	2	0	1	0	1	0	0	3	2	0	1	0	1	0	0	3	2	4.9	4.9	4.9	135.62	1249	1249	0	7.6177	0	0.6	0	0.6	0	0	3.4	3
sp|Q32P28|P3H1_HUMAN	sp|Q32P28|P3H1_HUMAN	4	4	4	sp|Q32P28|P3H1_HUMAN Prolyl 3-hydroxylase 1 OS=Homo sapiens OX=9606 GN=P3H1 PE=1 SV=2	1	4	4	4	0	0	0	0	1	0	4	3	0	0	0	0	1	0	4	3	0	0	0	0	1	0	4	3	7.2	7.2	7.2	83.393	736	736	0	6.4624	0	0	0	0	1.6	0	7.2	5.4
sp|Q3ZCM7|TBB8_HUMAN	sp|Q3ZCM7|TBB8_HUMAN	11	2	2	sp|Q3ZCM7|TBB8_HUMAN Tubulin beta-8 chain OS=Homo sapiens OX=9606 GN=TUBB8 PE=1 SV=2	1	11	2	2	11	10	11	11	11	11	11	11	2	2	2	2	2	2	2	2	2	2	2	2	2	2	2	2	24.5	7.4	7.4	49.775	444	444	0	115.71	24.5	24.5	24.5	24.5	24.5	24.5	24.5	24.5
sp|Q3ZCW2|LEGL_HUMAN	sp|Q3ZCW2|LEGL_HUMAN	4	4	4	sp|Q3ZCW2|LEGL_HUMAN Galectin-related protein OS=Homo sapiens OX=9606 GN=LGALSL PE=1 SV=2	1	4	4	4	0	3	0	1	2	1	1	2	0	3	0	1	2	1	1	2	0	3	0	1	2	1	1	2	26.7	26.7	26.7	18.986	172	172	0	6.1676	0	18.6	0	5.2	13.4	5.2	5.2	11.6
sp|Q4KMP7|TB10B_HUMAN	sp|Q4KMP7|TB10B_HUMAN	2	2	2	sp|Q4KMP7|TB10B_HUMAN TBC1 domain family member 10B OS=Homo sapiens OX=9606 GN=TBC1D10B PE=1 SV=3	1	2	2	2	0	1	0	0	1	0	0	1	0	1	0	0	1	0	0	1	0	1	0	0	1	0	0	1	5.1	5.1	5.1	87.198	808	808	0.0054087	1.4006	0	2.6	0	0	2.5	0	0	2.5
sp|Q4KMQ2|ANO6_HUMAN	sp|Q4KMQ2|ANO6_HUMAN	6	6	6	sp|Q4KMQ2|ANO6_HUMAN Anoctamin-6 OS=Homo sapiens OX=9606 GN=ANO6 PE=1 SV=2	1	6	6	6	0	1	1	2	2	2	0	1	0	1	1	2	2	2	0	1	0	1	1	2	2	2	0	1	7.1	7.1	7.1	106.16	910	910	0	4.7237	0	1	1.1	2.3	1.8	3.3	0	1
sp|Q4V9L6|TM119_HUMAN	sp|Q4V9L6|TM119_HUMAN	4	4	4	sp|Q4V9L6|TM119_HUMAN Transmembrane protein 119 OS=Homo sapiens OX=9606 GN=TMEM119 PE=1 SV=1	1	4	4	4	1	1	1	1	3	4	0	0	1	1	1	1	3	4	0	0	1	1	1	1	3	4	0	0	16.6	16.6	16.6	29.203	283	283	0	9.7085	4.9	4.9	4.9	4.9	12.7	16.6	0	0
sp|Q52LD8|RFTN2_HUMAN	sp|Q52LD8|RFTN2_HUMAN	1	1	1	sp|Q52LD8|RFTN2_HUMAN Raftlin-2 OS=Homo sapiens OX=9606 GN=RFTN2 PE=2 SV=3	1	1	1	1	0	0	0	0	0	1	1	1	0	0	0	0	0	1	1	1	0	0	0	0	0	1	1	1	3	3	3	55.921	501	501	0.0013423	2.0602	0	0	0	0	0	3	3	3
sp|Q53GA4|PHLA2_HUMAN	sp|Q53GA4|PHLA2_HUMAN	2	2	2	sp|Q53GA4|PHLA2_HUMAN Pleckstrin homology-like domain family A member 2 OS=Homo sapiens OX=9606 GN=PHLDA2 PE=1 SV=2	1	2	2	2	0	0	0	1	0	2	0	0	0	0	0	1	0	2	0	0	0	0	0	1	0	2	0	0	11.8	11.8	11.8	17.092	152	152	0.0075494	1.2355	0	0	0	5.9	0	11.8	0	0
sp|Q53H96|P5CR3_HUMAN	sp|Q53H96|P5CR3_HUMAN	1	1	1	sp|Q53H96|P5CR3_HUMAN Pyrroline-5-carboxylate reductase 3 OS=Homo sapiens OX=9606 GN=PYCR3 PE=1 SV=3	1	1	1	1	1	1	0	1	1	1	1	1	1	1	0	1	1	1	1	1	1	1	0	1	1	1	1	1	4	4	4	28.663	274	274	0.0065908	1.3868	4	4	0	4	4	4	4	4
sp|Q53TN4|CYBR1_HUMAN	sp|Q53TN4|CYBR1_HUMAN	3	3	3	sp|Q53TN4|CYBR1_HUMAN Cytochrome b reductase 1 OS=Homo sapiens OX=9606 GN=CYBRD1 PE=1 SV=1	1	3	3	3	3	3	2	3	1	1	3	3	3	3	2	3	1	1	3	3	3	3	2	3	1	1	3	3	14	14	14	31.641	286	286	0	6.8847	14	14	7.7	14	3.5	6.3	14	14
sp|Q58FF8|H90B2_HUMAN	sp|Q58FF8|H90B2_HUMAN	9	1	1	sp|Q58FF8|H90B2_HUMAN Putative heat shock protein HSP 90-beta 2 OS=Homo sapiens OX=9606 GN=HSP90AB2P PE=1 SV=2	1	9	1	1	5	3	5	6	6	4	6	6	0	0	1	1	1	1	1	0	0	0	1	1	1	1	1	0	21	3.9	3.9	44.348	381	381	0	5.1278	12.1	7.9	11.8	12.3	16	13.1	15.5	9.7
sp|Q5GLZ8|HERC4_HUMAN	sp|Q5GLZ8|HERC4_HUMAN	1	1	1	sp|Q5GLZ8|HERC4_HUMAN Probable E3 ubiquitin-protein ligase HERC4 OS=Homo sapiens OX=9606 GN=HERC4 PE=1 SV=1	1	1	1	1	0	0	1	1	0	0	1	0	0	0	1	1	0	0	1	0	0	0	1	1	0	0	1	0	1.4	1.4	1.4	118.56	1057	1057	0.0065593	1.3554	0	0	1.4	1.4	0	0	1.4	0
sp|Q5T0N1|CFA70_HUMAN	sp|Q5T0N1|CFA70_HUMAN	1	1	1	sp|Q5T0N1|CFA70_HUMAN Cilia- and flagella-associated protein 70 OS=Homo sapiens OX=9606 GN=CFAP70 PE=2 SV=3	1	1	1	1	0	0	0	0	0	0	0	1	0	0	0	0	0	0	0	1	0	0	0	0	0	0	0	1	1.2	1.2	1.2	125.72	1121	1121	0.00489	1.4781	0	0	0	0	0	0	0	1.2
sp|Q5T2N8|ATD3C_HUMAN;sp|Q9NVI7|ATD3A_HUMAN;sp|Q5T9A4|ATD3B_HUMAN	sp|Q5T2N8|ATD3C_HUMAN;sp|Q9NVI7|ATD3A_HUMAN;sp|Q5T9A4|ATD3B_HUMAN	3;2;2	3;2;2	3;2;2	sp|Q5T2N8|ATD3C_HUMAN ATPase family AAA domain-containing protein 3C OS=Homo sapiens OX=9606 GN=ATAD3C PE=2 SV=2;sp|Q9NVI7|ATD3A_HUMAN ATPase family AAA domain-containing protein 3A OS=Homo sapiens OX=9606 GN=ATAD3A PE=1 SV=2;sp|Q5T9A4|ATD3B_HUMAN ATPase f	3	3	3	3	0	0	0	0	1	2	3	2	0	0	0	0	1	2	3	2	0	0	0	0	1	2	3	2	6.1	6.1	6.1	46.379	411	411;634;648	0	3.3457	0	0	0	0	1.9	4.1	6.1	4.1
sp|Q5T4S7|UBR4_HUMAN	sp|Q5T4S7|UBR4_HUMAN	15	15	15	sp|Q5T4S7|UBR4_HUMAN E3 ubiquitin-protein ligase UBR4 OS=Homo sapiens OX=9606 GN=UBR4 PE=1 SV=1	1	15	15	15	7	4	3	4	1	2	3	1	7	4	3	4	1	2	3	1	7	4	3	4	1	2	3	1	4.1	4.1	4.1	573.83	5183	5183	0	15.365	1.9	1.5	0.6	0.8	0.2	0.4	0.8	0.2
sp|Q5T9L3|WLS_HUMAN	sp|Q5T9L3|WLS_HUMAN	5	5	5	sp|Q5T9L3|WLS_HUMAN Protein wntless homolog OS=Homo sapiens OX=9606 GN=WLS PE=1 SV=2	1	5	5	5	4	4	3	2	1	3	2	4	4	4	3	2	1	3	2	4	4	4	3	2	1	3	2	4	9.8	9.8	9.8	62.253	541	541	0	5.0511	7.6	7.6	5.5	3	1.3	5.2	3.3	7.2
sp|Q5TC84|OGRL1_HUMAN	sp|Q5TC84|OGRL1_HUMAN	2	2	2	sp|Q5TC84|OGRL1_HUMAN Opioid growth factor receptor-like protein 1 OS=Homo sapiens OX=9606 GN=OGFRL1 PE=2 SV=1	1	2	2	2	1	1	1	1	2	1	2	2	1	1	1	1	2	1	2	2	1	1	1	1	2	1	2	2	7.5	7.5	7.5	51.251	451	451	0	4.5012	4.7	4.7	4.7	4.7	7.5	2.9	7.5	7.5
sp|Q5TZA2|CROCC_HUMAN	sp|Q5TZA2|CROCC_HUMAN	1	1	1	sp|Q5TZA2|CROCC_HUMAN Rootletin OS=Homo sapiens OX=9606 GN=CROCC PE=1 SV=1	1	1	1	1	0	0	1	1	1	1	1	1	0	0	1	1	1	1	1	1	0	0	1	1	1	1	1	1	0.6	0.6	0.6	228.52	2017	2017	0.0031586	1.6403	0	0	0.6	0.6	0.6	0.6	0.6	0.6
sp|Q5VT25|MRCKA_HUMAN	sp|Q5VT25|MRCKA_HUMAN	3	3	3	sp|Q5VT25|MRCKA_HUMAN Serine/threonine-protein kinase MRCK alpha OS=Homo sapiens OX=9606 GN=CDC42BPA PE=1 SV=1	1	3	3	3	0	0	1	0	1	0	2	0	0	0	1	0	1	0	2	0	0	0	1	0	1	0	2	0	1.7	1.7	1.7	197.3	1732	1732	0.004914	1.5017	0	0	0.6	0	0.5	0	1.2	0
sp|Q5VW32|BROX_HUMAN	sp|Q5VW32|BROX_HUMAN	3	3	3	sp|Q5VW32|BROX_HUMAN BRO1 domain-containing protein BROX OS=Homo sapiens OX=9606 GN=BROX PE=1 SV=1	1	3	3	3	0	0	0	0	1	1	3	2	0	0	0	0	1	1	3	2	0	0	0	0	1	1	3	2	11.2	11.2	11.2	46.476	411	411	0	8.288	0	0	0	0	2.7	2.7	11.2	7.5
sp|Q5VYK3|ECM29_HUMAN	sp|Q5VYK3|ECM29_HUMAN	1	1	1	sp|Q5VYK3|ECM29_HUMAN Proteasome adapter and scaffold protein ECM29 OS=Homo sapiens OX=9606 GN=ECPAS PE=1 SV=2	1	1	1	1	0	0	0	0	1	0	0	0	0	0	0	0	1	0	0	0	0	0	0	0	1	0	0	0	0.7	0.7	0.7	204.29	1845	1845	0.0044025	1.6106	0	0	0	0	0.7	0	0	0
sp|Q5W0Z9|ZDH20_HUMAN	sp|Q5W0Z9|ZDH20_HUMAN	1	1	1	sp|Q5W0Z9|ZDH20_HUMAN Palmitoyltransferase ZDHHC20 OS=Homo sapiens OX=9606 GN=ZDHHC20 PE=1 SV=1	1	1	1	1	1	1	1	1	0	0	1	0	1	1	1	1	0	0	1	0	1	1	1	1	0	0	1	0	3	3	3	42.277	365	365	0.0075935	1.2627	3	3	3	3	0	0	3	0
sp|Q5XPI4|RN123_HUMAN	sp|Q5XPI4|RN123_HUMAN	2	2	2	sp|Q5XPI4|RN123_HUMAN E3 ubiquitin-protein ligase RNF123 OS=Homo sapiens OX=9606 GN=RNF123 PE=1 SV=1	1	2	2	2	0	0	1	0	0	1	1	0	0	0	1	0	0	1	1	0	0	0	1	0	0	1	1	0	1.4	1.4	1.4	148.51	1314	1314	0.0074413	1.1584	0	0	0.5	0	0	0.8	0.8	0
sp|Q5ZPR3|CD276_HUMAN	sp|Q5ZPR3|CD276_HUMAN	9	9	9	sp|Q5ZPR3|CD276_HUMAN CD276 antigen OS=Homo sapiens OX=9606 GN=CD276 PE=1 SV=1	1	9	9	9	4	5	5	3	4	6	6	8	4	5	5	3	4	6	6	8	4	5	5	3	4	6	6	8	35.4	35.4	35.4	57.235	534	534	0	85.853	18	18	23.2	8.2	18	23.2	22.8	35.4
sp|Q68DE3|USF3_HUMAN	sp|Q68DE3|USF3_HUMAN	1	1	1	sp|Q68DE3|USF3_HUMAN Basic helix-loop-helix domain-containing protein USF3 OS=Homo sapiens OX=9606 GN=USF3 PE=1 SV=4	1	1	1	1	1	1	1	1	1	1	0	0	1	1	1	1	1	1	0	0	1	1	1	1	1	1	0	0	0.4	0.4	0.4	241.65	2245	2245	0.0093819	0.98543	0.4	0.4	0.4	0.4	0.4	0.4	0	0
sp|Q6DD88|ATLA3_HUMAN	sp|Q6DD88|ATLA3_HUMAN	7	7	7	sp|Q6DD88|ATLA3_HUMAN Atlastin-3 OS=Homo sapiens OX=9606 GN=ATL3 PE=1 SV=1	1	7	7	7	4	4	5	3	2	2	2	2	4	4	5	3	2	2	2	2	4	4	5	3	2	2	2	2	19.4	19.4	19.4	60.541	541	541	0	38.108	12.6	11.1	14	10.5	5.5	4.3	5.7	5.7
sp|Q6DKJ4|NXN_HUMAN	sp|Q6DKJ4|NXN_HUMAN	2	2	2	sp|Q6DKJ4|NXN_HUMAN Nucleoredoxin OS=Homo sapiens OX=9606 GN=NXN PE=1 SV=2	1	2	2	2	0	0	0	0	0	0	2	0	0	0	0	0	0	0	2	0	0	0	0	0	0	0	2	0	9.4	9.4	9.4	48.392	435	435	0.006006	1.3988	0	0	0	0	0	0	9.4	0
sp|Q6EMK4|VASN_HUMAN	sp|Q6EMK4|VASN_HUMAN	2	2	2	sp|Q6EMK4|VASN_HUMAN Vasorin OS=Homo sapiens OX=9606 GN=VASN PE=1 SV=1	1	2	2	2	1	1	1	1	1	2	1	1	1	1	1	1	1	2	1	1	1	1	1	1	1	2	1	1	7.4	7.4	7.4	71.712	673	673	0	6.0096	2.4	2.4	2.4	2.4	2.4	7.4	2.4	2.4
sp|Q6IAA8|LTOR1_HUMAN	sp|Q6IAA8|LTOR1_HUMAN	2	2	2	sp|Q6IAA8|LTOR1_HUMAN Ragulator complex protein LAMTOR1 OS=Homo sapiens OX=9606 GN=LAMTOR1 PE=1 SV=2	1	2	2	2	0	0	0	0	0	0	2	0	0	0	0	0	0	0	2	0	0	0	0	0	0	0	2	0	22.4	22.4	22.4	17.745	161	161	0	4.8082	0	0	0	0	0	0	22.4	0
sp|Q6IBS0|TWF2_HUMAN	sp|Q6IBS0|TWF2_HUMAN	3	3	3	sp|Q6IBS0|TWF2_HUMAN Twinfilin-2 OS=Homo sapiens OX=9606 GN=TWF2 PE=1 SV=2	1	3	3	3	0	1	0	0	0	0	2	2	0	1	0	0	0	0	2	2	0	1	0	0	0	0	2	2	13.8	13.8	13.8	39.548	349	349	0	11.775	0	3.7	0	0	0	0	9.2	10
sp|Q6IMN6|CAPR2_HUMAN	sp|Q6IMN6|CAPR2_HUMAN	1	1	1	sp|Q6IMN6|CAPR2_HUMAN Caprin-2 OS=Homo sapiens OX=9606 GN=CAPRIN2 PE=1 SV=1	1	1	1	1	1	1	1	1	1	1	1	1	1	1	1	1	1	1	1	1	1	1	1	1	1	1	1	1	1.3	1.3	1.3	125.92	1127	1127	0.0032342	1.7881	1.3	1.3	1.3	1.3	1.3	1.3	1.3	1.3
sp|Q6NUK1|SCMC1_HUMAN	sp|Q6NUK1|SCMC1_HUMAN	4	4	4	sp|Q6NUK1|SCMC1_HUMAN Calcium-binding mitochondrial carrier protein SCaMC-1 OS=Homo sapiens OX=9606 GN=SLC25A24 PE=1 SV=2	1	4	4	4	0	0	0	0	0	0	3	3	0	0	0	0	0	0	3	3	0	0	0	0	0	0	3	3	8	8	8	53.354	477	477	0	4.6765	0	0	0	0	0	0	6.1	5.2
sp|Q6NYC8|PPR18_HUMAN	sp|Q6NYC8|PPR18_HUMAN	2	2	2	sp|Q6NYC8|PPR18_HUMAN Phostensin OS=Homo sapiens OX=9606 GN=PPP1R18 PE=1 SV=1	1	2	2	2	0	0	0	0	1	0	0	1	0	0	0	0	1	0	0	1	0	0	0	0	1	0	0	1	3.1	3.1	3.1	67.942	613	613	0.0026247	1.8627	0	0	0	0	1.8	0	0	1.3
sp|Q6NZI2|CAVN1_HUMAN	sp|Q6NZI2|CAVN1_HUMAN	12	12	12	sp|Q6NZI2|CAVN1_HUMAN Caveolae-associated protein 1 OS=Homo sapiens OX=9606 GN=CAVIN1 PE=1 SV=1	1	12	12	12	5	4	5	5	6	7	9	10	5	4	5	5	6	7	9	10	5	4	5	5	6	7	9	10	34.4	34.4	34.4	43.476	390	390	0	94.127	17.2	14.9	16.9	12.6	22.3	17.4	25.9	24.1
sp|Q6P2E9|EDC4_HUMAN	sp|Q6P2E9|EDC4_HUMAN	2	2	2	sp|Q6P2E9|EDC4_HUMAN Enhancer of mRNA-decapping protein 4 OS=Homo sapiens OX=9606 GN=EDC4 PE=1 SV=1	1	2	2	2	1	0	1	1	0	0	0	0	1	0	1	1	0	0	0	0	1	0	1	1	0	0	0	0	2.6	2.6	2.6	151.66	1401	1401	0	2.3826	1.3	0	1.4	1.4	0	0	0	0
sp|Q6P2Q9|PRP8_HUMAN	sp|Q6P2Q9|PRP8_HUMAN	3	3	3	sp|Q6P2Q9|PRP8_HUMAN Pre-mRNA-processing-splicing factor 8 OS=Homo sapiens OX=9606 GN=PRPF8 PE=1 SV=2	1	3	3	3	1	0	0	1	0	0	1	0	1	0	0	1	0	0	1	0	1	0	0	1	0	0	1	0	1.1	1.1	1.1	273.6	2335	2335	0.0031827	1.6997	0.3	0	0	0.4	0	0	0.3	0
sp|Q6P9B6|MEAK7_HUMAN	sp|Q6P9B6|MEAK7_HUMAN	4	4	4	sp|Q6P9B6|MEAK7_HUMAN MTOR-associated protein MEAK7 OS=Homo sapiens OX=9606 GN=MEAK7 PE=1 SV=2	1	4	4	4	0	1	1	0	1	2	0	1	0	1	1	0	1	2	0	1	0	1	1	0	1	2	0	1	14.9	14.9	14.9	50.993	456	456	0	13.452	0	3.5	3.5	0	5	8.6	0	2.9
sp|Q6SZW1|SARM1_HUMAN	sp|Q6SZW1|SARM1_HUMAN	1	1	1	sp|Q6SZW1|SARM1_HUMAN Sterile alpha and TIR motif-containing protein 1 OS=Homo sapiens OX=9606 GN=SARM1 PE=1 SV=1	1	1	1	1	1	0	0	0	0	0	0	0	1	0	0	0	0	0	0	0	1	0	0	0	0	0	0	0	1.5	1.5	1.5	79.387	724	724	0.0074243	1.1544	1.5	0	0	0	0	0	0	0
sp|Q6UVK1|CSPG4_HUMAN	sp|Q6UVK1|CSPG4_HUMAN	16	16	16	sp|Q6UVK1|CSPG4_HUMAN Chondroitin sulfate proteoglycan 4 OS=Homo sapiens OX=9606 GN=CSPG4 PE=1 SV=2	1	16	16	16	3	4	3	4	9	10	1	0	3	4	3	4	9	10	1	0	3	4	3	4	9	10	1	0	9.7	9.7	9.7	250.53	2322	2322	0	24.329	1.7	2.4	1.5	2.4	5.3	5.9	0.6	0
sp|Q6UW68|TM205_HUMAN	sp|Q6UW68|TM205_HUMAN	1	1	1	sp|Q6UW68|TM205_HUMAN Transmembrane protein 205 OS=Homo sapiens OX=9606 GN=TMEM205 PE=1 SV=1	1	1	1	1	0	0	0	0	0	0	1	0	0	0	0	0	0	0	1	0	0	0	0	0	0	0	1	0	6.9	6.9	6.9	21.198	189	189	0	3.5392	0	0	0	0	0	0	6.9	0
sp|Q6UX71|PXDC2_HUMAN	sp|Q6UX71|PXDC2_HUMAN	1	1	1	sp|Q6UX71|PXDC2_HUMAN Plexin domain-containing protein 2 OS=Homo sapiens OX=9606 GN=PLXDC2 PE=1 SV=1	1	1	1	1	0	0	0	1	0	0	0	0	0	0	0	1	0	0	0	0	0	0	0	1	0	0	0	0	2.3	2.3	2.3	59.582	529	529	0.0054479	1.4346	0	0	0	2.3	0	0	0	0
sp|Q6V0I7|FAT4_HUMAN	sp|Q6V0I7|FAT4_HUMAN	3	3	3	sp|Q6V0I7|FAT4_HUMAN Protocadherin Fat 4 OS=Homo sapiens OX=9606 GN=FAT4 PE=1 SV=2	1	3	3	3	2	1	2	2	1	1	0	0	2	1	2	2	1	1	0	0	2	1	2	2	1	1	0	0	0.9	0.9	0.9	542.68	4981	4981	0	6.0861	0.5	0.4	0.5	0.5	0.3	0.3	0	0
sp|Q6YHK3|CD109_HUMAN	sp|Q6YHK3|CD109_HUMAN	2	2	2	sp|Q6YHK3|CD109_HUMAN CD109 antigen OS=Homo sapiens OX=9606 GN=CD109 PE=1 SV=2	1	2	2	2	0	0	0	2	1	1	1	0	0	0	0	2	1	1	1	0	0	0	0	2	1	1	1	0	1.8	1.8	1.8	161.69	1445	1445	0	3.7805	0	0	0	1.8	1.2	1.2	1.2	0
sp|Q6ZMP0|THSD4_HUMAN	sp|Q6ZMP0|THSD4_HUMAN	2	2	2	sp|Q6ZMP0|THSD4_HUMAN Thrombospondin type-1 domain-containing protein 4 OS=Homo sapiens OX=9606 GN=THSD4 PE=2 SV=2	1	2	2	2	1	1	0	0	1	0	2	0	1	1	0	0	1	0	2	0	1	1	0	0	1	0	2	0	2.1	2.1	2.1	112.45	1018	1018	0.007088	1.3072	1	1	0	0	1	0	2.1	0
sp|Q6ZMV7|LEKR1_HUMAN	sp|Q6ZMV7|LEKR1_HUMAN	1	1	1	sp|Q6ZMV7|LEKR1_HUMAN Leucine-, glutamate- and lysine-rich protein 1 OS=Homo sapiens OX=9606 GN=LEKR1 PE=2 SV=2	1	1	1	1	1	0	1	0	1	1	1	1	1	0	1	0	1	1	1	1	1	0	1	0	1	1	1	1	3.4	3.4	3.4	45.158	388	388	0.0013495	2.0898	3.4	0	3.4	0	3.4	3.4	3.4	3.4
sp|Q6ZNJ1|NBEL2_HUMAN	sp|Q6ZNJ1|NBEL2_HUMAN	8	8	8	sp|Q6ZNJ1|NBEL2_HUMAN Neurobeachin-like protein 2 OS=Homo sapiens OX=9606 GN=NBEAL2 PE=1 SV=2	1	8	8	8	6	5	4	5	5	5	2	2	6	5	4	5	5	5	2	2	6	5	4	5	5	5	2	2	3.4	3.4	3.4	302.51	2754	2754	0	14.746	2.5	2.2	1.8	2.1	2.1	2.3	0.8	1
sp|Q6ZQQ6|WDR87_HUMAN;sp|P13805|TNNT1_HUMAN	sp|Q6ZQQ6|WDR87_HUMAN;sp|P13805|TNNT1_HUMAN	2;1	2;1	2;1	sp|Q6ZQQ6|WDR87_HUMAN WD repeat-containing protein 87 OS=Homo sapiens OX=9606 GN=WDR87 PE=1 SV=3;sp|P13805|TNNT1_HUMAN Troponin T, slow skeletal muscle OS=Homo sapiens OX=9606 GN=TNNT1 PE=1 SV=4	2	2	2	2	2	0	1	1	1	1	0	1	2	0	1	1	1	1	0	1	2	0	1	1	1	1	0	1	0.6	0.6	0.6	333.18	2873	2873;278	0.0032051	1.7164	0.6	0	0.4	0.4	0.4	0.4	0	0.2
sp|Q70UQ0|IKIP_HUMAN	sp|Q70UQ0|IKIP_HUMAN	4	4	4	sp|Q70UQ0|IKIP_HUMAN Inhibitor of nuclear factor kappa-B kinase-interacting protein OS=Homo sapiens OX=9606 GN=IKBIP PE=1 SV=1	1	4	4	4	0	0	0	0	1	2	3	1	0	0	0	0	1	2	3	1	0	0	0	0	1	2	3	1	10.6	10.6	10.6	39.309	350	350	0	3.2291	0	0	0	0	2.6	5.7	8.3	3.4
sp|Q76LX8|ATS13_HUMAN	sp|Q76LX8|ATS13_HUMAN	5	5	5	sp|Q76LX8|ATS13_HUMAN A disintegrin and metalloproteinase with thrombospondin motifs 13 OS=Homo sapiens OX=9606 GN=ADAMTS13 PE=1 SV=1	1	5	5	5	4	4	5	5	4	4	1	1	4	4	5	5	4	4	1	1	4	4	5	5	4	4	1	1	2.7	2.7	2.7	153.6	1427	1427	0	9.1585	2.7	2.7	2.7	2.7	2.7	2.7	0.8	0.8
sp|Q76M96|CCD80_HUMAN	sp|Q76M96|CCD80_HUMAN	1	1	1	sp|Q76M96|CCD80_HUMAN Coiled-coil domain-containing protein 80 OS=Homo sapiens OX=9606 GN=CCDC80 PE=1 SV=1	1	1	1	1	0	0	1	1	0	0	0	0	0	0	1	1	0	0	0	0	0	0	1	1	0	0	0	0	1.2	1.2	1.2	108.17	950	950	0.0098738	0.96108	0	0	1.2	1.2	0	0	0	0
sp|Q7KYR7|BT2A1_HUMAN	sp|Q7KYR7|BT2A1_HUMAN	2	2	2	sp|Q7KYR7|BT2A1_HUMAN Butyrophilin subfamily 2 member A1 OS=Homo sapiens OX=9606 GN=BTN2A1 PE=1 SV=3	1	2	2	2	0	1	0	0	1	1	2	0	0	1	0	0	1	1	2	0	0	1	0	0	1	1	2	0	4.6	4.6	4.6	59.632	527	527	0	3.4747	0	2.3	0	0	2.3	2.3	4.6	0
sp|Q7KZF4|SND1_HUMAN	sp|Q7KZF4|SND1_HUMAN	9	9	9	sp|Q7KZF4|SND1_HUMAN Staphylococcal nuclease domain-containing protein 1 OS=Homo sapiens OX=9606 GN=SND1 PE=1 SV=1	1	9	9	9	1	2	0	0	3	3	6	6	1	2	0	0	3	3	6	6	1	2	0	0	3	3	6	6	12	12	12	102	910	910	0	11.955	1.4	2.3	0	0	3.8	4.1	8.6	7.6
sp|Q7L1Q6|BZW1_HUMAN	sp|Q7L1Q6|BZW1_HUMAN	2	2	2	sp|Q7L1Q6|BZW1_HUMAN Basic leucine zipper and W2 domain-containing protein 1 OS=Homo sapiens OX=9606 GN=BZW1 PE=1 SV=1	1	2	2	2	0	0	0	1	1	1	1	0	0	0	0	1	1	1	1	0	0	0	0	1	1	1	1	0	4.8	4.8	4.8	48.043	419	419	0.0075058	1.1993	0	0	0	2.4	2.4	2.4	2.4	0
sp|Q7L2H7|EIF3M_HUMAN	sp|Q7L2H7|EIF3M_HUMAN	3	3	3	sp|Q7L2H7|EIF3M_HUMAN Eukaryotic translation initiation factor 3 subunit M OS=Homo sapiens OX=9606 GN=EIF3M PE=1 SV=1	1	3	3	3	0	1	0	0	0	1	3	1	0	1	0	0	0	1	3	1	0	1	0	0	0	1	3	1	13.4	13.4	13.4	42.502	374	374	0	3.7476	0	5.3	0	0	0	5.3	13.4	3.2
sp|Q7L523|RRAGA_HUMAN	sp|Q7L523|RRAGA_HUMAN	1	1	1	sp|Q7L523|RRAGA_HUMAN Ras-related GTP-binding protein A OS=Homo sapiens OX=9606 GN=RRAGA PE=1 SV=1	1	1	1	1	0	0	0	0	0	1	0	0	0	0	0	0	0	1	0	0	0	0	0	0	0	1	0	0	4.2	4.2	4.2	36.566	313	313	0.0054348	1.4279	0	0	0	0	0	4.2	0	0
sp|Q7L576|CYFP1_HUMAN	sp|Q7L576|CYFP1_HUMAN	21	21	11	sp|Q7L576|CYFP1_HUMAN Cytoplasmic FMR1-interacting protein 1 OS=Homo sapiens OX=9606 GN=CYFIP1 PE=1 SV=1	1	21	21	11	6	6	10	6	11	12	7	7	6	6	10	6	11	12	7	7	2	1	4	3	5	5	2	3	18.8	18.8	10.5	145.18	1253	1253	0	23.729	4.9	5.2	8.6	4.9	10	10.8	6.2	6.5
sp|Q7L5N1|CSN6_HUMAN	sp|Q7L5N1|CSN6_HUMAN	2	2	2	sp|Q7L5N1|CSN6_HUMAN COP9 signalosome complex subunit 6 OS=Homo sapiens OX=9606 GN=COPS6 PE=1 SV=1	1	2	2	2	0	0	0	0	0	2	0	1	0	0	0	0	0	2	0	1	0	0	0	0	0	2	0	1	7.3	7.3	7.3	36.163	327	327	0	3.1105	0	0	0	0	0	7.3	0	4
sp|Q7L5N7|PCAT2_HUMAN	sp|Q7L5N7|PCAT2_HUMAN	1	1	1	sp|Q7L5N7|PCAT2_HUMAN Lysophosphatidylcholine acyltransferase 2 OS=Homo sapiens OX=9606 GN=LPCAT2 PE=1 SV=1	1	1	1	1	0	0	0	1	0	0	1	1	0	0	0	1	0	0	1	1	0	0	0	1	0	0	1	1	1.7	1.7	1.7	60.207	544	544	0.0099064	0.97448	0	0	0	1.7	0	0	1.7	1.7
sp|Q9H8S9|MOB1A_HUMAN;sp|Q7L9L4|MOB1B_HUMAN	sp|Q9H8S9|MOB1A_HUMAN;sp|Q7L9L4|MOB1B_HUMAN	3;3	3;3	3;3	sp|Q9H8S9|MOB1A_HUMAN MOB kinase activator 1A OS=Homo sapiens OX=9606 GN=MOB1A PE=1 SV=4;sp|Q7L9L4|MOB1B_HUMAN MOB kinase activator 1B OS=Homo sapiens OX=9606 GN=MOB1B PE=1 SV=3	2	3	3	3	1	2	1	0	0	2	1	2	1	2	1	0	0	2	1	2	1	2	1	0	0	2	1	2	16.2	16.2	16.2	25.079	216	216;216	0	6.8759	5.6	11.1	5.1	0	0	10.6	5.6	10.6
sp|Q7RTV2|GSTA5_HUMAN	sp|Q7RTV2|GSTA5_HUMAN	2	2	2	sp|Q7RTV2|GSTA5_HUMAN Glutathione S-transferase A5 OS=Homo sapiens OX=9606 GN=GSTA5 PE=1 SV=1	1	2	2	2	0	0	1	2	1	0	0	0	0	0	1	2	1	0	0	0	0	0	1	2	1	0	0	0	4.1	4.1	4.1	25.722	222	222	0.001345	2.0684	0	0	4.1	4.1	4.1	0	0	0
sp|Q7Z2W4|ZCCHV_HUMAN;sp|Q9H0J9|PAR12_HUMAN	sp|Q7Z2W4|ZCCHV_HUMAN	3;1	3;1	3;1	sp|Q7Z2W4|ZCCHV_HUMAN Zinc finger CCCH-type antiviral protein 1 OS=Homo sapiens OX=9606 GN=ZC3HAV1 PE=1 SV=3	2	3	3	3	1	1	1	0	0	0	1	1	1	1	1	0	0	0	1	1	1	1	1	0	0	0	1	1	3.3	3.3	3.3	101.43	902	902;701	0.0054184	1.4091	1	1.4	0.9	0	0	0	1.4	1.4
sp|Q7Z3B1|NEGR1_HUMAN	sp|Q7Z3B1|NEGR1_HUMAN	1	1	1	sp|Q7Z3B1|NEGR1_HUMAN Neuronal growth regulator 1 OS=Homo sapiens OX=9606 GN=NEGR1 PE=1 SV=3	1	1	1	1	0	1	1	1	0	0	1	0	0	1	1	1	0	0	1	0	0	1	1	1	0	0	1	0	3.7	3.7	3.7	38.719	354	354	0	2.2416	0	3.7	3.7	3.7	0	0	3.7	0
sp|Q7Z3E5|ARMC9_HUMAN	sp|Q7Z3E5|ARMC9_HUMAN	3	3	3	sp|Q7Z3E5|ARMC9_HUMAN LisH domain-containing protein ARMC9 OS=Homo sapiens OX=9606 GN=ARMC9 PE=1 SV=3	1	3	3	3	1	1	1	1	1	1	2	1	1	1	1	1	1	1	2	1	1	1	1	1	1	1	2	1	4	4	4	91.818	818	818	0	4.1128	1.3	1.3	1.3	1.3	1.3	1	3.1	1.7
sp|Q7Z406|MYH14_HUMAN	sp|Q7Z406|MYH14_HUMAN	8	1	1	sp|Q7Z406|MYH14_HUMAN Myosin-14 OS=Homo sapiens OX=9606 GN=MYH14 PE=1 SV=2	1	8	1	1	5	4	5	5	6	5	4	6	1	1	1	0	1	1	1	1	1	1	1	0	1	1	1	1	4.1	0.6	0.6	227.87	1995	1995	0.00067889	2.1308	2.5	2.4	2.5	2.3	3.7	2.9	2.1	2.9
sp|Q7Z4W1|DCXR_HUMAN	sp|Q7Z4W1|DCXR_HUMAN	2	2	2	sp|Q7Z4W1|DCXR_HUMAN L-xylulose reductase OS=Homo sapiens OX=9606 GN=DCXR PE=1 SV=2	1	2	2	2	2	2	2	1	0	2	0	0	2	2	2	1	0	2	0	0	2	2	2	1	0	2	0	0	9.4	9.4	9.4	25.913	244	244	0	3.1837	9.4	9.4	9.4	4.9	0	9.4	0	0
sp|Q7Z5G4|GOGA7_HUMAN	sp|Q7Z5G4|GOGA7_HUMAN	3	3	3	sp|Q7Z5G4|GOGA7_HUMAN Golgin subfamily A member 7 OS=Homo sapiens OX=9606 GN=GOLGA7 PE=1 SV=2	1	3	3	3	2	1	2	3	1	2	1	1	2	1	2	3	1	2	1	1	2	1	2	3	1	2	1	1	27	27	27	15.824	137	137	0	5.7435	19	10.9	19	27	10.9	19	10.9	10.9
sp|Q7Z6Z7|HUWE1_HUMAN	sp|Q7Z6Z7|HUWE1_HUMAN	3	3	3	sp|Q7Z6Z7|HUWE1_HUMAN E3 ubiquitin-protein ligase HUWE1 OS=Homo sapiens OX=9606 GN=HUWE1 PE=1 SV=3	1	3	3	3	1	0	0	0	1	2	1	1	1	0	0	0	1	2	1	1	1	0	0	0	1	2	1	1	1	1	1	481.89	4374	4374	0	7.713	0.2	0	0	0	0.5	0.8	0.5	0.5
sp|Q7Z7A1|CNTRL_HUMAN	sp|Q7Z7A1|CNTRL_HUMAN	3	3	3	sp|Q7Z7A1|CNTRL_HUMAN Centriolin OS=Homo sapiens OX=9606 GN=CNTRL PE=1 SV=2	1	3	3	3	0	0	1	2	0	0	1	1	0	0	1	2	0	0	1	1	0	0	1	2	0	0	1	1	1.4	1.4	1.4	268.88	2325	2325	0.0032154	1.7357	0	0	0.4	1	0	0	0.4	0.3
sp|Q7Z7H5|TMED4_HUMAN	sp|Q7Z7H5|TMED4_HUMAN	3	2	2	sp|Q7Z7H5|TMED4_HUMAN Transmembrane emp24 domain-containing protein 4 OS=Homo sapiens OX=9606 GN=TMED4 PE=1 SV=1	1	3	2	2	1	1	2	2	1	1	2	3	1	0	2	1	0	0	1	2	1	0	2	1	0	0	1	2	16.3	8.8	8.8	25.943	227	227	0	2.8362	4	7.5	8.8	11.5	7.5	7.5	11.5	16.3
sp|Q86UX7|URP2_HUMAN	sp|Q86UX7|URP2_HUMAN	12	12	12	sp|Q86UX7|URP2_HUMAN Fermitin family homolog 3 OS=Homo sapiens OX=9606 GN=FERMT3 PE=1 SV=1	1	12	12	12	8	5	6	6	8	6	4	4	8	5	6	6	8	6	4	4	8	5	6	6	8	6	4	4	20.5	20.5	20.5	75.952	667	667	0	24.773	14.4	9.3	12.1	12.1	13.6	10	7	7.3
sp|Q86VI3|IQGA3_HUMAN	sp|Q86VI3|IQGA3_HUMAN	5	3	3	sp|Q86VI3|IQGA3_HUMAN Ras GTPase-activating-like protein IQGAP3 OS=Homo sapiens OX=9606 GN=IQGAP3 PE=1 SV=2	1	5	3	3	1	3	3	1	1	1	1	1	0	2	2	1	0	0	0	0	0	2	2	1	0	0	0	0	3.2	2.2	2.2	184.7	1631	1631	0.0075846	1.2598	0.6	2.1	1.8	0.6	0.6	0.5	0.6	0.6
sp|Q86VM9|ZCH18_HUMAN	sp|Q86VM9|ZCH18_HUMAN	1	1	1	sp|Q86VM9|ZCH18_HUMAN Zinc finger CCCH domain-containing protein 18 OS=Homo sapiens OX=9606 GN=ZC3H18 PE=1 SV=2	1	1	1	1	0	0	0	0	0	0	0	1	0	0	0	0	0	0	0	1	0	0	0	0	0	0	0	1	1.4	1.4	1.4	106.38	953	953	0.0074201	1.1532	0	0	0	0	0	0	0	1.4
sp|Q86VP6|CAND1_HUMAN;sp|O75155|CAND2_HUMAN	sp|Q86VP6|CAND1_HUMAN	16;1	16;1	16;1	sp|Q86VP6|CAND1_HUMAN Cullin-associated NEDD8-dissociated protein 1 OS=Homo sapiens OX=9606 GN=CAND1 PE=1 SV=2	2	16	16	16	6	6	7	3	10	8	4	9	6	6	7	3	10	8	4	9	6	6	7	3	10	8	4	9	16.9	16.9	16.9	136.37	1230	1230;1236	0	32.358	6.3	6.3	7.2	2.8	10.2	8.5	3.8	9.8
sp|Q86WI1|PKHL1_HUMAN	sp|Q86WI1|PKHL1_HUMAN	2	2	2	sp|Q86WI1|PKHL1_HUMAN Fibrocystin-L OS=Homo sapiens OX=9606 GN=PKHD1L1 PE=2 SV=2	1	2	2	2	1	1	0	0	0	0	0	0	1	1	0	0	0	0	0	0	1	1	0	0	0	0	0	0	0.5	0.5	0.5	465.73	4243	4243	0.0013271	1.9543	0.3	0.2	0	0	0	0	0	0
sp|Q86Y82|STX12_HUMAN	sp|Q86Y82|STX12_HUMAN	3	3	3	sp|Q86Y82|STX12_HUMAN Syntaxin-12 OS=Homo sapiens OX=9606 GN=STX12 PE=1 SV=1	1	3	3	3	1	2	1	1	1	2	1	2	1	2	1	1	1	2	1	2	1	2	1	1	1	2	1	2	14.9	14.9	14.9	31.642	276	276	0	7.4569	5.4	11.6	3.3	6.2	5.4	9.4	5.4	11.6
sp|Q8IUW5|RELL1_HUMAN	sp|Q8IUW5|RELL1_HUMAN	3	3	3	sp|Q8IUW5|RELL1_HUMAN RELT-like protein 1 OS=Homo sapiens OX=9606 GN=RELL1 PE=1 SV=1	1	3	3	3	2	1	2	1	2	2	2	1	2	1	2	1	2	2	2	1	2	1	2	1	2	2	2	1	16.2	16.2	16.2	29.34	271	271	0	9.3146	11.8	5.9	11.8	5.9	11.8	10.3	11.8	5.9
sp|Q8IUX7|AEBP1_HUMAN;sp|Q8N436|CPXM2_HUMAN	sp|Q8IUX7|AEBP1_HUMAN	13;1	13;1	13;1	sp|Q8IUX7|AEBP1_HUMAN Adipocyte enhancer-binding protein 1 OS=Homo sapiens OX=9606 GN=AEBP1 PE=1 SV=1	2	13	13	13	0	0	1	0	13	12	4	2	0	0	1	0	13	12	4	2	0	0	1	0	13	12	4	2	14.7	14.7	14.7	130.93	1158	1158;756	0	53.253	0	0	1.1	0	14.7	14.7	4.6	1.9
sp|Q8IVB5|LIX1L_HUMAN	sp|Q8IVB5|LIX1L_HUMAN	2	2	2	sp|Q8IVB5|LIX1L_HUMAN LIX1-like protein OS=Homo sapiens OX=9606 GN=LIX1L PE=2 SV=1	1	2	2	2	0	0	0	0	2	1	0	0	0	0	0	0	2	1	0	0	0	0	0	0	2	1	0	0	7.1	7.1	7.1	36.562	337	337	0.0032321	1.7854	0	0	0	0	7.1	3	0	0
sp|Q8IVF2|AHNK2_HUMAN	sp|Q8IVF2|AHNK2_HUMAN	1	1	1	sp|Q8IVF2|AHNK2_HUMAN Protein AHNAK2 OS=Homo sapiens OX=9606 GN=AHNAK2 PE=1 SV=2	1	1	1	1	0	0	0	0	0	0	1	0	0	0	0	0	0	0	1	0	0	0	0	0	0	0	1	0	2.3	2.3	2.3	616.62	5795	5795	0	2.9953	0	0	0	0	0	0	2.3	0
sp|Q8IVF7|FMNL3_HUMAN	sp|Q8IVF7|FMNL3_HUMAN	1	1	1	sp|Q8IVF7|FMNL3_HUMAN Formin-like protein 3 OS=Homo sapiens OX=9606 GN=FMNL3 PE=1 SV=3	1	1	1	1	0	0	0	0	1	1	0	0	0	0	0	0	1	1	0	0	0	0	0	0	1	1	0	0	1.2	1.2	1.2	117.21	1028	1028	0.0049505	1.528	0	0	0	0	1.2	1.2	0	0
sp|Q8IVM0|CCD50_HUMAN	sp|Q8IVM0|CCD50_HUMAN	1	1	1	sp|Q8IVM0|CCD50_HUMAN Coiled-coil domain-containing protein 50 OS=Homo sapiens OX=9606 GN=CCDC50 PE=1 SV=1	1	1	1	1	0	0	0	0	1	0	0	0	0	0	0	0	1	0	0	0	0	0	0	0	1	0	0	0	3.3	3.3	3.3	35.822	306	306	0.0026161	1.8497	0	0	0	0	3.3	0	0	0
sp|Q8IWA5|CTL2_HUMAN	sp|Q8IWA5|CTL2_HUMAN	11	11	11	sp|Q8IWA5|CTL2_HUMAN Choline transporter-like protein 2 OS=Homo sapiens OX=9606 GN=SLC44A2 PE=1 SV=3	1	11	11	11	8	3	5	5	7	7	8	8	8	3	5	5	7	7	8	8	8	3	5	5	7	7	8	8	17.1	17.1	17.1	80.123	706	706	0	29.219	11.8	6.7	6.9	8.9	12.5	12.6	12.7	13.2
sp|Q8IWE2|NXP20_HUMAN	sp|Q8IWE2|NXP20_HUMAN	5	5	5	sp|Q8IWE2|NXP20_HUMAN Protein NOXP20 OS=Homo sapiens OX=9606 GN=FAM114A1 PE=1 SV=2	1	5	5	5	0	0	0	0	0	1	4	4	0	0	0	0	0	1	4	4	0	0	0	0	0	1	4	4	10.7	10.7	10.7	60.741	563	563	0	19.665	0	0	0	0	0	2.8	9.6	8
sp|Q8IWE4|DCNL3_HUMAN	sp|Q8IWE4|DCNL3_HUMAN	1	1	1	sp|Q8IWE4|DCNL3_HUMAN DCN1-like protein 3 OS=Homo sapiens OX=9606 GN=DCUN1D3 PE=1 SV=1	1	1	1	1	0	0	0	0	1	0	0	0	0	0	0	0	1	0	0	0	0	0	0	0	1	0	0	0	6.2	6.2	6.2	34.291	304	304	0	2.2384	0	0	0	0	6.2	0	0	0
sp|Q8IWT6|LRC8A_HUMAN	sp|Q8IWT6|LRC8A_HUMAN	2	2	2	sp|Q8IWT6|LRC8A_HUMAN Volume-regulated anion channel subunit LRRC8A OS=Homo sapiens OX=9606 GN=LRRC8A PE=1 SV=1	1	2	2	2	1	1	0	1	2	1	1	2	1	1	0	1	2	1	1	2	1	1	0	1	2	1	1	2	3.8	3.8	3.8	94.198	810	810	0	6.144	1.6	1.6	0	1.6	3.8	1.6	1.6	3.8
sp|Q8IWU6|SULF1_HUMAN	sp|Q8IWU6|SULF1_HUMAN	11	11	11	sp|Q8IWU6|SULF1_HUMAN Extracellular sulfatase Sulf-1 OS=Homo sapiens OX=9606 GN=SULF1 PE=1 SV=1	1	11	11	11	1	3	2	2	7	8	4	3	1	3	2	2	7	8	4	3	1	3	2	2	7	8	4	3	15.5	15.5	15.5	101.03	871	871	0	17.5	1.1	4.6	3	2.8	10.9	10.7	4.9	4.1
sp|Q8IX30|SCUB3_HUMAN;sp|Q8IWY4|SCUB1_HUMAN;sp|Q9NQ36|SCUB2_HUMAN	sp|Q8IX30|SCUB3_HUMAN;sp|Q8IWY4|SCUB1_HUMAN;sp|Q9NQ36|SCUB2_HUMAN	2;1;1	2;1;1	2;1;1	sp|Q8IX30|SCUB3_HUMAN Signal peptide, CUB and EGF-like domain-containing protein 3 OS=Homo sapiens OX=9606 GN=SCUBE3 PE=1 SV=1;sp|Q8IWY4|SCUB1_HUMAN Signal peptide, CUB and EGF-like domain-containing protein 1 OS=Homo sapiens OX=9606 GN=SCUBE1 PE=1 SV=3;sp	3	2	2	2	0	0	0	0	1	1	0	0	0	0	0	0	1	1	0	0	0	0	0	0	1	1	0	0	2.5	2.5	2.5	109.28	993	993;988;999	0	4.3983	0	0	0	0	1.2	1.3	0	0
sp|Q8IXL6|FA20C_HUMAN;sp|Q96MK3|FA20A_HUMAN	sp|Q8IXL6|FA20C_HUMAN;sp|Q96MK3|FA20A_HUMAN	2;1	2;1	2;1	sp|Q8IXL6|FA20C_HUMAN Extracellular serine/threonine protein kinase FAM20C OS=Homo sapiens OX=9606 GN=FAM20C PE=1 SV=2;sp|Q96MK3|FA20A_HUMAN Pseudokinase FAM20A OS=Homo sapiens OX=9606 GN=FAM20A PE=1 SV=4	2	2	2	2	2	1	2	1	1	1	0	0	2	1	2	1	1	1	0	0	2	1	2	1	1	1	0	0	3.4	3.4	3.4	66.234	584	584;541	0	4.9242	3.4	2.1	3.4	2.1	1.4	1.4	0	0
sp|Q8IYK2|CC105_HUMAN	sp|Q8IYK2|CC105_HUMAN	1	1	1	sp|Q8IYK2|CC105_HUMAN Coiled-coil domain-containing protein 105 OS=Homo sapiens OX=9606 GN=CCDC105 PE=2 SV=3	1	1	1	1	0	1	1	1	0	1	0	0	0	1	1	1	0	1	0	0	0	1	1	1	0	1	0	0	2.6	2.6	2.6	56.908	499	499	0.008465	1.0933	0	2.6	2.6	2.6	0	2.6	0	0
sp|Q8IYT4|KATL2_HUMAN	sp|Q8IYT4|KATL2_HUMAN	1	1	1	sp|Q8IYT4|KATL2_HUMAN Katanin p60 ATPase-containing subunit A-like 2 OS=Homo sapiens OX=9606 GN=KATNAL2 PE=1 SV=3	1	1	1	1	1	0	1	0	0	1	0	0	1	0	1	0	0	1	0	0	1	0	1	0	0	1	0	0	2.2	2.2	2.2	61.252	538	538	0.0074584	1.1639	2.2	0	2.2	0	0	2.2	0	0
sp|Q8IZ83|A16A1_HUMAN	sp|Q8IZ83|A16A1_HUMAN	4	4	4	sp|Q8IZ83|A16A1_HUMAN Aldehyde dehydrogenase family 16 member A1 OS=Homo sapiens OX=9606 GN=ALDH16A1 PE=1 SV=2	1	4	4	4	0	0	1	1	0	0	4	2	0	0	1	1	0	0	4	2	0	0	1	1	0	0	4	2	7.6	7.6	7.6	85.126	802	802	0	15.19	0	0	1.2	2	0	0	7.6	4.6
sp|Q8IZL8|PELP1_HUMAN	sp|Q8IZL8|PELP1_HUMAN	6	6	6	sp|Q8IZL8|PELP1_HUMAN Proline-, glutamic acid- and leucine-rich protein 1 OS=Homo sapiens OX=9606 GN=PELP1 PE=1 SV=2	1	6	6	6	5	2	4	5	0	0	2	2	5	2	4	5	0	0	2	2	5	2	4	5	0	0	2	2	6.5	6.5	6.5	119.7	1130	1130	0	5.7433	5.7	1.7	4	5.1	0	0	1.7	2.1
sp|Q8IZP0|ABI1_HUMAN	sp|Q8IZP0|ABI1_HUMAN	6	6	3	sp|Q8IZP0|ABI1_HUMAN Abl interactor 1 OS=Homo sapiens OX=9606 GN=ABI1 PE=1 SV=4	1	6	6	3	2	3	2	2	4	4	1	3	2	3	2	2	4	4	1	3	1	1	1	0	2	1	1	2	13.6	13.6	8.5	55.08	508	508	0	10.639	6.1	7.9	6.1	4.9	11	8.1	2.4	8.5
sp|Q8N357|S35F6_HUMAN	sp|Q8N357|S35F6_HUMAN	2	2	2	sp|Q8N357|S35F6_HUMAN Solute carrier family 35 member F6 OS=Homo sapiens OX=9606 GN=SLC35F6 PE=1 SV=1	1	2	2	2	1	2	1	2	2	2	1	2	1	2	1	2	2	2	1	2	1	2	1	2	2	2	1	2	7	7	7	40.214	371	371	0	5.4228	3.2	7	3.2	7	7	7	3.8	7
sp|Q8N3E9|PLCD3_HUMAN	sp|Q8N3E9|PLCD3_HUMAN	5	5	5	sp|Q8N3E9|PLCD3_HUMAN 1-phosphatidylinositol 4,5-bisphosphate phosphodiesterase delta-3 OS=Homo sapiens OX=9606 GN=PLCD3 PE=1 SV=3	1	5	5	5	1	0	0	1	1	2	0	2	1	0	0	1	1	2	0	2	1	0	0	1	1	2	0	2	8.7	8.7	8.7	89.257	789	789	0	7.9821	2.5	0	0	2	2	3.5	0	3.2
sp|Q8N474|SFRP1_HUMAN	sp|Q8N474|SFRP1_HUMAN	1	1	1	sp|Q8N474|SFRP1_HUMAN Secreted frizzled-related protein 1 OS=Homo sapiens OX=9606 GN=SFRP1 PE=1 SV=1	1	1	1	1	0	0	0	0	1	0	0	0	0	0	0	0	1	0	0	0	0	0	0	0	1	0	0	0	5.1	5.1	5.1	35.385	314	314	0.0050031	1.5868	0	0	0	0	5.1	0	0	0
sp|Q8N5C1|CAHM5_HUMAN	sp|Q8N5C1|CAHM5_HUMAN	2	2	2	sp|Q8N5C1|CAHM5_HUMAN Calcium homeostasis modulator protein 5 OS=Homo sapiens OX=9606 GN=CALHM5 PE=2 SV=1	1	2	2	2	0	1	0	0	0	1	2	1	0	1	0	0	0	1	2	1	0	1	0	0	0	1	2	1	5.8	5.8	5.8	35.17	309	309	0.0032616	1.828	0	3.2	0	0	0	2.6	5.8	3.2
sp|Q8N8S7|ENAH_HUMAN;sp|Q9UI08|EVL_HUMAN	sp|Q8N8S7|ENAH_HUMAN	8;1	8;1	8;1	sp|Q8N8S7|ENAH_HUMAN Protein enabled homolog OS=Homo sapiens OX=9606 GN=ENAH PE=1 SV=2	2	8	8	8	1	3	5	4	8	6	5	4	1	3	5	4	8	6	5	4	1	3	5	4	8	6	5	4	17.4	17.4	17.4	66.509	591	591;416	0	17.705	2.2	8	11.7	9.6	17.4	12.2	11.7	8
sp|Q8N960|CE120_HUMAN	sp|Q8N960|CE120_HUMAN	1	1	1	sp|Q8N960|CE120_HUMAN Centrosomal protein of 120 kDa OS=Homo sapiens OX=9606 GN=CEP120 PE=1 SV=2	1	1	1	1	0	0	0	0	1	0	0	0	0	0	0	0	1	0	0	0	0	0	0	0	1	0	0	0	1.4	1.4	1.4	112.64	986	986	0.0074074	1.1413	0	0	0	0	1.4	0	0	0
sp|Q8NBJ5|GT251_HUMAN	sp|Q8NBJ5|GT251_HUMAN	1	1	1	sp|Q8NBJ5|GT251_HUMAN Procollagen galactosyltransferase 1 OS=Homo sapiens OX=9606 GN=COLGALT1 PE=1 SV=1	1	1	1	1	0	0	0	0	1	0	1	1	0	0	0	0	1	0	1	1	0	0	0	0	1	0	1	1	1.3	1.3	1.3	71.635	622	622	0.0098576	0.9525	0	0	0	0	1.3	0	1.3	1.3
sp|Q8NBS9|TXND5_HUMAN	sp|Q8NBS9|TXND5_HUMAN	6	6	6	sp|Q8NBS9|TXND5_HUMAN Thioredoxin domain-containing protein 5 OS=Homo sapiens OX=9606 GN=TXNDC5 PE=1 SV=2	1	6	6	6	1	0	1	2	3	4	4	4	1	0	1	2	3	4	4	4	1	0	1	2	3	4	4	4	19	19	19	47.628	432	432	0	23.305	3.7	0	3.7	8.3	8.1	11.8	12	14.1
sp|Q8NC51|PAIRB_HUMAN	sp|Q8NC51|PAIRB_HUMAN	2	2	2	sp|Q8NC51|PAIRB_HUMAN Plasminogen activator inhibitor 1 RNA-binding protein OS=Homo sapiens OX=9606 GN=SERBP1 PE=1 SV=2	1	2	2	2	0	0	0	0	1	0	1	1	0	0	0	0	1	0	1	1	0	0	0	0	1	0	1	1	7.6	7.6	7.6	44.965	408	408	0	7.9617	0	0	0	0	3.9	0	3.9	3.7
sp|Q8NDC0|MISSL_HUMAN	sp|Q8NDC0|MISSL_HUMAN	1	1	1	sp|Q8NDC0|MISSL_HUMAN MAPK-interacting and spindle-stabilizing protein-like OS=Homo sapiens OX=9606 GN=MAPK1IP1L PE=1 SV=4	1	1	1	1	0	0	0	0	1	0	0	0	0	0	0	0	1	0	0	0	0	0	0	0	1	0	0	0	6.9	6.9	6.9	24.269	245	245	0	5.6208	0	0	0	0	6.9	0	0	0
sp|Q8NE71|ABCF1_HUMAN	sp|Q8NE71|ABCF1_HUMAN	2	2	2	sp|Q8NE71|ABCF1_HUMAN ATP-binding cassette sub-family F member 1 OS=Homo sapiens OX=9606 GN=ABCF1 PE=1 SV=2	1	2	2	2	0	1	1	0	0	1	1	2	0	1	1	0	0	1	1	2	0	1	1	0	0	1	1	2	3.1	3.1	3.1	95.925	845	845	0	3.3208	0	1.8	1.3	0	0	1.8	1.3	3.1
sp|Q8NFJ5|RAI3_HUMAN	sp|Q8NFJ5|RAI3_HUMAN	7	7	7	sp|Q8NFJ5|RAI3_HUMAN Retinoic acid-induced protein 3 OS=Homo sapiens OX=9606 GN=GPRC5A PE=1 SV=2	1	7	7	7	6	6	5	7	5	3	5	5	6	6	5	7	5	3	5	5	6	6	5	7	5	3	5	5	26.1	26.1	26.1	40.251	357	357	0	32.929	24.6	24.6	16.2	26.1	14.8	8.7	16.2	14.8
sp|Q8NFP9|NBEA_HUMAN;sp|P50851|LRBA_HUMAN	sp|Q8NFP9|NBEA_HUMAN;sp|P50851|LRBA_HUMAN	2;1	2;1	2;1	sp|Q8NFP9|NBEA_HUMAN Neurobeachin OS=Homo sapiens OX=9606 GN=NBEA PE=1 SV=3;sp|P50851|LRBA_HUMAN Lipopolysaccharide-responsive and beige-like anchor protein OS=Homo sapiens OX=9606 GN=LRBA PE=1 SV=4	2	2	2	2	1	1	0	2	0	1	0	0	1	1	0	2	0	1	0	0	1	1	0	2	0	1	0	0	1.1	1.1	1.1	327.82	2946	2946;2863	0.0013523	2.0986	0.4	0.4	0	1.1	0	0.4	0	0
sp|Q8NFQ8|TOIP2_HUMAN	sp|Q8NFQ8|TOIP2_HUMAN	2	2	2	sp|Q8NFQ8|TOIP2_HUMAN Torsin-1A-interacting protein 2 OS=Homo sapiens OX=9606 GN=TOR1AIP2 PE=1 SV=1	1	2	2	2	0	1	0	1	0	0	1	1	0	1	0	1	0	0	1	1	0	1	0	1	0	0	1	1	5.5	5.5	5.5	51.263	470	470	0.0026144	1.8454	0	3.2	0	2.3	0	0	3.2	3.2
sp|Q8NFZ8|CADM4_HUMAN	sp|Q8NFZ8|CADM4_HUMAN	1	1	1	sp|Q8NFZ8|CADM4_HUMAN Cell adhesion molecule 4 OS=Homo sapiens OX=9606 GN=CADM4 PE=1 SV=1	1	1	1	1	0	1	0	1	1	1	0	0	0	1	0	1	1	1	0	0	0	1	0	1	1	1	0	0	4.6	4.6	4.6	42.785	388	388	0	3.6878	0	4.6	0	4.6	4.6	4.6	0	0
sp|Q8NG11|TSN14_HUMAN	sp|Q8NG11|TSN14_HUMAN	8	8	8	sp|Q8NG11|TSN14_HUMAN Tetraspanin-14 OS=Homo sapiens OX=9606 GN=TSPAN14 PE=1 SV=1	1	8	8	8	3	5	5	5	5	6	5	4	3	5	5	5	5	6	5	4	3	5	5	5	5	6	5	4	31.5	31.5	31.5	30.69	270	270	0	18.045	15.6	23.3	19.3	23.3	23.7	27	24.1	19.6
sp|Q8NHH9|ATLA2_HUMAN	sp|Q8NHH9|ATLA2_HUMAN	1	1	1	sp|Q8NHH9|ATLA2_HUMAN Atlastin-2 OS=Homo sapiens OX=9606 GN=ATL2 PE=1 SV=2	1	1	1	1	1	0	1	1	0	0	0	0	1	0	1	1	0	0	0	0	1	0	1	1	0	0	0	0	2.1	2.1	2.1	66.228	583	583	0.0089385	1.0472	2.1	0	2.1	2.1	0	0	0	0
sp|Q8NHP1|ARK74_HUMAN	sp|Q8NHP1|ARK74_HUMAN	1	1	1	sp|Q8NHP1|ARK74_HUMAN Aflatoxin B1 aldehyde reductase member 4 OS=Homo sapiens OX=9606 GN=AKR7L PE=2 SV=7	1	1	1	1	1	0	0	0	0	0	0	0	1	0	0	0	0	0	0	0	1	0	0	0	0	0	0	0	6	6	6	36.97	331	331	0	6.1281	6	0	0	0	0	0	0	0
sp|Q8NI22|MCFD2_HUMAN	sp|Q8NI22|MCFD2_HUMAN	2	2	2	sp|Q8NI22|MCFD2_HUMAN Multiple coagulation factor deficiency protein 2 OS=Homo sapiens OX=9606 GN=MCFD2 PE=1 SV=1	1	2	2	2	1	1	1	1	0	0	0	0	1	1	1	1	0	0	0	0	1	1	1	1	0	0	0	0	28.1	28.1	28.1	16.39	146	146	0	10.07	16.4	16.4	11.6	11.6	0	0	0	0
sp|Q8NI99|ANGL6_HUMAN	sp|Q8NI99|ANGL6_HUMAN	2	2	2	sp|Q8NI99|ANGL6_HUMAN Angiopoietin-related protein 6 OS=Homo sapiens OX=9606 GN=ANGPTL6 PE=1 SV=1	1	2	2	2	1	1	0	2	1	1	0	0	1	1	0	2	1	1	0	0	1	1	0	2	1	1	0	0	6	6	6	51.694	470	470	0	4.4097	3.4	3.4	0	6	3.4	3.4	0	0
sp|Q8TAD7|OCC1_HUMAN	sp|Q8TAD7|OCC1_HUMAN	4	4	4	sp|Q8TAD7|OCC1_HUMAN Overexpressed in colon carcinoma 1 protein OS=Homo sapiens OX=9606 GN=OCC1 PE=1 SV=2	1	4	4	4	3	4	3	4	3	4	3	3	3	4	3	4	3	4	3	3	3	4	3	4	3	4	3	3	57.1	57.1	57.1	6.4069	63	63	0	27.596	57.1	57.1	57.1	57.1	57.1	57.1	57.1	57.1
sp|Q8TBF2|PXL2B_HUMAN	sp|Q8TBF2|PXL2B_HUMAN	2	2	2	sp|Q8TBF2|PXL2B_HUMAN Prostamide/prostaglandin F synthase OS=Homo sapiens OX=9606 GN=PRXL2B PE=1 SV=1	1	2	2	2	0	1	0	0	0	1	0	0	0	1	0	0	0	1	0	0	0	1	0	0	0	1	0	0	12.1	12.1	12.1	21.222	198	198	0.0013414	2.0584	0	6.6	0	0	0	5.6	0	0
sp|Q8TCT9|HM13_HUMAN	sp|Q8TCT9|HM13_HUMAN	1	1	1	sp|Q8TCT9|HM13_HUMAN Minor histocompatibility antigen H13 OS=Homo sapiens OX=9606 GN=HM13 PE=1 SV=1	1	1	1	1	0	0	0	0	0	0	1	0	0	0	0	0	0	0	1	0	0	0	0	0	0	0	1	0	3.2	3.2	3.2	41.488	377	377	0	2.7325	0	0	0	0	0	0	3.2	0
sp|Q8TCZ2|C99L2_HUMAN	sp|Q8TCZ2|C99L2_HUMAN	2	2	2	sp|Q8TCZ2|C99L2_HUMAN CD99 antigen-like protein 2 OS=Homo sapiens OX=9606 GN=CD99L2 PE=1 SV=1	1	2	2	2	2	2	2	0	2	2	1	1	2	2	2	0	2	2	1	1	2	2	2	0	2	2	1	1	13	13	13	27.986	262	262	0	7.0827	13	13	13	0	13	13	7.3	5.7
sp|Q8TD08|MK15_HUMAN	sp|Q8TD08|MK15_HUMAN	1	1	1	sp|Q8TD08|MK15_HUMAN Mitogen-activated protein kinase 15 OS=Homo sapiens OX=9606 GN=MAPK15 PE=1 SV=1	1	1	1	1	1	1	1	1	1	1	1	1	1	1	1	1	1	1	1	1	1	1	1	1	1	1	1	1	1.5	1.5	1.5	59.831	544	544	0.0089536	1.0483	1.5	1.5	1.5	1.5	1.5	1.5	1.5	1.5
sp|Q8TD55|PKHO2_HUMAN	sp|Q8TD55|PKHO2_HUMAN	1	1	1	sp|Q8TD55|PKHO2_HUMAN Pleckstrin homology domain-containing family O member 2 OS=Homo sapiens OX=9606 GN=PLEKHO2 PE=1 SV=1	1	1	1	1	0	0	1	1	0	0	1	0	0	0	1	1	0	0	1	0	0	0	1	1	0	0	1	0	2.4	2.4	2.4	53.349	490	490	0.003199	1.7104	0	0	2.4	2.4	0	0	2.4	0
sp|Q8TED1|GPX8_HUMAN	sp|Q8TED1|GPX8_HUMAN	1	1	1	sp|Q8TED1|GPX8_HUMAN Probable glutathione peroxidase 8 OS=Homo sapiens OX=9606 GN=GPX8 PE=1 SV=2	1	1	1	1	1	0	1	1	0	0	1	0	1	0	1	1	0	0	1	0	1	0	1	1	0	0	1	0	5.3	5.3	5.3	23.881	209	209	0.0075713	1.2562	5.3	0	5.3	5.3	0	0	5.3	0
sp|Q8TER5|ARH40_HUMAN	sp|Q8TER5|ARH40_HUMAN	1	1	1	sp|Q8TER5|ARH40_HUMAN Rho guanine nucleotide exchange factor 40 OS=Homo sapiens OX=9606 GN=ARHGEF40 PE=1 SV=3	1	1	1	1	0	0	0	1	1	0	0	1	0	0	0	1	1	0	0	1	0	0	0	1	1	0	0	1	0.8	0.8	0.8	164.66	1519	1519	0.0073613	1.1066	0	0	0	0.8	0.8	0	0	0.8
sp|Q8WTV0|SCRB1_HUMAN	sp|Q8WTV0|SCRB1_HUMAN	2	2	2	sp|Q8WTV0|SCRB1_HUMAN Scavenger receptor class B member 1 OS=Homo sapiens OX=9606 GN=SCARB1 PE=1 SV=1	1	2	2	2	0	0	1	0	1	0	1	2	0	0	1	0	1	0	1	2	0	0	1	0	1	0	1	2	3.6	3.6	3.6	60.877	552	552	0	3.1257	0	0	2.2	0	2.2	0	2.2	3.6
sp|Q8WUJ3|CEMIP_HUMAN	sp|Q8WUJ3|CEMIP_HUMAN	7	7	7	sp|Q8WUJ3|CEMIP_HUMAN Cell migration-inducing and hyaluronan-binding protein OS=Homo sapiens OX=9606 GN=CEMIP PE=1 SV=2	1	7	7	7	4	3	0	2	4	5	4	3	4	3	0	2	4	5	4	3	4	3	0	2	4	5	4	3	6.2	6.2	6.2	153	1361	1361	0	6.5218	3.7	3	0	1.8	3.7	4.6	3.9	3
sp|Q8WUM4|PDC6I_HUMAN	sp|Q8WUM4|PDC6I_HUMAN	32	32	32	sp|Q8WUM4|PDC6I_HUMAN Programmed cell death 6-interacting protein OS=Homo sapiens OX=9606 GN=PDCD6IP PE=1 SV=1	1	32	32	32	16	17	15	16	23	27	17	21	16	17	15	16	23	27	17	21	16	17	15	16	23	27	17	21	43.1	43.1	43.1	96.022	868	868	0	113	23.8	21.8	22	24.3	31.9	36.9	23.7	29.8
sp|Q8WUN7|UBTD2_HUMAN;sp|Q9HAC8|UBTD1_HUMAN	sp|Q8WUN7|UBTD2_HUMAN;sp|Q9HAC8|UBTD1_HUMAN	2;1	2;1	2;1	sp|Q8WUN7|UBTD2_HUMAN Ubiquitin domain-containing protein 2 OS=Homo sapiens OX=9606 GN=UBTD2 PE=1 SV=2;sp|Q9HAC8|UBTD1_HUMAN Ubiquitin domain-containing protein 1 OS=Homo sapiens OX=9606 GN=UBTD1 PE=1 SV=1	2	2	2	2	0	0	1	0	1	1	0	0	0	0	1	0	1	1	0	0	0	0	1	0	1	1	0	0	11.5	11.5	11.5	26.189	234	234;227	0.0054414	1.4296	0	0	5.6	0	5.6	6	0	0
sp|Q8WUP2|FBLI1_HUMAN	sp|Q8WUP2|FBLI1_HUMAN	5	5	5	sp|Q8WUP2|FBLI1_HUMAN Filamin-binding LIM protein 1 OS=Homo sapiens OX=9606 GN=FBLIM1 PE=1 SV=2	1	5	5	5	0	0	0	0	3	4	1	2	0	0	0	0	3	4	1	2	0	0	0	0	3	4	1	2	15.3	15.3	15.3	40.669	373	373	0	5.0782	0	0	0	0	8.3	13.1	2.7	6.2
sp|Q8WUW1|BRK1_HUMAN	sp|Q8WUW1|BRK1_HUMAN	3	3	3	sp|Q8WUW1|BRK1_HUMAN Protein BRICK1 OS=Homo sapiens OX=9606 GN=BRK1 PE=1 SV=1	1	3	3	3	1	1	0	2	3	2	0	1	1	1	0	2	3	2	0	1	1	1	0	2	3	2	0	1	42.7	42.7	42.7	8.7448	75	75	0	6.2231	10.7	14.7	0	28	42.7	28	0	17.3
sp|Q8WV24|PHLA1_HUMAN	sp|Q8WV24|PHLA1_HUMAN	1	1	1	sp|Q8WV24|PHLA1_HUMAN Pleckstrin homology-like domain family A member 1 OS=Homo sapiens OX=9606 GN=PHLDA1 PE=1 SV=4	1	1	1	1	1	1	1	1	1	1	0	1	1	1	1	1	1	1	0	1	1	1	1	1	1	1	0	1	2.2	2.2	2.2	45.016	401	401	0.0065089	1.3186	2.2	2.2	2.2	2.2	2.2	2.2	0	2.2
sp|Q8WVM8|SCFD1_HUMAN	sp|Q8WVM8|SCFD1_HUMAN	2	2	2	sp|Q8WVM8|SCFD1_HUMAN Sec1 family domain-containing protein 1 OS=Homo sapiens OX=9606 GN=SCFD1 PE=1 SV=4	1	2	2	2	0	0	0	1	2	1	0	1	0	0	0	1	2	1	0	1	0	0	0	1	2	1	0	1	4.7	4.7	4.7	72.379	642	642	0	3.4639	0	0	0	2.5	4.7	2.5	0	2.5
sp|Q8WWI5|CTL1_HUMAN	sp|Q8WWI5|CTL1_HUMAN	8	8	8	sp|Q8WWI5|CTL1_HUMAN Choline transporter-like protein 1 OS=Homo sapiens OX=9606 GN=SLC44A1 PE=1 SV=1	1	8	8	8	3	4	5	5	7	4	4	5	3	4	5	5	7	4	4	5	3	4	5	5	7	4	4	5	14	14	14	73.301	657	657	0	24.135	7	7.9	9.1	10.4	13.9	7.9	7.9	9.1
sp|Q8WWZ8|OIT3_HUMAN	sp|Q8WWZ8|OIT3_HUMAN	2	2	2	sp|Q8WWZ8|OIT3_HUMAN Oncoprotein-induced transcript 3 protein OS=Homo sapiens OX=9606 GN=OIT3 PE=1 SV=2	1	2	2	2	1	1	0	0	0	0	0	0	1	1	0	0	0	0	0	0	1	1	0	0	0	0	0	0	4.6	4.6	4.6	60.021	545	545	0	3.6999	2.2	2.4	0	0	0	0	0	0
sp|Q8WX93|PALLD_HUMAN	sp|Q8WX93|PALLD_HUMAN	5	5	5	sp|Q8WX93|PALLD_HUMAN Palladin OS=Homo sapiens OX=9606 GN=PALLD PE=1 SV=3	1	5	5	5	2	0	1	0	4	2	3	4	2	0	1	0	4	2	3	4	2	0	1	0	4	2	3	4	4.2	4.2	4.2	150.56	1383	1383	0	9.1116	1.5	0	0.6	0	3	1.8	2.7	3.6
sp|Q8WXE9|STON2_HUMAN	sp|Q8WXE9|STON2_HUMAN	1	1	1	sp|Q8WXE9|STON2_HUMAN Stonin-2 OS=Homo sapiens OX=9606 GN=STON2 PE=1 SV=1	1	1	1	1	1	1	1	1	1	0	1	1	1	1	1	1	1	0	1	1	1	1	1	1	1	0	1	1	1	1	1	101.16	905	905	0.0054545	1.4381	1	1	1	1	1	0	1	1
[truncated: 359 more rows]
[truncated: 37 more columns]

## Sheet: proteins after filt
T: Protein IDs	T: Majority protein IDs	N: Peptides	N: Razor + unique peptides	N: Unique peptides	N: Sequence coverage [%]	N: Unique + razor sequence coverage [%]	N: Unique sequence coverage [%]	N: Mol. weight [kDa]	N: Q-value	N: Score	N: Intensity	N: MS/MS count	T: id
[truncated: 745 more rows]

[truncated: 5 more sheets: DAVID func annot, GeneOntology-BP, Myelin sheath-DAVID, PI3K signpath-DAVID, membrane+neuro]
